# Supplementary material for: Integrated lipidomics and proteomics reveal cardiolipin alterations, upregulation of HADHA and long chain fatty acids in pancreatic cancer stem cells
Source: Sci Rep. 2021 Jun 24;11:13297. doi: 10.1038/s41598-021-92752-5 (PMC8225828; doi:10.1038/s41598-021-92752-5)
Supplement: Supplementary file 3 — Supplementary Information 3. [file 41598_2021_92752_MOESM3_ESM.xlsx]

## Sheet: Paca3
Protein Group	Peak Name	Gene name	p-value	Fold change up-regulated PCSC/P	Fold change down-regulated P/PCSC	Log Fold change PCSC/P
1-acyl-sn-glycerol-3-phosphate acyltransferase alpha OS=Homo sapiens GN=AGPAT1 PE=1 SV=2	PLCA_HUMAN	AGPAT1	0.00064	10.8358		1.03486
3-hydroxyacyl-CoA dehydrogenase type-2 OS=Homo sapiens GN=HSD17B10 PE=1 SV=3	HCD2_HUMAN	HSD17B10	0.00577	1.54438		0.188754
40S ribosomal protein S14 OS=Homo sapiens GN=RPS14 PE=1 SV=3	RS14_HUMAN	RPS14	0.00149		1.70624	-0.23204
40S ribosomal protein S19 OS=Homo sapiens GN=RPS19 PE=1 SV=2	RS19_HUMAN	RPS19	0.00145		2.29514	-0.360809
40S ribosomal protein S21 OS=Homo sapiens GN=RPS21 PE=1 SV=1	RS21_HUMAN	RPS21	0.00095		3.64098	-0.561218
40S ribosomal protein S26 OS=Homo sapiens GN=RPS26 PE=1 SV=3	RS26_HUMAN	RPS26	0.0232		1.62751	-0.211523
40S ribosomal protein S28 OS=Homo sapiens GN=RPS28 PE=1 SV=1	RS28_HUMAN	RPS28	0.00355		1.84199	-0.265287
40S ribosomal protein S29 OS=Homo sapiens GN=RPS29 PE=1 SV=2	RS29_HUMAN	RPS29	0.01885		1.55198	-0.190887
40S ribosomal protein S5 OS=Homo sapiens GN=RPS5 PE=1 SV=4	RS5_HUMAN	RPS5	0.0029	5.6107		0.749017
40S ribosomal protein S7 OS=Homo sapiens GN=RPS7 PE=1 SV=1	RS7_HUMAN	RPS7	0.03454	1.7584		0.245118
60S ribosomal protein L14 OS=Homo sapiens GN=RPL14 PE=1 SV=4	RL14_HUMAN	RPL14	0.00134	1.63347		0.213111
60S ribosomal protein L23a OS=Homo sapiens GN=RPL23A PE=1 SV=1	RL23A_HUMAN	RPL23A	0.00051		1.86698	-0.271139
60S ribosomal protein L35 OS=Homo sapiens GN=RPL35 PE=1 SV=2	RL35_HUMAN	RPL35	0.0011		1.5507	-0.190527
60S ribosomal protein L35a OS=Homo sapiens GN=RPL35A PE=1 SV=2	RL35A_HUMAN	RPL35A	0.03101		1.75545	-0.244389
60S ribosomal protein L5 OS=Homo sapiens GN=RPL5 PE=1 SV=3	RL5_HUMAN	RPL5	0.03558		3.64085	-0.561203
78 kDa glucose-regulated protein	GRP78_HUMAN	HSPA5	3.3882e-06	1.83552		0.263758
ADP/ATP translocase 2 OS=Homo sapiens GN=SLC25A5 PE=1 SV=7	ADT2_HUMAN	SLC25A5	1.3291e-06	2.27902		0.357749
ADP/ATP translocase 3 OS=Homo sapiens GN=SLC25A6 PE=1 SV=4	ADT3_HUMAN	SLC25A6	0.00113	2.0966		0.321516
ADP-ribosylation factor 3 OS=Homo sapiens GN=ARF3 PE=1 SV=2	ARF3_HUMAN	ARF3	0.00135	1.74413		0.241578
Aldehyde dehydrogenase, dimeric NADP-preferring	AL3A1_HUMAN	ALDH3A1	0.00015	2.44416		0.38813
Aldo-keto reductase family 1 member C1	AK1C1_HUMAN	AKR1C1	0.00146	1.58447		0.199883
Alpha-actinin-4 OS=Homo sapiens GN=ACTN4 PE=1 SV=2	ACTN4_HUMAN	ACTN4	0.00574		1.50777	-0.178334
ATP synthase subunit beta, mitochondrial OS=Homo sapiens GN=ATP5B PE=1 SV=3	ATPB_HUMAN	ATP5F1B	0.00031	1.60716		0.206058
ATP synthase subunit O, mitochondrial OS=Homo sapiens GN=ATP5O PE=1 SV=1	ATPO_HUMAN	ATP5PO	0.02141	2.62675		0.419418
Calcyclin-binding protein OS=Homo sapiens GN=CACYBP PE=1 SV=2	CYBP_HUMAN	CACYBP	0.01295		1.95837	-0.291895
Calnexin OS=Homo sapiens GN=CANX PE=1 SV=2	CALX_HUMAN	CANX	0.01331	1.56028		0.193202
Calreticulin OS=Homo sapiens GN=CALR PE=1 SV=1	CALR_HUMAN	CALR	0.03638	1.62025		0.209582
Cathepsin B OS=Homo sapiens GN=CTSB PE=1 SV=3	CATB_HUMAN	CTSB	0.00045		2.77844	-0.443802
Cathepsin D OS=Homo sapiens GN=CTSD PE=1 SV=1	CATD_HUMAN	CTSD	0.00222		2.3828	-0.377088
Clathrin heavy chain 1	CLH1_HUMAN	CLTC	0.00141	4.28512		0.631963
Cytochrome b-c1 complex subunit 1, mitochondrial OS=Homo sapiens GN=UQCRC1 PE=1 SV=3	QCR1_HUMAN	UQCRC1	0.00889	2.2684		0.35572
Cytochrome c oxidase subunit 2 OS=Homo sapiens GN=MT-CO2 PE=1 SV=1	COX2_HUMAN	MT-CO2	0.00253	1.76751		0.247361
Dihydrolipoyllysine-residue acetyltransferase component of pyruvate dehydrogenase complex, mitochondrial OS=Homo sapiens GN=DLAT PE=1 SV=3	ODP2_HUMAN	DLAT	0.04353	2.29615		0.361
Dihydrolipoyllysine-residue succinyltransferase component of 2-oxoglutarate dehydrogenase complex, mitochondrial OS=Homo sapiens GN=DLST PE=1 SV=4	ODO2_HUMAN	DLST	0.00335	2.15927		0.334308
Dolichyl-diphosphooligosaccharide--protein glycosyltransferase subunit 1 OS=Homo sapiens GN=RPN1 PE=1 SV=1	RPN1_HUMAN	RPN1	0.00371	1.57588		0.197522
Electron transfer flavoprotein subunit alpha, mitochondrial OS=Homo sapiens GN=ETFA PE=1 SV=1	ETFA_HUMAN	ETFA	6.7143e-05	2.07434		0.31688
Elongation factor 1-gamma OS=Homo sapiens GN=EEF1G PE=1 SV=3	EF1G_HUMAN	EEF1G	0.00026	2.92639		0.466332
Elongation factor Tu, mitochondrial OS=Homo sapiens GN=TUFM PE=1 SV=2	EFTU_HUMAN	TUFM	0.00215	1.63181		0.212669
Endoplasmin OS=Homo sapiens GN=HSP90B1 PE=1 SV=1	ENPL_HUMAN	HSP90B1	9.594e-06	1.56651		0.194933
Enoyl-CoA hydratase, mitochondrial OS=Homo sapiens GN=ECHS1 PE=1 SV=4	ECHM_HUMAN	ECHS1	0.01164	3.78253		0.577782
Epithelial cell adhesion molecule OS=Homo sapiens GN=EPCAM PE=1 SV=2	EPCAM_HUMAN	EPCAM	0.01587	2.36583		0.373983
Ezrin OS=Homo sapiens GN=EZR PE=1 SV=4	EZRI_HUMAN	EZR	0.00116	4.44758		0.648124
Fatty acid synthase OS=Homo sapiens GN=FASN PE=1 SV=3	FAS_HUMAN	FASN	0.00039		1.79617	-0.254347
Fructose-bisphosphate aldolase A OS=Homo sapiens GN=ALDOA PE=1 SV=2	ALDOA_HUMAN	ALDOA	8.284e-05		1.77555	-0.249332
Fructose-bisphosphate aldolase C OS=Homo sapiens GN=ALDOC PE=1 SV=2	ALDOC_HUMAN	ALDOC	0.00299		2.58779	-0.412929
Galectin-1 OS=Homo sapiens GN=LGALS1 PE=1 SV=2	LEG1_HUMAN	LGALS1	0.0126		2.09587	-0.321364
Glycogen phosphorylase, brain form OS=Homo sapiens GN=PYGB PE=1 SV=5	PYGB_HUMAN	PYGB	0.00201	1.60911		0.206584
GTP-binding protein SAR1b OS=Homo sapiens GN=SAR1B PE=1 SV=1	SAR1B_HUMAN	SAR1B	0.02818	2.56832		0.409649
Heat shock cognate 71 kDa protein OS=Homo sapiens GN=HSPA8 PE=1 SV=1	HSP7C_HUMAN	HSPA8	1.914e-05		2.24456	-0.351131
Heat shock protein HSP 90-beta OS=Homo sapiens GN=HSP90AB1 PE=1 SV=4	HS90B_HUMAN	HSP90AB1	0.00026		1.6494	-0.217325
Hemoglobin subunit alpha OS=Homo sapiens GN=HBA1 PE=1 SV=2	HBA_HUMAN	HBA1;	0.00041	4.64102		0.666613
Hemoglobin subunit beta OS=Homo sapiens GN=HBB PE=1 SV=2	HBB_HUMAN	HBB	1.2573e-05	12.6364		1.10162
Heterogeneous nuclear ribonucleoprotein D0 OS=Homo sapiens GN=HNRNPD PE=1 SV=1	HNRPD_HUMAN	HNRNPD	0.0499		2.02448	-0.306314
Heterogeneous nuclear ribonucleoprotein F OS=Homo sapiens GN=HNRNPF PE=1 SV=3	HNRPF_HUMAN	HNRNPF	0.02125	1.81448		0.258753
Heterogeneous nuclear ribonucleoprotein R OS=Homo sapiens GN=HNRNPR PE=1 SV=1	HNRPR_HUMAN	HNRNPR	0.00632	1.65393		0.218516
Histone H2A type 1-A OS=Homo sapiens GN=HIST1H2AA PE=1 SV=3	H2A1A_HUMAN	H2AC1	8.3992e-05	2.21529		0.34543
Hypoxia up-regulated protein 1 OS=Homo sapiens GN=HYOU1 PE=1 SV=1	HYOU1_HUMAN	HYOU1	0.01286	4.70623		0.672673
Isoform 1 of Voltage-dependent anion-selective channel protein 2 OS=Homo sapiens GN=VDAC2	VDAC2_HUMAN	VDAC2	0.00071	2.54146		0.405083
Isoform 2 of Alanine--tRNA ligase, cytoplasmic OS=Homo sapiens GN=AARS	SYAC_HUMAN	AARS1	0.0065	9.81904		0.992069
Isoform 2 of Cytochrome b-c1 complex subunit 7 OS=Homo sapiens GN=UQCRB	QCR7_HUMAN	UQCRB	0.00209	4.54859		0.657877
Isoform 2 of Dolichyl-diphosphooligosaccharide--protein glycosyltransferase subunit 2 OS=Homo sapiens GN=RPN2	RPN2_HUMAN	RPN2	0.00246	6.61803		0.820729
Isoform 2 of Eukaryotic translation initiation factor 5A-1 OS=Homo sapiens GN=EIF5A	IF5A1_HUMAN	EIF5A	0.01103	3.16634		0.500558
Isoform 2 of Filamin-A OS=Homo sapiens GN=FLNA	FLNA_HUMAN	FLNA	0.01446		2.77993	-0.444034
Isoform 2 of Filamin-B OS=Homo sapiens GN=FLNB	FLNB_HUMAN	FLNB	0.02326		1.91575	-0.282338
Isoform 2 of Glutamine--fructose-6-phosphate aminotransferase [isomerizing] 1	GFPT1_HUMAN	GFPT1	1.0549e-05	1.7967		0.254476
Isoform 2 of Heat shock protein 75 kDa, mitochondrial OS=Homo sapiens GN=TRAP1	TRAP1_HUMAN	TRAP1	0.00022		1.63467	-0.21343
Isoform 2 of Heterogeneous nuclear ribonucleoprotein A/B OS=Homo sapiens GN=HNRNPAB	ROAA_HUMAN	HNRNPAB	0.00336		1.76359	-0.246397
Isoform 2 of Histone-binding protein RBBP7 OS=Homo sapiens GN=RBBP7	RBBP7_HUMAN	RBBP7	0.00355	1.51711		0.181018
Isoform 2 of LIM and SH3 domain protein 1 OS=Homo sapiens GN=LASP1	LASP1_HUMAN	LASP1	0.0091		1.99199	-0.299287
Isoform 2 of Serine/threonine-protein phosphatase 6 regulatory subunit 2 OS=Homo sapiens GN=PPP6R2	PP6R2_HUMAN	PPP6R2	0.01672		1.52923	-0.184472
Isoform 2 of Solute carrier family 12 member 2 OS=Homo sapiens GN=SLC12A2	S12A2_HUMAN	SLC12A2	0.00218		2.3631	-0.373482
Isoform 3 of 60S ribosomal protein L17 OS=Homo sapiens GN=RPL17	RL17_HUMAN	RPL17	0.00056		1.54844	-0.189893
Isoform 3 of Dolichyl-diphosphooligosaccharide--protein glycosyltransferase 48 kDa subunit OS=Homo sapiens GN=DDOST	OST48_HUMAN	DDOST	7.9632e-05	3.09167		0.490194
Isoform 3 of Nucleoside diphosphate kinase B OS=Homo sapiens GN=NME2	NDKB_HUMAN	NME2	4.8629e-05		1.69123	-0.228202
Isoform 3 of T-complex protein 1 subunit eta OS=Homo sapiens GN=CCT7	TCPH_HUMAN	CCT7	0.03224		1.70591	-0.231955
Isoform 3 of UDP-glucuronosyltransferase 1-6 OS=Homo sapiens GN=UGT1A6	UD16_HUMAN	UGT1A6	0.03267	2.49062		0.396308
Isoform Cytoplasmic+peroxisomal of Peroxiredoxin-5, mitochondrial OS=Homo sapiens GN=PRDX5	PRDX5_HUMAN	PRDX5	0.0066	4.08261		0.610938
Keratin, type I cytoskeletal 10 OS=Homo sapiens GN=KRT10 PE=1 SV=6	K1C10_HUMAN	KRT10	0.03452	1.60501		0.205479
Keratin, type I cytoskeletal 18 OS=Homo sapiens GN=KRT18 PE=1 SV=2	K1C18_HUMAN	KRT18	4.9456e-06		1.51788	-0.181237
Keratin, type I cytoskeletal 9 OS=Homo sapiens GN=KRT9 PE=1 SV=3	K1C9_HUMAN	KRT9	0.00049	11.8571		1.07398
Keratin, type II cytoskeletal 1 OS=Homo sapiens GN=KRT1 PE=1 SV=6	K2C1_HUMAN	KRT1	0.00117	2.24762		0.351724
Keratin, type II cytoskeletal 2 epidermal OS=Homo sapiens GN=KRT2 PE=1 SV=2	K22E_HUMAN	KRT2	0.01587	1.76027		0.245579
Lamina-associated polypeptide 2, isoforms beta/gamma OS=Homo sapiens GN=TMPO PE=1 SV=2	LAP2B_HUMAN	TMPO	0.02701		1.96048	-0.292363
L-lactate dehydrogenase A chain OS=Homo sapiens GN=LDHA PE=1 SV=2	LDHA_HUMAN	LDHA	1.3704e-05		1.70763	-0.232394
Microsomal glutathione S-transferase 3 OS=Homo sapiens GN=MGST3 PE=1 SV=1	MGST3_HUMAN	MGST3	2.7199e-05	4.0236		0.604614
Myosin regulatory light chain 12A OS=Homo sapiens GN=MYL12A PE=1 SV=2	ML12A_HUMAN	MYL12A	0.00016		1.91531	-0.282239
Myosin-9 OS=Homo sapiens GN=MYH9 PE=1 SV=4	MYH9_HUMAN	MYH9	0.00103		1.51858	-0.181438
NAD(P)H dehydrogenase [quinone] 1 OS=Homo sapiens GN=NQO1 PE=1 SV=1	NQO1_HUMAN	NQO1	0.00018	1.60794		0.206269
Neuroblast differentiation-associated protein AHNAK OS=Homo sapiens GN=AHNAK PE=1 SV=2	AHNK_HUMAN	AHNAK	0.00204		2.83876	-0.453129
Neutral amino acid transporter B(0) OS=Homo sapiens GN=SLC1A5 PE=1 SV=2	AAAT_HUMAN	SLC1A5	0.00184		3.91135	-0.592327
Non-histone chromosomal protein HMG-17 OS=Homo sapiens GN=HMGN2 PE=1 SV=3	HMGN2_HUMAN	HMGN2	0.02057		2.30811	-0.363256
Peptidyl-prolyl cis-trans isomerase FKBP1A	FKB1A_HUMAN	FKBP1A	0.00055		1.62921	-0.211977
Peroxiredoxin-2 OS=Homo sapiens GN=PRDX2 PE=1 SV=5	PRDX2_HUMAN	PRDX2	0.01389		1.72958	-0.23794
Prohibitin OS=Homo sapiens GN=PHB PE=1 SV=1	PHB_HUMAN	PHB	0.0071	1.91779		0.282801
Prohibitin-2 OS=Homo sapiens GN=PHB2 PE=1 SV=2	PHB2_HUMAN	PHB2	8.1449e-05	1.95495		0.291136
Proliferating cell nuclear antigen OS=Homo sapiens GN=PCNA PE=1 SV=1	PCNA_HUMAN	PCNA	0.00033		2.98369	-0.474753
Proteasome subunit beta type-1 OS=Homo sapiens GN=PSMB1 PE=1 SV=2	PSB1_HUMAN	PSMB1	0.00989		2.41632	-0.383154
Protein deglycase DJ-1 OS=Homo sapiens GN=PARK7 PE=1 SV=2	PARK7_HUMAN	PARK7	0.00443		1.72299	-0.236282
Protein disulfide-isomerase OS=Homo sapiens GN=P4HB PE=1 SV=3	PDIA1_HUMAN	P4HB	0.00033	2.15047		0.332533
Protein SETSIP OS=Homo sapiens GN=SETSIP PE=1 SV=1	SETLP_HUMAN	SETSIP	0.00245		1.75189	-0.243506
Prothymosin alpha OS=Homo sapiens GN=PTMA PE=1 SV=2	PTMA_HUMAN	PTMA	0.00013		3.76665	-0.575955
Serine/arginine-rich splicing factor 1 OS=Homo sapiens GN=SRSF1 PE=1 SV=2	SRSF1_HUMAN	SRSF1	0.01271		2.33381	-0.368066
Serine/threonine-protein phosphatase PP1-beta catalytic subunit OS=Homo sapiens GN=PPP1CB PE=1 SV=3	PP1B_HUMAN	PPP1CB	0.02598	3.41674		0.533613
Serum albumin OS=Homo sapiens GN=ALB PE=1 SV=2	ALBU_HUMAN	ALB	1.1764e-06	5.28422		0.722981
Small ubiquitin-related modifier 4 OS=Homo sapiens GN=SUMO4 PE=1 SV=2	SUMO4_HUMAN	SUMO4	0.01669		1.54925	-0.190123
Solute carrier family 2, facilitated glucose transporter member 1	GTR1_HUMAN	SLC2A1	0.00961	6.38009		0.804827
Stress-70 protein, mitochondrial	GRP75_HUMAN	HSPA9	0.00854	1.67957		0.225197
Sulfide:quinone oxidoreductase, mitochondrial OS=Homo sapiens GN=SQRDL PE=1 SV=1	SQRD_HUMAN	SQOR	0.00127	3.21709		0.507464
Synaptophysin-like protein 1 OS=Homo sapiens GN=SYPL1 PE=1 SV=1	SYPL1_HUMAN	SYPL1	0.0077	2.59791		0.414624
T-complex protein 1 subunit alpha OS=Homo sapiens GN=TCP1 PE=1 SV=1	TCPA_HUMAN	TCP1	0.04648		1.7995	-0.255151
Thiosulfate sulfurtransferase OS=Homo sapiens GN=TST PE=1 SV=4	THTR_HUMAN	TST	0.02581	2.25908		0.353933
Transferrin receptor protein 1 OS=Homo sapiens GN=TFRC PE=1 SV=2	TFR1_HUMAN	TFRC	0.00879		2.91012	-0.463911
Transgelin-2 OS=Homo sapiens GN=TAGLN2 PE=1 SV=3	TAGL2_HUMAN	TAGLN2	0.00085		2.32973	-0.367306
Transitional endoplasmic reticulum ATPase OS=Homo sapiens GN=VCP PE=1 SV=4	TERA_HUMAN	VCP	0.02293		1.50875	-0.178619
Trifunctional enzyme subunit alpha, mitochondrial	ECHA_HUMAN	HADHA	0.00089	1.96778		0.293976
UMP-CMP kinase OS=Homo sapiens GN=CMPK1 PE=1 SV=3	KCY_HUMAN	CMPK1	0.03128	4.3		0.633469
Very-long-chain 3-oxoacyl-CoA reductase	DHB12_HUMAN	HSD17B12	0.00037	10.5942		1.02507
Very-long-chain enoyl-CoA reductase OS=Homo sapiens GN=TECR PE=1 SV=1	TECR_HUMAN	TECR	0.01012	3.37993		0.528908
Vinculin OS=Homo sapiens GN=VCL PE=1 SV=4	VINC_HUMAN	VCL	0.02903	3.04431		0.483488
Voltage-dependent anion-selective channel protein 1 OS=Homo sapiens GN=VDAC1 PE=1 SV=2	VDAC1_HUMAN	VDAC1	4.9376e-06	2.6586		0.424653
Y-box-binding protein 2 OS=Homo sapiens GN=YBX2 PE=1 SV=2	YBOX2_HUMAN	YBX2	0.00524		2.38185	-0.376914

## Sheet: PaCa44
Protein Group	Peak Name	Gene name	p-value	Fold change up-regulated PCSC/P	Fold change down-regulated P/PCSC	Log Fold change PCSC/P
3-ketoacyl-CoA thiolase, peroxisomal OS=Homo sapiens GN=ACAA1 PE=1 SV=2	THIK_HUMAN	ACAA1	0.00041		5.12966	-0.710089
10 kDa heat shock protein, mitochondrial OS=Homo sapiens GN=HSPE1 PE=1 SV=2	CH10_HUMAN	HSPE1	2.2551e-05		1.7079	-0.232461
40S ribosomal protein S12 OS=Homo sapiens GN=RPS12 PE=1 SV=3	RS12_HUMAN	RPS12	7.9694e-05	1.80123		0.25557
40S ribosomal protein S14 OS=Homo sapiens GN=RPS14 PE=1 SV=3	RS14_HUMAN	RPS14	0.02449	1.5081		0.178431
40S ribosomal protein S16 OS=Homo sapiens GN=RPS16 PE=1 SV=2	RS16_HUMAN	RPS16	0.00445	1.75104		0.243297
40S ribosomal protein S19 OS=Homo sapiens GN=RPS19 PE=1 SV=2	RS19_HUMAN	RPS19	0.00084	1.60959		0.206715
40S ribosomal protein S23 OS=Homo sapiens GN=RPS23 PE=1 SV=3	RS23_HUMAN	RPS23	0.00052	1.78001		0.250423
40S ribosomal protein S25 OS=Homo sapiens GN=RPS25 PE=1 SV=1	RS25_HUMAN	RPS25	0.00374	1.69116		0.228186
40S ribosomal protein S26 OS=Homo sapiens GN=RPS26 PE=1 SV=3	RS26_HUMAN	RPS26	0.00116	1.77586		0.249409
40S ribosomal protein S28 OS=Homo sapiens GN=RPS28 PE=1 SV=1	RS28_HUMAN	RPS28	3.7342e-05	2.17684		0.337826
40S ribosomal protein S3 OS=Homo sapiens GN=RPS3 PE=1 SV=2	RS3_HUMAN	RPS3	1.048e-05	1.68958		0.227779
40S ribosomal protein S30 OS=Homo sapiens GN=FAU PE=1 SV=1	RS30_HUMAN	FAU	0.00118	1.59602		0.203039
40S ribosomal protein S3a OS=Homo sapiens GN=RPS3A PE=1 SV=2	RS3A_HUMAN	RPS3A	0.00112	1.9534		0.290791
40S ribosomal protein S6 OS=Homo sapiens GN=RPS6 PE=1 SV=1	RS6_HUMAN	RPS6	0.0053	1.6691		0.222482
40S ribosomal protein S7 OS=Homo sapiens GN=RPS7 PE=1 SV=1	RS7_HUMAN	RPS7	0.00818	1.72828		0.237614
40S ribosomal protein S8 OS=Homo sapiens GN=RPS8 PE=1 SV=2	RS8_HUMAN	RPS8	0.00179	1.97371		0.295284
40S ribosomal protein S9 OS=Homo sapiens GN=RPS9 PE=1 SV=3	RS9_HUMAN	RPS9	0.00696	1.55862		0.192741
40S ribosomal protein SA OS=Homo sapiens GN=RPSA PE=1 SV=4	RSSA_HUMAN	RPSA	3.8389e-06	2.13222		0.328833
60S acidic ribosomal protein P0 OS=Homo sapiens GN=RPLP0 PE=1 SV=1	RLA0_HUMAN	RPLP0	0.00195	1.62624		0.211185
60S acidic ribosomal protein P2 OS=Homo sapiens GN=RPLP2 PE=1 SV=1	RLA2_HUMAN	RPLP2	8.9552e-05	1.75676		0.244713
60S ribosomal protein L10a OS=Homo sapiens GN=RPL10A PE=1 SV=2	RL10A_HUMAN	RPL10A	0.00019	1.71462		0.234167
60S ribosomal protein L13 OS=Homo sapiens GN=RPL13 PE=1 SV=4	RL13_HUMAN	RPL13	0.01637	1.80348		0.25611
60S ribosomal protein L13a OS=Homo sapiens GN=RPL13A PE=1 SV=2	RL13A_HUMAN	RPL13A	0.00066	1.52139		0.18224
60S ribosomal protein L14 OS=Homo sapiens GN=RPL14 PE=1 SV=4	RL14_HUMAN	RPL14	0.00154	1.84741		0.266564
60S ribosomal protein L18 OS=Homo sapiens GN=RPL18 PE=1 SV=2	RL18_HUMAN	RPL18	0.00041	1.6642		0.221206
60S ribosomal protein L19 OS=Homo sapiens GN=RPL19 PE=1 SV=1	RL19_HUMAN	RPL19	0.00436	1.69754		0.22982
60S ribosomal protein L22 OS=Homo sapiens GN=RPL22 PE=1 SV=2	RL22_HUMAN	RPL22	0.02705	2.31955		0.365403
60S ribosomal protein L23 OS=Homo sapiens GN=RPL23 PE=1 SV=1	RL23_HUMAN	RPL23	0.00293	1.54103		0.187811
60S ribosomal protein L23a OS=Homo sapiens GN=RPL23A PE=1 SV=1	RL23A_HUMAN	RPL23A	6.7185e-06	1.86877		0.271555
60S ribosomal protein L26-like 1 OS=Homo sapiens GN=RPL26L1 PE=1 SV=1	RL26L_HUMAN	RPL26L1	0.0002	2.32398		0.366233
60S ribosomal protein L3 OS=Homo sapiens GN=RPL3 PE=1 SV=2	RL3_HUMAN	RPL3	0.04279	2.08026		0.318118
60S ribosomal protein L31 OS=Homo sapiens GN=RPL31 PE=1 SV=1	RL31_HUMAN	RPL31	0.0466	1.88783		0.275962
60S ribosomal protein L32 OS=Homo sapiens GN=RPL32 PE=1 SV=2	RL32_HUMAN	RPL32	0.00292	1.56955		0.195776
60S ribosomal protein L35 OS=Homo sapiens GN=RPL35 PE=1 SV=2	RL35_HUMAN	RPL35	0.00213	1.78136		0.250751
60S ribosomal protein L35a OS=Homo sapiens GN=RPL35A PE=1 SV=2	RL35A_HUMAN	RPL35A	0.00583	1.61144		0.207213
60S ribosomal protein L4 OS=Homo sapiens GN=RPL4 PE=1 SV=5	RL4_HUMAN	RPL4	0.00037	1.59569		0.20295
60S ribosomal protein L6 OS=Homo sapiens GN=RPL6 PE=1 SV=3	RL6_HUMAN	RPL6	0.00628	1.66871		0.222381
60S ribosomal protein L7a OS=Homo sapiens GN=RPL7A PE=1 SV=2	RL7A_HUMAN	RPL7A	1.2927e-05	1.95919		0.292077
60S ribosomal protein L8 OS=Homo sapiens GN=RPL8 PE=1 SV=2	RL8_HUMAN	RPL8	0.00061	1.57389		0.196974
60S ribosomal protein L9 OS=Homo sapiens GN=RPL9 PE=1 SV=1	RL9_HUMAN	RPL9	1.9864e-05	2.026		0.306638
Acid ceramidase OS=Homo sapiens GN=ASAH1 PE=1 SV=5	ASAH1_HUMAN	ASAH1	0.00431		3.7262	-0.571266
Activated RNA polymerase II transcriptional coactivator p15 OS=Homo sapiens GN=SUB1 PE=1 SV=3	TCP4_HUMAN	SUB1	0.00141	1.71246		0.23362
Acyl-coenzyme A thioesterase 13 OS=Homo sapiens GN=ACOT13 PE=1 SV=1	ACO13_HUMAN	ACOT13	0.00477		2.49903	-0.397771
Adenine phosphoribosyltransferase OS=Homo sapiens GN=APRT PE=1 SV=2	APT_HUMAN	APRT	0.03543		1.83582	-0.263831
Adenylate kinase 2, mitochondrial OS=Homo sapiens GN=AK2 PE=1 SV=2	KAD2_HUMAN	AK2	2.525e-05		1.57184	-0.196407
ADP-ribosylation factor 4 OS=Homo sapiens GN=ARF4 PE=1 SV=3	ARF4_HUMAN	ARF4	0.01594		1.68154	-0.225708
Aldehyde dehydrogenase family 1 member A3 OS=Homo sapiens GN=ALDH1A3 PE=1 SV=2	AL1A3_HUMAN	ALDH1A3	0.00091		1.65607	-0.219079
Aldehyde dehydrogenase, dimeric NADP-preferring OS=Homo sapiens GN=ALDH3A1 PE=1 SV=3	AL3A1_HUMAN	ALDH3A1	9.9633e-07		6.88817	-0.838104
Annexin A1 OS=Homo sapiens GN=ANXA1 PE=1 SV=2	ANXA1_HUMAN	ANXA1	3.8982e-07		2.20486	-0.343381
Annexin A4 OS=Homo sapiens GN=ANXA4 PE=1 SV=4	ANXA4_HUMAN	ANXA4	0.03021		2.86683	-0.457402
Aspartate aminotransferase, cytoplasmic OS=Homo sapiens GN=GOT1 PE=1 SV=3	AATC_HUMAN	GOT1	0.00554		1.7027	-0.231138
ATP synthase subunit alpha, mitochondrial OS=Homo sapiens GN=ATP5A1 PE=1 SV=1	ATPA_HUMAN	ATP5F1A	0.00041		1.73721	-0.239853
ATP synthase subunit beta, mitochondrial OS=Homo sapiens GN=ATP5B PE=1 SV=3	ATPB_HUMAN	ATP5F1B	6.9937e-05		2.36938	-0.374635
ATP synthase subunit gamma, mitochondrial OS=Homo sapiens GN=ATP5C1 PE=1 SV=1	ATPG_HUMAN	ATP5F1C	0.00144		2.97379	-0.47331
ATP synthase subunit O, mitochondrial OS=Homo sapiens GN=ATP5O PE=1 SV=1	ATPO_HUMAN	ATP5PO	0.03964		2.23828	-0.349913
Beta-hexosaminidase subunit alpha OS=Homo sapiens GN=HEXA PE=1 SV=2	HEXA_HUMAN	HEXA	0.00341		2.19394	-0.341225
Beta-hexosaminidase subunit beta OS=Homo sapiens GN=HEXB PE=1 SV=3	HEXB_HUMAN	HEXB	0.00213		3.63645	-0.560678
Bifunctional purine biosynthesis protein PURH OS=Homo sapiens GN=ATIC PE=1 SV=3	PUR9_HUMAN	ATIC	0.04375		1.974	-0.295347
Calmodulin-3 OS=Homo sapiens GN=CALM3 PE=1 SV=1	CALM3_HUMAN	CALM3	1.4257e-06		18.3567	-1.26379
Catalase OS=Homo sapiens GN=CAT PE=1 SV=3	CATA_HUMAN	CAT	0.03647		6.08878	-0.78453
Cathepsin D OS=Homo sapiens GN=CTSD PE=1 SV=1	CATD_HUMAN	CTSD	2.9956e-06		1.53673	-0.186597
Caveolin-1 OS=Homo sapiens GN=CAV1 PE=1 SV=4	CAV1_HUMAN	CAV1	0.00351	1.65758		0.219473
Cell division control protein 42 homolog OS=Homo sapiens GN=CDC42 PE=1 SV=2	CDC42_HUMAN	CDC42	0.01365		1.84955	-0.267066
Cilia- and flagella-associated protein 57 OS=Homo sapiens GN=CFAP57 PE=2 SV=3	CFA57_HUMAN	CFAP57	1.0314e-06		2.04204	-0.310065
Clathrin heavy chain 1 OS=Homo sapiens GN=CLTC PE=1 SV=5	CLH1_HUMAN	CLTC	0.00016		1.50551	-0.177683
Coatomer subunit beta' OS=Homo sapiens GN=COPB2 PE=1 SV=2	COPB2_HUMAN	COPB2	0.01208		2.07408	-0.316825
Coatomer subunit delta OS=Homo sapiens GN=ARCN1 PE=1 SV=1	COPD_HUMAN	ARCN1	0.01749		1.75806	-0.245034
Coatomer subunit gamma-1 OS=Homo sapiens GN=COPG1 PE=1 SV=1	COPG1_HUMAN	COPG1	0.00712		2.16638	-0.335735
Cofilin-1 OS=Homo sapiens GN=CFL1 PE=1 SV=3	COF1_HUMAN	CFL1	0.00065	1.58547		0.200157
Cytochrome c OS=Homo sapiens GN=CYCS PE=1 SV=2	CYC_HUMAN	CYCS	0.00078		2.31116	-0.36383
Cytochrome c oxidase subunit 2 OS=Homo sapiens GN=MT-CO2 PE=1 SV=1	COX2_HUMAN	MT-CO2	0.003		2.00413	-0.301925
Cytochrome c oxidase subunit 5A, mitochondrial OS=Homo sapiens GN=COX5A PE=1 SV=2	COX5A_HUMAN	COX5A	0.01495		1.61458	-0.208061
Cytochrome c oxidase subunit 7A2, mitochondrial OS=Homo sapiens GN=COX7A2 PE=1 SV=1	CX7A2_HUMAN	COX7A2	0.03106		1.93396	-0.286448
Dihydrolipoyllysine-residue succinyltransferase component of 2-oxoglutarate dehydrogenase complex, mitochondrial OS=Homo sapiens GN=DLST PE=1 SV=4	ODO2_HUMAN	DLST	0.00036		2.4248	-0.384675
DNA topoisomerase 1 OS=Homo sapiens GN=TOP1 PE=1 SV=2	TOP1_HUMAN	TOP1	0.01281	2.48407		0.395163
Dolichyl-diphosphooligosaccharide--protein glycosyltransferase subunit 1 OS=Homo sapiens GN=RPN1 PE=1 SV=1	RPN1_HUMAN	RPN1	0.0004		1.5455	-0.189069
Electron transfer flavoprotein subunit alpha, mitochondrial OS=Homo sapiens GN=ETFA PE=1 SV=1	ETFA_HUMAN	ETFA	0.00069		2.43266	-0.386081
Elongation factor 1-alpha 1 OS=Homo sapiens GN=EEF1A1 PE=1 SV=1	EF1A1_HUMAN	EEF1A1	9.7756e-05	1.80331		0.25607
Elongation factor 1-beta OS=Homo sapiens GN=EEF1B2 PE=1 SV=3	EF1B_HUMAN	EEF1B2	7.9344e-05	1.68386		0.226306
Elongation factor 2 OS=Homo sapiens GN=EEF2 PE=1 SV=4	EF2_HUMAN	EEF2	3.3914e-06	1.92094		0.283513
Endoplasmic reticulum aminopeptidase 1 OS=Homo sapiens GN=ERAP1 PE=1 SV=3	ERAP1_HUMAN	ERAP1	0.00991		2.55206	-0.406892
Endoplasmin OS=Homo sapiens GN=HSP90B1 PE=1 SV=1	ENPL_HUMAN	HSP90B1	4.9771e-06		1.53446	-0.185955
ERO1-like protein alpha OS=Homo sapiens GN=ERO1A PE=1 SV=2	ERO1A_HUMAN	ERO1A	0.0035		2.25213	-0.352593
Eukaryotic initiation factor 4A-I OS=Homo sapiens GN=EIF4A1 PE=1 SV=1	IF4A1_HUMAN	EIF4A1	4.0362e-05	2.05727		0.313292
Eukaryotic initiation factor 4A-II OS=Homo sapiens GN=EIF4A2 PE=1 SV=2	IF4A2_HUMAN	EIF4A2	0.00257	1.80028		0.25534
Eukaryotic translation initiation factor 1A, Y-chromosomal OS=Homo sapiens GN=EIF1AY PE=1 SV=4	IF1AY_HUMAN	EIF1AY	0.00539	2.88061		0.459484
Eukaryotic translation initiation factor 3 subunit G OS=Homo sapiens GN=EIF3G PE=1 SV=2	EIF3G_HUMAN	EIF3G	0.00335	1.8299		0.262428
Eukaryotic translation initiation factor 5A-1 OS=Homo sapiens GN=EIF5A PE=1 SV=2	IF5A1_HUMAN	EIF5A	0.00067	1.5168		0.180929
Eukaryotic translation initiation factor 6 OS=Homo sapiens GN=EIF6 PE=1 SV=1	IF6_HUMAN	EIF6	0.00035	1.86083		0.269706
Fatty acid-binding protein, epidermal OS=Homo sapiens GN=FABP5 PE=1 SV=3	FABP5_HUMAN	FABP5	0.00093	1.87238		0.272393
Ferritin heavy chain OS=Homo sapiens GN=FTH1 PE=1 SV=2	FRIH_HUMAN	FTH1	0.00031		2.42871	-0.385376
Galectin-3-binding protein OS=Homo sapiens GN=LGALS3BP PE=1 SV=1	LG3BP_HUMAN	LGALS3BP	5.8784e-06		2.40589	-0.381276
Gamma-synuclein OS=Homo sapiens GN=SNCG PE=1 SV=2	SYUG_HUMAN	SNCG	5.3078e-05		2.17838	-0.338134
Glutaredoxin-3 OS=Homo sapiens GN=GLRX3 PE=1 SV=2	GLRX3_HUMAN	GLRX3	0.00081	3.87039		0.587755
Glutathione S-transferase P OS=Homo sapiens GN=GSTP1 PE=1 SV=2	GSTP1_HUMAN	GSTP1	2.0981e-05		4.44007	-0.64739
Heat shock cognate 71 kDa protein OS=Homo sapiens GN=HSPA8 PE=1 SV=1	HSP7C_HUMAN	HSPA8	7.6321e-05	1.94343		0.288569
Heat shock protein HSP 90-beta OS=Homo sapiens GN=HSP90AB1 PE=1 SV=4	HS90B_HUMAN	HSP90AB1	0.00025	1.57242		0.196569
Heterochromatin protein 1-binding protein 3 OS=Homo sapiens GN=HP1BP3 PE=1 SV=1	HP1B3_HUMAN	HP1BP3	2.4517e-05		1.76854	-0.247616
Heterogeneous nuclear ribonucleoproteins A2/B1 OS=Homo sapiens GN=HNRNPA2B1 PE=1 SV=2	ROA2_HUMAN	HNRNPA2B1	0.00019	1.57731		0.197918
HLA class II histocompatibility antigen, DR alpha chain OS=Homo sapiens GN=HLA-DRA PE=1 SV=1	DRA_HUMAN	HLA-DRA	0.00235		2.91669	-0.464891
HLA class II histocompatibility antigen, DRB1-16 beta chain OS=Homo sapiens GN=HLA-DRB1 PE=1 SV=1	2B1G_HUMAN	HLA-DRB1	0.00011		2.46019	-0.390968
Hsp90 co-chaperone Cdc37 OS=Homo sapiens GN=CDC37 PE=1 SV=1	CDC37_HUMAN	CDC37	0.00244	2.4805		0.39454
Isocitrate dehydrogenase [NADP] cytoplasmic OS=Homo sapiens GN=IDH1 PE=1 SV=2	IDHC_HUMAN	IDH1	1.0773e-05		4.22844	-0.62618
Isoform 2 of 26S proteasome regulatory subunit 8 OS=Homo sapiens GN=PSMC5	PRS8_HUMAN	PSMC5	0.02135		3.92309	-0.593629
Isoform 2 of 60S ribosomal protein L15 OS=Homo sapiens GN=RPL15	RL15_HUMAN	RPL15	0.00117	1.58858		0.20101
Isoform 2 of Adipocyte plasma membrane-associated protein OS=Homo sapiens GN=APMAP	APMAP_HUMAN	APMAP	0.00257		2.42319	-0.384387
Isoform 2 of Dolichyl-diphosphooligosaccharide--protein glycosyltransferase subunit 2 OS=Homo sapiens GN=RPN2	RPN2_HUMAN	RPN2	0.00391		2.54665	-0.405968
Isoform 2 of Electron transfer flavoprotein subunit beta OS=Homo sapiens GN=ETFB	ETFB_HUMAN	ETFB	0.00365		3.9941	-0.601418
Isoform 2 of Elongation factor 1-delta OS=Homo sapiens GN=EEF1D	EF1D_HUMAN	EEF1D	7.5614e-06	1.50388		0.177213
Isoform 2 of Far upstream element-binding protein 1 OS=Homo sapiens GN=FUBP1	FUBP1_HUMAN	FUBP1	0.00366	1.57418		0.197054
Isoform 2 of Fatty aldehyde dehydrogenase OS=Homo sapiens GN=ALDH3A2	AL3A2_HUMAN	ALDH3A2	0.00316		2.89033	-0.460948
Isoform 2 of Heterogeneous nuclear ribonucleoprotein A/B OS=Homo sapiens GN=HNRNPAB	ROAA_HUMAN	HNRNPAB	0.00105	1.86215		0.270014
Isoform 2 of Histone H1.0 OS=Homo sapiens GN=H1F0	H10_HUMAN	H1-0	0.00074		1.76918	-0.247771
Isoform 2 of Importin-5 OS=Homo sapiens GN=IPO5	IPO5_HUMAN	IPO5	5.3107e-05	2.54616		0.405885
Isoform 2 of Inorganic pyrophosphatase 2, mitochondrial OS=Homo sapiens GN=PPA2	IPYR2_HUMAN	PPA2	0.00631		4.37588	-0.641065
Isoform 2 of Integrin alpha-V OS=Homo sapiens GN=ITGAV	ITAV_HUMAN	ITGAV	0.00022		2.13899	-0.330208
Isoform 2 of Lactoylglutathione lyase OS=Homo sapiens GN=GLO1	LGUL_HUMAN	GLO1	0.00211		1.8807	-0.274319
Isoform 2 of Neutral alpha-glucosidase AB OS=Homo sapiens GN=GANAB	GANAB_HUMAN	GANAB	0.01067		1.90996	-0.281024
Isoform 2 of Nucleolar RNA helicase 2 OS=Homo sapiens GN=DDX21	DDX21_HUMAN	DDX21	0.00268	3.49549		0.543508
Isoform 2 of Peroxisomal multifunctional enzyme type 2 OS=Homo sapiens GN=HSD17B4	DHB4_HUMAN	HSD17B4	0.00139		4.80768	-0.681935
Isoform 2 of Probable ATP-dependent RNA helicase DDX5 OS=Homo sapiens GN=DDX5	DDX5_HUMAN	DDX5	0.00013	2.09333		0.320837
Isoform 2 of Protein disulfide-isomerase A6 OS=Homo sapiens GN=PDIA6	PDIA6_HUMAN	PDIA6	0.00018		1.72396	-0.236527
Isoform 2 of Pyruvate dehydrogenase E1 component subunit alpha, somatic form, mitochondrial OS=Homo sapiens GN=PDHA1	ODPA_HUMAN	PDHA1	0.0017		3.43538	-0.535975
Isoform 2 of Ran-specific GTPase-activating protein OS=Homo sapiens GN=RANBP1	RANG_HUMAN	RANBP1	0.00299	2.38074		0.376712
Isoform 2 of Stomatin-like protein 2, mitochondrial OS=Homo sapiens GN=STOML2	STML2_HUMAN	STOML2	0.00816		1.93037	-0.28564
Isoform 2 of Synaptophysin-like protein 1 OS=Homo sapiens GN=SYPL1	SYPL1_HUMAN	SYPL1	0.00127		2.3955	-0.379396
Isoform 3 of 60S ribosomal protein L17 OS=Homo sapiens GN=RPL17	RL17_HUMAN	RPL17	0.02025	1.81649		0.259233
Isoform 3 of Dolichyl-diphosphooligosaccharide--protein glycosyltransferase 48 kDa subunit OS=Homo sapiens GN=DDOST	OST48_HUMAN	DDOST	0.00933		1.83453	-0.263526
Isoform 3 of Glutamate dehydrogenase 1, mitochondrial OS=Homo sapiens GN=GLUD1	DHE3_HUMAN	GLUD1	0.00663		3.00556	-0.477925
Isoform 3 of Guanine deaminase OS=Homo sapiens GN=GDA	GUAD_HUMAN	GDA	0.00101		3.30104	-0.518651
Isoform 3 of Malate dehydrogenase, cytoplasmic OS=Homo sapiens GN=MDH1	MDHC_HUMAN	MDH1	5.0224e-05		1.61173	-0.207292
Isoform 3 of Transformer-2 protein homolog beta OS=Homo sapiens GN=TRA2B	TRA2B_HUMAN	TRA2B	0.02306	1.51686		0.180947
Isoform 4 of Alpha-actinin-1 OS=Homo sapiens GN=ACTN1	ACTN1_HUMAN	ACTN1	0.04078	2.31242		0.364066
Isoform 4 of Dynamin-like 120 kDa protein, mitochondrial OS=Homo sapiens GN=OPA1	OPA1_HUMAN	OPA1	0.01122		2.84944	-0.45476
Isoform 4 of Probable tubulin polyglutamylase TTLL1 OS=Homo sapiens GN=TTLL1	TTLL1_HUMAN	TTLL1	0.00021	8.22161		0.914957
Isoform 5 of AP-3 complex subunit delta-1 OS=Homo sapiens GN=AP3D1	AP3D1_HUMAN	AP3D1	3.605e-05		2.26485	-0.355039
Isoform 5 of Carcinoembryonic antigen-related cell adhesion molecule 1 OS=Homo sapiens GN=CEACAM1	CEAM1_HUMAN	CEACAM1	0.00368		4.15147	-0.618202
Isoform Beta-4A of Integrin beta-4 OS=Homo sapiens GN=ITGB4	ITB4_HUMAN	ITGB4	0.00253	1.52417		0.183033
Isoform CRF-R2 of Corticotropin-releasing factor receptor 1 OS=Homo sapiens GN=CRHR1	CRFR1_HUMAN	CRHR1	2.0155e-05		2.34847	-0.370785
Isoform Cytoplasmic of Glutathione reductase, mitochondrial OS=Homo sapiens GN=GSR	GSHR_HUMAN	GSR	0.00766		3.2745	-0.515144
Isoform Cytoplasmic+peroxisomal of Peroxiredoxin-5, mitochondrial OS=Homo sapiens GN=PRDX5	PRDX5_HUMAN	PRDX5	4.3796e-05		2.0192	-0.305179
Isoform Non-brain of Clathrin light chain A OS=Homo sapiens GN=CLTA	CLCA_HUMAN	CLTA	0.01238		1.81218	-0.258201
Isoform Sap-mu-6 of Prosaposin OS=Homo sapiens GN=PSAP	SAP_HUMAN	PSAP	3.4599e-06		2.67167	-0.426784
Isoform Short of Eukaryotic translation initiation factor 4H OS=Homo sapiens GN=EIF4H	IF4H_HUMAN	EIF4H	0.00538	1.95549		0.291256
Keratin, type I cytoskeletal 10 OS=Homo sapiens GN=KRT10 PE=1 SV=6	K1C10_HUMAN	KRT10	6.857e-06	1.64086		0.215072
Keratin, type II cytoskeletal 2 epidermal OS=Homo sapiens GN=KRT2 PE=1 SV=2	K22E_HUMAN	KRT2	2.443e-06	1.65184		0.217967
Latexin OS=Homo sapiens GN=LXN PE=1 SV=2	LXN_HUMAN	LXN	0.00026		2.91261	-0.464282
L-lactate dehydrogenase A chain OS=Homo sapiens GN=LDHA PE=1 SV=2	LDHA_HUMAN	LDHA	2.1025e-05	1.76685		0.2472
Lysosomal acid lipase/cholesteryl ester hydrolase OS=Homo sapiens GN=LIPA PE=1 SV=2	LICH_HUMAN	LIPA	0.00327		5.3238	-0.726222
Macrophage migration inhibitory factor OS=Homo sapiens GN=MIF PE=1 SV=4	MIF_HUMAN	MIF	0.04612		1.50984	-0.17893
Major vault protein OS=Homo sapiens GN=MVP PE=1 SV=4	MVP_HUMAN	MVP	0.00039		2.69698	-0.430878
Malate dehydrogenase, mitochondrial OS=Homo sapiens GN=MDH2 PE=1 SV=3	MDHM_HUMAN	MDH2	1.812e-05		2.21976	-0.346306
Matrin-3 OS=Homo sapiens GN=MATR3 PE=1 SV=2	MATR3_HUMAN	MATR3	0.00565	1.60692		0.205993
Minor histocompatibility antigen H13 OS=Homo sapiens GN=HM13 PE=1 SV=1	HM13_HUMAN	HM13	0.0347		2.00418	-0.301936
Mitochondrial import receptor subunit TOM40 homolog OS=Homo sapiens GN=TOMM40 PE=1 SV=1	TOM40_HUMAN	TOMM40	0.044	2.10077		0.322379
Moesin OS=Homo sapiens GN=MSN PE=1 SV=3	MOES_HUMAN	MSN	0.00117	2.45457		0.389976
Nuclear ubiquitous casein and cyclin-dependent kinase substrate 1 OS=Homo sapiens GN=NUCKS1 PE=1 SV=1	NUCKS_HUMAN	NUCKS1	0.00017		6.18191	-0.791123
Nuclease-sensitive element-binding protein 1 OS=Homo sapiens GN=YBX1 PE=1 SV=3	YBOX1_HUMAN	YBX1	1.6483e-06	2.18885		0.340216
Nucleolar and coiled-body phosphoprotein 1 OS=Homo sapiens GN=NOLC1 PE=1 SV=2	NOLC1_HUMAN	NOLC1	0.01302	2.33978		0.369174
Nucleolin OS=Homo sapiens GN=NCL PE=1 SV=3	NUCL_HUMAN	NCL	0.00032	1.52105		0.182145
Peroxiredoxin-2 OS=Homo sapiens GN=PRDX2 PE=1 SV=5	PRDX2_HUMAN	PRDX2	9.6311e-05		1.73663	-0.239707
Phenylalanine--tRNA ligase beta subunit OS=Homo sapiens GN=FARSB PE=1 SV=3	SYFB_HUMAN	FARSB	0.03092		1.92016	-0.283338
Phosphate carrier protein, mitochondrial OS=Homo sapiens GN=SLC25A3 PE=1 SV=2	MPCP_HUMAN	SLC25A3	0.00098		1.75998	-0.245508
Phosphatidylethanolamine-binding protein 1 OS=Homo sapiens GN=PEBP1 PE=1 SV=3	PEBP1_HUMAN	PEBP1	1.9319e-07		2.42033	-0.383874
Phospholipase B-like 1 OS=Homo sapiens GN=PLBD1 PE=1 SV=2	PLBL1_HUMAN	PLBD1	0.00784		3.64918	-0.562195
Pirin OS=Homo sapiens GN=PIR PE=1 SV=1	PIR_HUMAN	PIR	0.02865		2.57343	-0.410513
Platelet-activating factor acetylhydrolase IB subunit beta OS=Homo sapiens GN=PAFAH1B2 PE=1 SV=1	PA1B2_HUMAN	PAFAH1B2	0.00061		1.63987	-0.21481
Probable ATP-dependent RNA helicase DDX17 OS=Homo sapiens GN=DDX17 PE=1 SV=2	DDX17_HUMAN	DDX17	0.04255		2.28678	-0.359224
Prohibitin OS=Homo sapiens GN=PHB PE=1 SV=1	PHB_HUMAN	PHB	0.00017		1.68913	-0.227663
Prohibitin-2 OS=Homo sapiens GN=PHB2 PE=1 SV=2	PHB2_HUMAN	PHB2	3.4381e-05		1.93034	-0.285634
Proliferating cell nuclear antigen OS=Homo sapiens GN=PCNA PE=1 SV=1	PCNA_HUMAN	PCNA	0.01633	1.99782		0.300556
Proteasome activator complex subunit 1 OS=Homo sapiens GN=PSME1 PE=1 SV=1	PSME1_HUMAN	PSME1	0.00028		1.60826	-0.206356
Proteasome subunit alpha type-5 OS=Homo sapiens GN=PSMA5 PE=1 SV=3	PSA5_HUMAN	PSMA5	0.0044		1.63309	-0.21301
Proteasome subunit beta type-10 OS=Homo sapiens GN=PSMB10 PE=1 SV=1	PSB10_HUMAN	PSMB10	0.00018		12.9639	-1.11274
Proteasome subunit beta type-9 OS=Homo sapiens GN=PSMB9 PE=1 SV=2	PSB9_HUMAN	PSMB9	0.00152		2.6683	-0.426234
Protein arginine N-methyltransferase 1 OS=Homo sapiens GN=PRMT1 PE=1 SV=2	ANM1_HUMAN	PRMT1	0.00013	2.34168		0.369527
Protein disulfide-isomerase A3 OS=Homo sapiens GN=PDIA3 PE=1 SV=4	PDIA3_HUMAN	PDIA3	0.00012		1.95507	-0.291162
Protein FAM3C OS=Homo sapiens GN=FAM3C PE=1 SV=1	FAM3C_HUMAN	FAM3C	0.01583		1.70782	-0.232443
Protein S100-A4 OS=Homo sapiens GN=S100A4 PE=1 SV=1	S10A4_HUMAN	S100A4	6.6386e-05		1.90692	-0.280333
Protein S100-A6 OS=Homo sapiens GN=S100A6 PE=1 SV=1	S10A6_HUMAN	S100A6	1.0149e-08		2.55516	-0.407418
Protein S100-P OS=Homo sapiens GN=S100P PE=1 SV=2	S100P_HUMAN	S100P	0.00088		4.59256	-0.662055
Putative 40S ribosomal protein S26-like 1 OS=Homo sapiens GN=RPS26P11 PE=5 SV=1	RS26L_HUMAN	RPS26P11	0.00076	1.81802		0.259598
Putative elongation factor 1-alpha-like 3 OS=Homo sapiens GN=EEF1A1P5 PE=5 SV=1	EF1A3_HUMAN	EEF1A1P5	6.0769e-06	1.81686		0.259321
Pyridoxal phosphate homeostasis protein OS=Homo sapiens GN=PLPBP PE=1 SV=1	PLPHP_HUMAN	PLPBP	0.01576		1.93121	-0.28583
Ras-related protein Rab-2B OS=Homo sapiens GN=RAB2B PE=1 SV=1	RAB2B_HUMAN	RAB2B	0.02284		2.53592	-0.404135
Receptor of activated protein C kinase 1 OS=Homo sapiens GN=RACK1 PE=1 SV=3	RACK1_HUMAN	RACK1	0.00012	1.70711		0.23226
Retinal dehydrogenase 1 OS=Homo sapiens GN=ALDH1A1 PE=1 SV=2	AL1A1_HUMAN	ALDH1A1	0.00192		3.26569	-0.513975
Rho GDP-dissociation inhibitor 2 OS=Homo sapiens GN=ARHGDIB PE=1 SV=3	GDIR2_HUMAN	ARHGDIB	0.00402	1.59541		0.202872
Sequestosome-1 OS=Homo sapiens GN=SQSTM1 PE=1 SV=1	SQSTM_HUMAN	SQSTM1	0.00425	8.18104		0.912809
Serine/arginine-rich splicing factor 7 OS=Homo sapiens GN=SRSF7 PE=1 SV=1	SRSF7_HUMAN	SRSF7	0.04529	2.40297		0.380748
Sialic acid synthase OS=Homo sapiens GN=NANS PE=1 SV=2	SIAS_HUMAN	NANS	0.01482		3.66848	-0.564486
Signal recognition particle 14 kDa protein OS=Homo sapiens GN=SRP14 PE=1 SV=2	SRP14_HUMAN	SRP14	0.00047	1.73272		0.238729
Splicing factor 3B subunit 1 OS=Homo sapiens GN=SF3B1 PE=1 SV=3	SF3B1_HUMAN	SF3B1	0.01831		3.14113	-0.497086
Splicing factor, proline- and glutamine-rich OS=Homo sapiens GN=SFPQ PE=1 SV=2	SFPQ_HUMAN	SFPQ	0.00159	1.56598		0.194785
Superoxide dismutase [Cu-Zn] OS=Homo sapiens GN=SOD1 PE=1 SV=2	SODC_HUMAN	SOD1	1.7625e-05		4.89775	-0.689997
Superoxide dismutase [Mn], mitochondrial OS=Homo sapiens GN=SOD2 PE=1 SV=3	SODM_HUMAN	SOD2	0.00043		5.03947	-0.702385
TATA-binding protein-associated factor 2N OS=Homo sapiens GN=TAF15 PE=1 SV=1	RBP56_HUMAN	TAF15	0.00088	2.78028		0.444088
Thioredoxin-dependent peroxide reductase, mitochondrial OS=Homo sapiens GN=PRDX3 PE=1 SV=3	PRDX3_HUMAN	PRDX3	0.00058		2.25594	-0.353327
Tissue alpha-L-fucosidase OS=Homo sapiens GN=FUCA1 PE=1 SV=4	FUCO_HUMAN	FUCA1	0.01034		2.62085	-0.418441
Translocon-associated protein subunit alpha OS=Homo sapiens GN=SSR1 PE=1 SV=3	SSRA_HUMAN	SSR1	0.03373		2.17005	-0.336471
Transmembrane emp24 domain-containing protein 10 OS=Homo sapiens GN=TMED10 PE=1 SV=2	TMEDA_HUMAN	TMED10	0.01489		2.27743	-0.357444
Transmembrane protein 33 OS=Homo sapiens GN=TMEM33 PE=1 SV=2	TMM33_HUMAN	TMEM33	0.00637		5.43763	-0.73541
Trifunctional enzyme subunit alpha, mitochondrial OS=Homo sapiens GN=HADHA PE=1 SV=2	ECHA_HUMAN	HADHA	0.00975		1.76788	-0.247453
Tubulin alpha-1B chain OS=Homo sapiens GN=TUBA1B PE=1 SV=1	TBA1B_HUMAN	TUBA1B	6.4564e-07	1.50631		0.177916
Tubulin beta chain OS=Homo sapiens GN=TUBB PE=1 SV=2	TBB5_HUMAN	TUBB	0.00032	1.52694		0.183823
Ubiquitin-like modifier-activating enzyme 1 OS=Homo sapiens GN=UBA1 PE=1 SV=3	UBA1_HUMAN	UBA1	0.00739		1.55527	-0.191807
UMP-CMP kinase OS=Homo sapiens GN=CMPK1 PE=1 SV=3	KCY_HUMAN	CMPK1	0.00106		2.30877	-0.363381
Very-long-chain enoyl-CoA reductase OS=Homo sapiens GN=TECR PE=1 SV=1	TECR_HUMAN	TECR	0.02026		4.64109	-0.66662
Voltage-dependent anion-selective channel protein 1 OS=Homo sapiens GN=VDAC1 PE=1 SV=2	VDAC1_HUMAN	VDAC1	0.00521		2.17465	-0.337389
Voltage-dependent anion-selective channel protein 2 OS=Homo sapiens GN=VDAC2 PE=1 SV=2	VDAC2_HUMAN	VDAC2	6.3468e-05		2.58611	-0.412647
Voltage-dependent anion-selective channel protein 3 OS=Homo sapiens GN=VDAC3 PE=1 SV=1	VDAC3_HUMAN	VDAC3	0.00014		2.46414	-0.391665
X-ray repair cross-complementing protein 5 OS=Homo sapiens GN=XRCC5 PE=1 SV=3	XRCC5_HUMAN	XRCC5	0.00153		1.54548	-0.189062

## Sheet: MiaPaca2
Protein Group	Peak Name	Gene name	p-value	Fold change up-regulated PCSC/P	Fold change down-regulated P/PCSC	Log Fold change PCSC/P
60S ribosomal protein L7a OS=Homo sapiens GN=RPL7A PE=1 SV=2	RL7A_HUMAN	RPL7A	0.00027		2.28818	-0.359489
3-hydroxyacyl-CoA dehydrogenase type-2 OS=Homo sapiens GN=HSD17B10 PE=1 SV=3	HCD2_HUMAN	HSD17B10	0.03563	1.87919		0.273972
3-ketoacyl-CoA thiolase, mitochondrial OS=Homo sapiens GN=ACAA2 PE=1 SV=2	THIM_HUMAN	ACAA2	2.6609e-05	2.86116		0.456542
40S ribosomal protein S11 OS=Homo sapiens GN=RPS11 PE=1 SV=3	RS11_HUMAN	RPS11	0.00402		1.57004	-0.19591
40S ribosomal protein S13 OS=Homo sapiens GN=RPS13 PE=1 SV=2	RS13_HUMAN	RPS13	0.00034		1.56488	-0.194482
40S ribosomal protein S14 OS=Homo sapiens GN=RPS14 PE=1 SV=3	RS14_HUMAN	RPS14	0.00367		1.59467	-0.20267
40S ribosomal protein S16 OS=Homo sapiens GN=RPS16 PE=1 SV=2	RS16_HUMAN	RPS16	0.00062		2.44824	-0.388855
40S ribosomal protein S19 OS=Homo sapiens GN=RPS19 PE=1 SV=2	RS19_HUMAN	RPS19	0.001		1.96717	-0.293841
40S ribosomal protein S23 OS=Homo sapiens GN=RPS23 PE=1 SV=3	RS23_HUMAN	RPS23	0.00108		1.91436	-0.282025
40S ribosomal protein S25 OS=Homo sapiens GN=RPS25 PE=1 SV=1	RS25_HUMAN	RPS25	0.00087		1.57741	-0.197945
40S ribosomal protein S30 OS=Homo sapiens GN=FAU PE=1 SV=1	RS30_HUMAN	FAU	0.00884		2.52179	-0.401709
40S ribosomal protein S7 OS=Homo sapiens GN=RPS7 PE=1 SV=1	RS7_HUMAN	RPS7	0.00403		1.61112	-0.207127
60 kDa heat shock protein, mitochondrial OS=Homo sapiens GN=HSPD1 PE=1 SV=2	CH60_HUMAN	HSPD1	7.3736e-07	1.5913		0.201752
60S ribosomal protein L12 OS=Homo sapiens GN=RPL12 PE=1 SV=1	RL12_HUMAN	RPL12	0.00121		1.79634	-0.254387
60S ribosomal protein L13 OS=Homo sapiens GN=RPL13 PE=1 SV=4	RL13_HUMAN	RPL13	0.00166		1.99722	-0.300426
60S ribosomal protein L26 OS=Homo sapiens GN=RPL26 PE=1 SV=1	RL26_HUMAN	RPL26	0.02606		1.58858	-0.201009
60S ribosomal protein L27 OS=Homo sapiens GN=RPL27 PE=1 SV=2	RL27_HUMAN	RPL27	0.00014		1.7504	-0.243137
60S ribosomal protein L29 OS=Homo sapiens GN=RPL29 PE=1 SV=2	RL29_HUMAN	RPL29	0.00067		1.52091	-0.182105
60S ribosomal protein L4 OS=Homo sapiens GN=RPL4 PE=1 SV=5	RL4_HUMAN	RPL4	0.01646		1.65905	-0.219861
60S ribosomal protein L8 OS=Homo sapiens GN=RPL8 PE=1 SV=2	RL8_HUMAN	RPL8	0.00092		1.55966	-0.193031
78 kDa glucose-regulated protein OS=Homo sapiens GN=HSPA5 PE=1 SV=2	GRP78_HUMAN	HSPA5	3.3133e-08	3.94514		0.596063
Acetyl-CoA acetyltransferase, mitochondrial OS=Homo sapiens GN=ACAT1 PE=1 SV=1	THIL_HUMAN	ACAT1	6.9378e-06	2.57765		0.411224
Aconitate hydratase, mitochondrial OS=Homo sapiens GN=ACO2 PE=1 SV=2	ACON_HUMAN	ACO2	0.00069	3.10987		0.492742
Actin, alpha cardiac muscle 1 OS=Homo sapiens GN=ACTC1 PE=1 SV=1	ACTC_HUMAN	ACTC1	1.9156e-07		4.59233	-0.662033
Acyl-coenzyme A thioesterase 13 OS=Homo sapiens GN=ACOT13 PE=1 SV=1	ACO13_HUMAN	ACOT13	0.00143	3.92558		0.593904
Adenine phosphoribosyltransferase OS=Homo sapiens GN=APRT PE=1 SV=2	APT_HUMAN	APRT	0.00029	2.1026		0.322757
ADP/ATP translocase 2 OS=Homo sapiens GN=SLC25A5 PE=1 SV=7	ADT2_HUMAN	SLC25A5	0.00014	1.86937		0.271696
ADP/ATP translocase 3 OS=Homo sapiens GN=SLC25A6 PE=1 SV=4	ADT3_HUMAN	SLC25A6	0.00342	3.5016		0.544266
ADP-ribosylation factor 4 OS=Homo sapiens GN=ARF4 PE=1 SV=3	ARF4_HUMAN	ARF4	0.0094	3.39718		0.531119
AFG3-like protein 2 OS=Homo sapiens GN=AFG3L2 PE=1 SV=2	AFG32_HUMAN	AFG3L2	0.00503	2.5912		0.413501
Alanine--tRNA ligase, cytoplasmic OS=Homo sapiens GN=AARS PE=1 SV=2	SYAC_HUMAN	AARS1	0.00116	3.93103		0.594506
Alpha-actinin-4 OS=Homo sapiens GN=ACTN4 PE=1 SV=2	ACTN4_HUMAN	ACTN4	3.3277e-05		1.90405	-0.279679
Alpha-enolase OS=Homo sapiens GN=ENO1 PE=1 SV=2	ENOA_HUMAN	ENO1	3.0315e-07		2.05932	-0.313725
Annexin A2 OS=Homo sapiens GN=ANXA2 PE=1 SV=2	ANXA2_HUMAN	ANXA2	0.02716		1.51555	-0.18057
Apoptosis-inducing factor 1, mitochondrial OS=Homo sapiens GN=AIFM1 PE=1 SV=1	AIFM1_HUMAN	AIFM1	0.00399	3.6674		0.564359
Aspartate aminotransferase, mitochondrial OS=Homo sapiens GN=GOT2 PE=1 SV=3	AATM_HUMAN	GOT2	0.00069	1.81317		0.25844
ATP synthase F(0) complex subunit B1, mitochondrial OS=Homo sapiens GN=ATP5F1 PE=1 SV=2	AT5F1_HUMAN	ATP5PB	0.02838	2.23478		0.349234
ATP synthase F(0) complex subunit C1, mitochondrial OS=Homo sapiens GN=ATP5G1 PE=1 SV=2	AT5G1_HUMAN	ATP5MC1	0.00274	1.64315		0.215677
ATP synthase subunit beta, mitochondrial OS=Homo sapiens GN=ATP5B PE=1 SV=3	ATPB_HUMAN	ATP5F1B	4.782e-06	2.08438		0.318977
ATP synthase subunit d, mitochondrial OS=Homo sapiens GN=ATP5H PE=1 SV=3	ATP5H_HUMAN	ATP5PD	0.00161	2.34661		0.370442
ATP synthase subunit delta, mitochondrial OS=Homo sapiens GN=ATP5D PE=1 SV=2	ATPD_HUMAN	ATP5F1D	4.1055e-05	2.02463		0.306346
ATP synthase subunit gamma, mitochondrial OS=Homo sapiens GN=ATP5C1 PE=1 SV=1	ATPG_HUMAN	ATP5F1C	3.3351e-06	2.04436		0.310557
ATP synthase subunit O, mitochondrial OS=Homo sapiens GN=ATP5O PE=1 SV=1	ATPO_HUMAN	ATP5PO	0.00288	2.06499		0.314919
Beta-hexosaminidase subunit beta OS=Homo sapiens GN=HEXB PE=1 SV=3	HEXB_HUMAN	HEXB	0.00218	1.99146		0.299171
Calcyclin-binding protein OS=Homo sapiens GN=CACYBP PE=1 SV=2	CYBP_HUMAN	CACYBP	0.04171		2.6046	-0.415741
Calnexin OS=Homo sapiens GN=CANX PE=1 SV=2	CALX_HUMAN	CANX	3.1013e-06	1.76901		0.247731
Calreticulin OS=Homo sapiens GN=CALR PE=1 SV=1	CALR_HUMAN	CALR	1.0899e-05	2.21718		0.345801
Caprin-1 OS=Homo sapiens GN=CAPRIN1 PE=1 SV=2	CAPR1_HUMAN	CAPRIN1	0.01013		2.2214	-0.346626
Carbonyl reductase [NADPH] 1 OS=Homo sapiens GN=CBR1 PE=1 SV=3	CBR1_HUMAN	CBR1	0.00016	4.69303		0.671454
Citrate synthase, mitochondrial OS=Homo sapiens GN=CS PE=1 SV=2	CISY_HUMAN	CS	0.00047	1.75974		0.245449
Complement component 1 Q subcomponent-binding protein, mitochondrial OS=Homo sapiens GN=C1QBP PE=1 SV=1	C1QBP_HUMAN	C1QBP	0.00104	2.04886		0.311513
Cytochrome b5 type B OS=Homo sapiens GN=CYB5B PE=1 SV=2	CYB5B_HUMAN	CYB5B	1.5514e-05	3.19749		0.504809
Cytochrome b-c1 complex subunit 1, mitochondrial OS=Homo sapiens GN=UQCRC1 PE=1 SV=3	QCR1_HUMAN	UQCRC1	0.00281	4.03498		0.605842
Cytochrome c1, heme protein, mitochondrial OS=Homo sapiens GN=CYC1 PE=1 SV=3	CY1_HUMAN	CYC1	0.00039	1.72056		0.23567
Delta(24)-sterol reductase OS=Homo sapiens GN=DHCR24 PE=1 SV=2	DHC24_HUMAN	DHCR24	6.9923e-05	6.05506		0.782118
Delta(3,5)-Delta(2,4)-dienoyl-CoA isomerase, mitochondrial OS=Homo sapiens GN=ECH1 PE=1 SV=2	ECH1_HUMAN	ECH1	0.0455	2.92226		0.465718
Dihydrolipoyllysine-residue succinyltransferase component of 2-oxoglutarate dehydrogenase complex, mitochondrial OS=Homo sapiens GN=DLST PE=1 SV=4	ODO2_HUMAN	DLST	0.00058	2.43825		0.387078
DnaJ homolog subfamily B member 6 OS=Homo sapiens GN=DNAJB6 PE=1 SV=2	DNJB6_HUMAN	DNAJB6	0.01358	2.52064		0.401511
Electron transfer flavoprotein subunit alpha, mitochondrial OS=Homo sapiens GN=ETFA PE=1 SV=1	ETFA_HUMAN	ETFA	0.00792	2.01871		0.305074
Elongation factor 1-alpha 2 OS=Homo sapiens GN=EEF1A2 PE=1 SV=1	EF1A2_HUMAN	EEF1A2	0.00094		1.57888	-0.198349
Elongation factor Tu, mitochondrial OS=Homo sapiens GN=TUFM PE=1 SV=2	EFTU_HUMAN	TUFM	6.8177e-06	1.9015		0.279096
Endoplasmic reticulum resident protein 29 OS=Homo sapiens GN=ERP29 PE=1 SV=4	ERP29_HUMAN	ERP29	0.00085	1.53417		0.185873
Endoplasmin OS=Homo sapiens GN=HSP90B1 PE=1 SV=1	ENPL_HUMAN	HSP90B1	9.3935e-07	3.08543		0.489316
Enoyl-CoA hydratase, mitochondrial OS=Homo sapiens GN=ECHS1 PE=1 SV=4	ECHM_HUMAN	ECHS1	3.9318e-05	1.95977		0.292206
Eukaryotic translation initiation factor 2 subunit 1 OS=Homo sapiens GN=EIF2S1 PE=1 SV=3	IF2A_HUMAN	EIF2S1	0.02578		1.98247	-0.297206
Ezrin OS=Homo sapiens GN=EZR PE=1 SV=4	EZRI_HUMAN	EZR	2.0281e-05		1.80217	-0.255796
Fatty acid synthase OS=Homo sapiens GN=FASN PE=1 SV=3	FAS_HUMAN	FASN	2.0082e-05	2.67921		0.428008
Fructose-bisphosphate aldolase A OS=Homo sapiens GN=ALDOA PE=1 SV=2	ALDOA_HUMAN	ALDOA	0.00142		1.81587	-0.259084
Glutathione S-transferase P OS=Homo sapiens GN=GSTP1 PE=1 SV=2	GSTP1_HUMAN	GSTP1	0.0007	1.86667		0.271067
Glyceraldehyde-3-phosphate dehydrogenase OS=Homo sapiens GN=GAPDH PE=1 SV=3	G3P_HUMAN	GAPDH	7.0824e-06		1.51199	-0.17955
Glycogen phosphorylase, brain form OS=Homo sapiens GN=PYGB PE=1 SV=5	PYGB_HUMAN	PYGB	0.0005	1.94156		0.28815
Heat shock 70 kDa protein 4 OS=Homo sapiens GN=HSPA4 PE=1 SV=4	HSP74_HUMAN	HSPA4	0.04437	1.64597		0.216421
Heat shock cognate 71 kDa protein OS=Homo sapiens GN=HSPA8 PE=1 SV=1	HSP7C_HUMAN	HSPA8	1.7313e-05		1.52931	-0.184497
Heat shock protein HSP 90-beta OS=Homo sapiens GN=HSP90AB1 PE=1 SV=4	HS90B_HUMAN	HSP90AB1	0.0002		1.62941	-0.21203
Hemoglobin subunit alpha OS=Homo sapiens GN=HBA1 PE=1 SV=2	HBA_HUMAN	HBA1;	5.6628e-05	6.55521		0.816587
Hemoglobin subunit beta OS=Homo sapiens GN=HBB PE=1 SV=2	HBB_HUMAN	HBB	8.2212e-08	7.00705		0.845535
High mobility group protein HMG-I/HMG-Y OS=Homo sapiens GN=HMGA1 PE=1 SV=3	HMGA1_HUMAN	HMGA1	0.00056	1.69863		0.230099
Hippocalcin-like protein 1 OS=Homo sapiens GN=HPCAL1 PE=1 SV=3	HPCL1_HUMAN	HPCAL1	0.00071	2.42439		0.384602
Histone H1.3 OS=Homo sapiens GN=HIST1H1D PE=1 SV=2	H13_HUMAN	H1-3	7.1658e-06		2.20997	-0.344386
Histone H1.5 OS=Homo sapiens GN=HIST1H1B PE=1 SV=3	H15_HUMAN	H1-5	0.00183		1.75243	-0.24364
Histone H2A type 2-B OS=Homo sapiens GN=HIST2H2AB PE=1 SV=3	H2A2B_HUMAN	H2AC21	0.00335		2.57755	-0.411207
Histone H3.1 OS=Homo sapiens GN=HIST1H3A PE=1 SV=2	H31_HUMAN	H3C1	0.00093		1.69871	-0.23012
Hypoxia up-regulated protein 1 OS=Homo sapiens GN=HYOU1 PE=1 SV=1	HYOU1_HUMAN	HYOU1	0.02851	2.19135		0.340712
Isoform 10 of CD44 antigen OS=Homo sapiens GN=CD44	CD44_HUMAN	CD44	0.00398		1.75151	-0.243413
Isoform 2 of Alpha-aminoadipic semialdehyde dehydrogenase OS=Homo sapiens GN=ALDH7A1	AL7A1_HUMAN	ALDH7A1	0.00109	3.13123		0.495715
Isoform 2 of ATP synthase subunit alpha, mitochondrial OS=Homo sapiens GN=ATP5A1	ATPA_HUMAN	ATP5F1A	3.6682e-06	2.10646		0.323553
Isoform 2 of Carnitine O-acetyltransferase OS=Homo sapiens GN=CRAT	CACP_HUMAN	CRAT	0.00209	3.55211		0.550486
Isoform 2 of Dehydrogenase/reductase SDR family member 7 OS=Homo sapiens GN=DHRS7	DHRS7_HUMAN	DHRS7	0.00529	4.16057		0.619153
Isoform 2 of Dolichyl-diphosphooligosaccharide--protein glycosyltransferase subunit 2 OS=Homo sapiens GN=RPN2	RPN2_HUMAN	RPN2	0.02437		4.1717	-0.620313
Isoform 2 of ELAV-like protein 1 OS=Homo sapiens GN=ELAVL1	ELAV1_HUMAN	ELAVL1	0.00215		3.24329	-0.510986
Isoform 2 of Elongation factor 1-delta OS=Homo sapiens GN=EEF1D	EF1D_HUMAN	EEF1D	0.00142		2.27203	-0.356413
Isoform 2 of Eukaryotic translation initiation factor 5A-1 OS=Homo sapiens GN=EIF5A	IF5A1_HUMAN	EIF5A	1.01e-05		1.66609	-0.221698
Isoform 2 of Extended synaptotagmin-2 OS=Homo sapiens GN=ESYT2	ESYT2_HUMAN	ESYT2	0.00011	2.32096		0.365668
Isoform 2 of Farnesyl pyrophosphate synthase OS=Homo sapiens GN=FDPS	FPPS_HUMAN	FDPS	0.00029	7.41868		0.870327
Isoform 2 of Filamin-A OS=Homo sapiens GN=FLNA	FLNA_HUMAN	FLNA	0.0021		1.88912	-0.276259
Isoform 2 of Gamma-enolase OS=Homo sapiens GN=ENO2	ENOG_HUMAN	ENO2	3.4445e-06		1.89221	-0.27697
Isoform 2 of Gelsolin OS=Homo sapiens GN=GSN	GELS_HUMAN	GSN	0.00011	2.29692		0.361146
Isoform 2 of Glucose-6-phosphate isomerase OS=Homo sapiens GN=GPI	G6PI_HUMAN	GPI	0.00022		2.53917	-0.404691
Isoform 2 of Glucosidase 2 subunit beta OS=Homo sapiens GN=PRKCSH	GLU2B_HUMAN	PRKCSH	0.00167		2.03031	-0.307563
Isoform 2 of Heat shock protein HSP 90-alpha OS=Homo sapiens GN=HSP90AA1	HS90A_HUMAN	HSP90AA1	0.00012		1.99197	-0.299282
Isoform 2 of Heterogeneous nuclear ribonucleoprotein A/B OS=Homo sapiens GN=HNRNPAB	ROAA_HUMAN	HNRNPAB	1.0167e-06		1.50567	-0.17773
Isoform 2 of Hexokinase-1 OS=Homo sapiens GN=HK1	HXK1_HUMAN	HK1	0.0005	2.14231		0.330882
Isoform 2 of Histone-binding protein RBBP7 OS=Homo sapiens GN=RBBP7	RBBP7_HUMAN	RBBP7	0.03724		2.64254	-0.422021
Isoform 2 of Multifunctional protein ADE2 OS=Homo sapiens GN=PAICS	PUR6_HUMAN	PAICS	0.00802		10.4322	-1.01838
Isoform 2 of Nucleolar RNA helicase 2 OS=Homo sapiens GN=DDX21	DDX21_HUMAN	DDX21	0.00426		2.12392	-0.327138
Isoform 2 of Nucleosome assembly protein 1-like 1 OS=Homo sapiens GN=NAP1L1	NP1L1_HUMAN	NAP1L1	0.00125		3.10255	-0.491719
Isoform 2 of Rab GDP dissociation inhibitor beta OS=Homo sapiens GN=GDI2	GDIB_HUMAN	GDI2	0.04675		1.905	-0.279895
Isoform 2 of Translocon-associated protein subunit alpha OS=Homo sapiens GN=SSR1	SSRA_HUMAN	SSR1	0.00024	2.13336		0.329064
Isoform 2 of Very long-chain specific acyl-CoA dehydrogenase, mitochondrial OS=Homo sapiens GN=ACADVL	ACADV_HUMAN	ACADVL	0.00066	2.61051		0.416726
Isoform 3 of ATPase family AAA domain-containing protein 3A OS=Homo sapiens GN=ATAD3A	ATD3A_HUMAN	ATAD3A	0.00805	3.27644		0.515403
Isoform 3 of Dihydrolipoyl dehydrogenase, mitochondrial OS=Homo sapiens GN=DLD	DLDH_HUMAN	DLD	0.00011	2.30453		0.362583
Isoform 3 of Glutamate dehydrogenase 1, mitochondrial OS=Homo sapiens GN=GLUD1	DHE3_HUMAN	GLUD1	0.00111	2.71133		0.433183
Isoform 3 of Nucleoside diphosphate kinase B OS=Homo sapiens GN=NME2	NDKB_HUMAN	NME2	0.00034		1.62262	-0.210218
Isoform 3 of Serine hydroxymethyltransferase, mitochondrial OS=Homo sapiens GN=SHMT2	GLYM_HUMAN	SHMT2	2.789e-05	1.57595		0.197542
Isoform 3 of Tropomyosin alpha-3 chain OS=Homo sapiens GN=TPM3	TPM3_HUMAN	TPM3	0.02251		1.5813	-0.199015
Isoform 4 of Alpha/beta hydrolase domain-containing protein 11 OS=Homo sapiens GN=ABHD11	ABHDB_HUMAN	ABHD11	0.00311	4.74435		0.676176
Isoform 5 of Cytosolic acyl coenzyme A thioester hydrolase OS=Homo sapiens GN=ACOT7	BACH_HUMAN	ACOT7	0.00328	2.10704		0.323673
Isoform 5 of Protein disulfide-isomerase A6 OS=Homo sapiens GN=PDIA6	PDIA6_HUMAN	PDIA6	8.466e-05	2.17039		0.336538
Isoform B of Phosphate carrier protein, mitochondrial OS=Homo sapiens GN=SLC25A3	MPCP_HUMAN	SLC25A3	0.00025	2.03729		0.309052
Isoform Short of 14-3-3 protein beta/alpha OS=Homo sapiens GN=YWHAB	1433B_HUMAN	YWHAB	0.04149		1.53585	-0.186348
Keratin, type I cytoskeletal 10 OS=Homo sapiens GN=KRT10 PE=1 SV=6	K1C10_HUMAN	KRT10	0.00264	1.50972		0.178897
Keratin, type I cytoskeletal 18 OS=Homo sapiens GN=KRT18 PE=1 SV=2	K1C18_HUMAN	KRT18	8.4411e-05		3.66849	-0.564487
Keratin, type I cytoskeletal 19 OS=Homo sapiens GN=KRT19 PE=1 SV=4	K1C19_HUMAN	KRT19	0.02123		1.64762	-0.216856
Keratin, type II cytoskeletal 2 epidermal OS=Homo sapiens GN=KRT2 PE=1 SV=2	K22E_HUMAN	KRT2	0.00169	1.67886		0.225014
Keratin, type II cytoskeletal 79 OS=Homo sapiens GN=KRT79 PE=1 SV=2	K2C79_HUMAN	KRT79	0.02675		2.67228	-0.426883
Keratin, type II cytoskeletal 8 OS=Homo sapiens GN=KRT8 PE=1 SV=7	K2C8_HUMAN	KRT8	7.6366e-07		1.91919	-0.283119
Lamina-associated polypeptide 2, isoforms beta/gamma OS=Homo sapiens GN=TMPO PE=1 SV=2	LAP2B_HUMAN	TMPO	0.00596		1.59313	-0.20225
Leucine-rich PPR motif-containing protein, mitochondrial OS=Homo sapiens GN=LRPPRC PE=1 SV=3	LPPRC_HUMAN	LRPPRC	0.00073		2.28661	-0.359191
Leucine-rich repeat-containing protein 59 OS=Homo sapiens GN=LRRC59 PE=1 SV=1	LRC59_HUMAN	LRRC59	0.00297		1.93104	-0.285791
L-lactate dehydrogenase A chain OS=Homo sapiens GN=LDHA PE=1 SV=2	LDHA_HUMAN	LDHA	4.2818e-06		3.21129	-0.506679
Lon protease homolog, mitochondrial OS=Homo sapiens GN=LONP1 PE=1 SV=2	LONM_HUMAN	LONP1	0.00012	2.5304		0.40319
Lysosome-associated membrane glycoprotein 2 OS=Homo sapiens GN=LAMP2 PE=1 SV=2	LAMP2_HUMAN	LAMP2	0.00033	2.40621		0.381333
Macrophage-capping protein OS=Homo sapiens GN=CAPG PE=1 SV=2	CAPG_HUMAN	CAPG	4.4927e-05	2.4728		0.39319
Malate dehydrogenase, mitochondrial OS=Homo sapiens GN=MDH2 PE=1 SV=3	MDHM_HUMAN	MDH2	1.3333e-05	1.68399		0.22634
Mannosyl-oligosaccharide glucosidase OS=Homo sapiens GN=MOGS PE=1 SV=5	MOGS_HUMAN	MOGS	0.02583	2.43561		0.386608
Matrin-3 OS=Homo sapiens GN=MATR3 PE=1 SV=2	MATR3_HUMAN	MATR3	0.00432		4.37949	-0.641423
MICOS complex subunit MIC60 OS=Homo sapiens GN=IMMT PE=1 SV=1	MIC60_HUMAN	IMMT	0.01252	1.98464		0.297682
Mitochondrial carrier homolog 2 OS=Homo sapiens GN=MTCH2 PE=1 SV=1	MTCH2_HUMAN	MTCH2	2.311e-05	2.70972		0.432925
Mitochondrial dicarboxylate carrier OS=Homo sapiens GN=SLC25A10 PE=1 SV=2	DIC_HUMAN	SLC25A10	0.01971	3.00538		0.477899
NAD(P)H dehydrogenase [quinone] 1 OS=Homo sapiens GN=NQO1 PE=1 SV=1	NQO1_HUMAN	NQO1	0.04405	1.55185		0.190849
NADH dehydrogenase [ubiquinone] iron-sulfur protein 3, mitochondrial OS=Homo sapiens GN=NDUFS3 PE=1 SV=1	NDUS3_HUMAN	NDUFS3	0.01621	3.12619		0.495016
Neuroblast differentiation-associated protein AHNAK OS=Homo sapiens GN=AHNAK PE=1 SV=2	AHNK_HUMAN	AHNAK	9.7115e-06		3.87432	-0.588195
Nucleophosmin OS=Homo sapiens GN=NPM1 PE=1 SV=2	NPM_HUMAN	NPM1	1.1592e-05		1.54878	-0.189988
Peptidyl-prolyl cis-trans isomerase B OS=Homo sapiens GN=PPIB PE=1 SV=2	PPIB_HUMAN	PPIB	0.00016	1.93553		0.286799
Peroxiredoxin-5, mitochondrial OS=Homo sapiens GN=PRDX5 PE=1 SV=4	PRDX5_HUMAN	PRDX5	8.8181e-05	3.69159		0.567214
Phosphoenolpyruvate carboxykinase [GTP], mitochondrial OS=Homo sapiens GN=PCK2 PE=1 SV=3	PCKGM_HUMAN	PCK2	0.00711	2.70602		0.432331
Phosphoglycerate kinase 1 OS=Homo sapiens GN=PGK1 PE=1 SV=3	PGK1_HUMAN	PGK1	1.1247e-05		1.67035	-0.222807
Prohibitin OS=Homo sapiens GN=PHB PE=1 SV=1	PHB_HUMAN	PHB	3.0105e-06	2.48891		0.396009
Prohibitin-2 OS=Homo sapiens GN=PHB2 PE=1 SV=2	PHB2_HUMAN	PHB2	9.2901e-06	2.19356		0.34115
Prosaposin OS=Homo sapiens GN=PSAP PE=1 SV=2	SAP_HUMAN	PSAP	2.3255e-05	2.71693		0.434078
Protein disulfide-isomerase A3 OS=Homo sapiens GN=PDIA3 PE=1 SV=4	PDIA3_HUMAN	PDIA3	0.00011	2.42777		0.385208
Protein disulfide-isomerase A4 OS=Homo sapiens GN=PDIA4 PE=1 SV=2	PDIA4_HUMAN	PDIA4	0.00016	2.70241		0.431751
Protein-glutamine gamma-glutamyltransferase 2 OS=Homo sapiens GN=TGM2 PE=1 SV=2	TGM2_HUMAN	TGM2	0.00049	1.5502		0.190386
Putative eukaryotic translation initiation factor 2 subunit 3-like protein OS=Homo sapiens GN=EIF2S3L PE=5 SV=2	IF2GL_HUMAN	EIF2S3B	1.322e-05	9.9586		0.998198
Pyruvate dehydrogenase E1 component subunit beta, mitochondrial OS=Homo sapiens GN=PDHB PE=1 SV=3	ODPB_HUMAN	PDHB	0.00451	4.22192		0.62551
Ras-related protein Rab-7a OS=Homo sapiens GN=RAB7A PE=1 SV=1	RAB7A_HUMAN	RAB7A	0.03644	1.74702		0.242298
Retinal dehydrogenase 1 OS=Homo sapiens GN=ALDH1A1 PE=1 SV=2	AL1A1_HUMAN	ALDH1A1	0.00034		2.08783	-0.319696
Serine/threonine-protein phosphatase PP1-beta catalytic subunit OS=Homo sapiens GN=PPP1CB PE=1 SV=3	PP1B_HUMAN	PPP1CB	0.01172		4.28558	-0.632009
Serine--tRNA ligase, cytoplasmic OS=Homo sapiens GN=SARS PE=1 SV=3	SYSC_HUMAN	SARS1	0.00016	1.53116		0.185022
Serum albumin OS=Homo sapiens GN=ALB PE=1 SV=2	ALBU_HUMAN	ALB	2.6035e-06	2.52118		0.401604
SH3 domain-binding glutamic acid-rich-like protein 3 OS=Homo sapiens GN=SH3BGRL3 PE=1 SV=1	SH3L3_HUMAN	SH3BGRL3	0.04574	2.50168		0.398231
Sideroflexin-1 OS=Homo sapiens GN=SFXN1 PE=1 SV=4	SFXN1_HUMAN	SFXN1	0.02852	3.00048		0.47719
Single-stranded DNA-binding protein, mitochondrial OS=Homo sapiens GN=SSBP1 PE=1 SV=1	SSBP_HUMAN	SSBP1	0.02089	2.716		0.433929
Small nuclear ribonucleoprotein Sm D1 OS=Homo sapiens GN=SNRPD1 PE=1 SV=1	SMD1_HUMAN	SNRPD1	0.01843		2.83514	-0.452574
soform 2 of Histone H1.0 OS=Homo sapiens GN=H1F0	H10_HUMAN	H1-0	0.00159	2.1775		0.337959
Splicing factor 3B subunit 3 OS=Homo sapiens GN=SF3B3 PE=1 SV=4	SF3B3_HUMAN	SF3B3	0.01946		2.38685	-0.377826
Stathmin OS=Homo sapiens GN=STMN1 PE=1 SV=3	STMN1_HUMAN	STMN1	8.1909e-05		3.56587	-0.552165
Stomatin-like protein 2, mitochondrial OS=Homo sapiens GN=STOML2 PE=1 SV=1	STML2_HUMAN	STOML2	0.00119	2.04502		0.310697
Stress-70 protein, mitochondrial OS=Homo sapiens GN=HSPA9 PE=1 SV=2	GRP75_HUMAN	HSPA9	6.9664e-06	1.87267		0.272462
Stress-induced-phosphoprotein 1 OS=Homo sapiens GN=STIP1 PE=1 SV=1	STIP1_HUMAN	STIP1	0.00016		1.86142	-0.269845
T-complex protein 1 subunit beta OS=Homo sapiens GN=CCT2 PE=1 SV=4	TCPB_HUMAN	CCT2	0.00481		1.8855	-0.275426
T-complex protein 1 subunit delta OS=Homo sapiens GN=CCT4 PE=1 SV=4	TCPD_HUMAN	CCT4	0.00217		1.96878	-0.294198
T-complex protein 1 subunit eta OS=Homo sapiens GN=CCT7 PE=1 SV=2	TCPH_HUMAN	CCT7	0.02997		1.54445	-0.188773
Thioredoxin-dependent peroxide reductase, mitochondrial OS=Homo sapiens GN=PRDX3 PE=1 SV=3	PRDX3_HUMAN	PRDX3	2.6391e-05	2.22773		0.347863
Thymosin beta-4 OS=Homo sapiens GN=TMSB4X PE=1 SV=2	TYB4_HUMAN	TMSB4X	0.00676	3.88593		0.589495
Transferrin receptor protein 1 OS=Homo sapiens GN=TFRC PE=1 SV=2	TFR1_HUMAN	TFRC	0.00484		1.98353	-0.297439
Transmembrane protein 109 OS=Homo sapiens GN=TMEM109 PE=1 SV=1	TM109_HUMAN	TMEM109	0.01345	3.42201		0.534281
Tricarboxylate transport protein, mitochondrial OS=Homo sapiens GN=SLC25A1 PE=1 SV=2	TXTP_HUMAN	SLC25A1	0.01753	2.72769		0.435796
Trifunctional enzyme subunit alpha, mitochondrial OS=Homo sapiens GN=HADHA PE=1 SV=2	ECHA_HUMAN	HADHA	0.00081	3.38441		0.529483
Trifunctional enzyme subunit beta, mitochondrial OS=Homo sapiens GN=HADHB PE=1 SV=3	ECHB_HUMAN	HADHB	1.9277e-05	3.46558		0.539776
Ubiquitin carboxyl-terminal hydrolase 5 OS=Homo sapiens GN=USP5 PE=1 SV=2	UBP5_HUMAN	USP5	0.00845	1.56133		0.193496
Ubiquitin-like protein ISG15 OS=Homo sapiens GN=ISG15 PE=1 SV=5	ISG15_HUMAN	ISG15	0.00069	3.0004		0.477179
Vitronectin OS=Homo sapiens GN=VTN PE=1 SV=1	VTNC_HUMAN	VTN	0.0033	4.02428		0.604688
Voltage-dependent anion-selective channel protein 1 OS=Homo sapiens GN=VDAC1 PE=1 SV=2	VDAC1_HUMAN	VDAC1	3.192e-05	2.43674		0.386809
Voltage-dependent anion-selective channel protein 2 OS=Homo sapiens GN=VDAC2 PE=1 SV=2	VDAC2_HUMAN	VDAC2	1.0548e-06	2.35336		0.371689
X-ray repair cross-complementing protein 5 OS=Homo sapiens GN=XRCC5 PE=1 SV=3	XRCC5_HUMAN	XRCC5	0.0005		4.09259	-0.611998

## Sheet: PC1J
Protein Group	Peak Name	Gene name	p-value	Fold change up-regulated PCSC/P	Fold change down-regulated P/PCSC	Log Fold change PCSC/P
14-3-3 protein gamma OS=Homo sapiens GN=YWHAG PE=1 SV=2	1433G_HUMAN	YWHAG	8.9751e-06	2.34157		0.369507
14-3-3 protein theta OS=Homo sapiens GN=YWHAQ PE=1 SV=1	1433T_HUMAN	YWHAQ	0.00063	2.13189		0.328766
39S ribosomal protein L28, mitochondrial OS=Homo sapiens GN=MRPL28 PE=1 SV=4	RM28_HUMAN	MRPL28	0.0359		1.76809	-0.247504
3-hydroxyisobutyryl-CoA hydrolase, mitochondrial OS=Homo sapiens GN=HIBCH PE=1 SV=2	HIBCH_HUMAN	HIBCH	0.03681		2.36914	-0.374591
40S ribosomal protein S10 OS=Homo sapiens GN=RPS10 PE=1 SV=1	RS10_HUMAN	RPS10	2.9126e-06		5.0337	-0.701887
40S ribosomal protein S16 OS=Homo sapiens GN=RPS16 PE=1 SV=2	RS16_HUMAN	RPS16	0.00014		2.07154	-0.316293
40S ribosomal protein S2 OS=Homo sapiens GN=RPS2 PE=1 SV=2	RS2_HUMAN	RPS2	0.00423		1.56799	-0.195343
40S ribosomal protein S29 OS=Homo sapiens GN=RPS29 PE=1 SV=2	RS29_HUMAN	RPS29	0.00083		1.70661	-0.232135
40S ribosomal protein S3 OS=Homo sapiens GN=RPS3 PE=1 SV=2	RS3_HUMAN	RPS3	0.00117	1.61453		0.208045
40S ribosomal protein S3a OS=Homo sapiens GN=RPS3A PE=1 SV=2	RS3A_HUMAN	RPS3A	0.00179		1.75761	-0.244922
40S ribosomal protein S7 OS=Homo sapiens GN=RPS7 PE=1 SV=1	RS7_HUMAN	RPS7	8.8677e-06		1.82071	-0.260241
60S acidic ribosomal protein P1 OS=Homo sapiens GN=RPLP1 PE=1 SV=1	RLA1_HUMAN	RPLP1	1.2581e-06		2.54788	-0.406179
60S ribosomal protein L13a OS=Homo sapiens GN=RPL13A PE=1 SV=2	RL13A_HUMAN	RPL13A	0.0005		1.60442	-0.205319
60S ribosomal protein L14 OS=Homo sapiens GN=RPL14 PE=1 SV=4	RL14_HUMAN	RPL14	0.0013		2.01643	-0.304582
60S ribosomal protein L17 OS=Homo sapiens GN=RPL17 PE=1 SV=3	RL17_HUMAN	RPL17	0.04259		1.67874	-0.224983
60S ribosomal protein L24 OS=Homo sapiens GN=RPL24 PE=1 SV=1	RL24_HUMAN	RPL24	0.00014		2.0342	-0.308394
60S ribosomal protein L4 OS=Homo sapiens GN=RPL4 PE=1 SV=5	RL4_HUMAN	RPL4	6.2163e-05		1.93549	-0.286792
60S ribosomal protein L6 OS=Homo sapiens GN=RPL6 PE=1 SV=3	RL6_HUMAN	RPL6	0.00134		1.51206	-0.17957
60S ribosomal protein L7 OS=Homo sapiens GN=RPL7 PE=1 SV=1	RL7_HUMAN	RPL7	0.00013		1.62238	-0.210153
60S ribosomal protein L7a OS=Homo sapiens GN=RPL7A PE=1 SV=2	RL7A_HUMAN	RPL7A	0.00429		1.84901	-0.266939
60S ribosomal protein L9 OS=Homo sapiens GN=RPL9 PE=1 SV=1	RL9_HUMAN	RPL9	0.00211		1.58626	-0.200375
6-phosphogluconate dehydrogenase, decarboxylating OS=Homo sapiens GN=PGD PE=1 SV=3	6PGD_HUMAN	PGD	0.00229	1.51432		0.180219
78 kDa glucose-regulated protein OS=Homo sapiens GN=HSPA5 PE=1 SV=2	GRP78_HUMAN	HSPA5	7.6092e-06	2.67678		0.427613
Aconitate hydratase, mitochondrial OS=Homo sapiens GN=ACO2 PE=1 SV=2	ACON_HUMAN	ACO2	0.03596	1.87658		0.273367
Actin-related protein 2/3 complex subunit 2 OS=Homo sapiens GN=ARPC2 PE=1 SV=1	ARPC2_HUMAN	ARPC2	0.01133		2.95674	-0.470813
Actin-related protein 2/3 complex subunit 5-like protein OS=Homo sapiens GN=ARPC5L PE=1 SV=1	ARP5L_HUMAN	ARPC5L	0.00266		1.53569	-0.186304
Activated RNA polymerase II transcriptional coactivator p15 OS=Homo sapiens GN=SUB1 PE=1 SV=3	TCP4_HUMAN	SUB1	0.00325		1.52878	-0.184345
ADP/ATP translocase 3 OS=Homo sapiens GN=SLC25A6 PE=1 SV=4	ADT3_HUMAN	SLC25A6	0.0027		4.12484	-0.615407
ADP-ribosylation factor 3 OS=Homo sapiens GN=ARF3 PE=1 SV=2	ARF3_HUMAN	ARF3	0.00013	1.78714		0.252157
ADP-ribosylation factor 4 OS=Homo sapiens GN=ARF4 PE=1 SV=3	ARF4_HUMAN	ARF4	0.00146	3.69071		0.56711
Aldehyde dehydrogenase, mitochondrial OS=Homo sapiens GN=ALDH2 PE=1 SV=2	ALDH2_HUMAN	ALDH2	0.00526		1.75049	-0.24316
Aminopeptidase N OS=Homo sapiens GN=ANPEP PE=1 SV=4	AMPN_HUMAN	ANPEP	0.00168	2.46699		0.392167
Annexin A13 OS=Homo sapiens GN=ANXA13 PE=1 SV=3	ANX13_HUMAN	ANXA13	0.00063		5.2522	-0.720341
Annexin A2 OS=Homo sapiens GN=ANXA2 PE=1 SV=2	ANXA2_HUMAN	ANXA2	9.9622e-06	1.82516		0.261301
Annexin A3 OS=Homo sapiens GN=ANXA3 PE=1 SV=3	ANXA3_HUMAN	ANXA3	7.1354e-05	2.09533		0.321253
Anterior gradient protein 2 homolog OS=Homo sapiens GN=AGR2 PE=1 SV=1	AGR2_HUMAN	AGR2	0.04488		1.9002	-0.2788
Apoptosis inhibitor 5 OS=Homo sapiens GN=API5 PE=1 SV=3	API5_HUMAN	API5	0.01047		1.63904	-0.214589
ATP synthase F(0) complex subunit B1, mitochondrial OS=Homo sapiens GN=ATP5F1 PE=1 SV=2	AT5F1_HUMAN	ATP5PB	2.4927e-07		65.1187	-1.81371
ATP synthase subunit e, mitochondrial OS=Homo sapiens GN=ATP5I PE=1 SV=2	ATP5I_HUMAN	ATP5ME	0.00518		1.72768	-0.237462
ATP-dependent RNA helicase A OS=Homo sapiens GN=DHX9 PE=1 SV=4	DHX9_HUMAN	DHX9	0.02343		1.89449	-0.277492
ATP-dependent RNA helicase DDX18 OS=Homo sapiens GN=DDX18 PE=1 SV=2	DDX18_HUMAN	DDX18	0.00121		6.65356	-0.823054
Barrier-to-autointegration factor OS=Homo sapiens GN=BANF1 PE=1 SV=1	BAF_HUMAN	BANF1	5.6915e-08		37.7498	-1.57692
Basic leucine zipper and W2 domain-containing protein 2 OS=Homo sapiens GN=BZW2 PE=1 SV=1	BZW2_HUMAN	BZW2	0.00199		1.67848	-0.224917
Beta-catenin-like protein 1 OS=Homo sapiens GN=CTNNBL1 PE=1 SV=1	CTBL1_HUMAN	CTNNBL1	0.00937		2.29103	-0.36003
Bifunctional purine biosynthesis protein PURH OS=Homo sapiens GN=ATIC PE=1 SV=3	PUR9_HUMAN	ATIC	0.00847		1.97464	-0.295487
Calretinin OS=Homo sapiens GN=CALB2 PE=2 SV=2	CALB2_HUMAN	CALB2	0.03947	2.16647		0.335752
Cathepsin D OS=Homo sapiens GN=CTSD PE=1 SV=1	CATD_HUMAN	CTSD	6.0622e-05		2.35606	-0.372187
Cell cycle and apoptosis regulator protein 2 OS=Homo sapiens GN=CCAR2 PE=1 SV=2	CCAR2_HUMAN	CCAR2	0.00012		1.96297	-0.292915
Cell division control protein 42 homolog OS=Homo sapiens GN=CDC42 PE=1 SV=2	CDC42_HUMAN	CDC42	0.00696		1.81647	-0.259229
Complement component 1 Q subcomponent-binding protein, mitochondrial OS=Homo sapiens GN=C1QBP PE=1 SV=1	C1QBP_HUMAN	C1QBP	0.00254	2.37972		0.376526
Cystatin-B OS=Homo sapiens GN=CSTB PE=1 SV=2	CYTB_HUMAN	CSTB	0.0003		2.00531	-0.302182
Cysteine-rich and transmembrane domain-containing protein 1 OS=Homo sapiens GN=CYSTM1 PE=1 SV=1	CYTM1_HUMAN	CYSTM1	0.01446	3.3281		0.522196
Cytochrome c OS=Homo sapiens GN=CYCS PE=1 SV=2	CYC_HUMAN	CYCS	0.00124	1.61139		0.207202
Cytochrome c oxidase subunit 7A2, mitochondrial OS=Homo sapiens GN=COX7A2 PE=1 SV=1	CX7A2_HUMAN	COX7A2	0.00017		1.70652	-0.232112
Cytochrome c1, heme protein, mitochondrial OS=Homo sapiens GN=CYC1 PE=1 SV=3	CY1_HUMAN	CYC1	9.3124e-05	1.67138		0.223076
D-beta-hydroxybutyrate dehydrogenase, mitochondrial OS=Homo sapiens GN=BDH1 PE=1 SV=3	BDH_HUMAN	BDH1	0.00632		4.0993	-0.61271
D-dopachrome decarboxylase OS=Homo sapiens GN=DDT PE=1 SV=3	DOPD_HUMAN	DDT	0.00144		7.43367	-0.871203
Delta(3,5)-Delta(2,4)-dienoyl-CoA isomerase, mitochondrial OS=Homo sapiens GN=ECH1 PE=1 SV=2	ECH1_HUMAN	ECH1	0.00056	1.54872		0.189973
Derlin-1 OS=Homo sapiens GN=DERL1 PE=1 SV=1	DERL1_HUMAN	DERL1	0.00824	3.44251		0.536876
Desmoplakin OS=Homo sapiens GN=DSP PE=1 SV=3	DESP_HUMAN	DSP	0.03957		2.35819	-0.372579
Dihydropyrimidinase-related protein 2 OS=Homo sapiens GN=DPYSL2 PE=1 SV=1	DPYL2_HUMAN	DPYSL2	0.00336		2.99863	-0.476922
DNA-(apurinic or apyrimidinic site) lyase OS=Homo sapiens GN=APEX1 PE=1 SV=2	APEX1_HUMAN	APEX1	0.02286		3.26176	-0.513452
Dolichyl-diphosphooligosaccharide--protein glycosyltransferase subunit 2 OS=Homo sapiens GN=RPN2 PE=1 SV=3	RPN2_HUMAN	RPN2	0.01017	2.08927		0.319995
Dolichyl-diphosphooligosaccharide--protein glycosyltransferase subunit STT3A OS=Homo sapiens GN=STT3A PE=1 SV=2	STT3A_HUMAN	STT3A	0.00013	2.0886		0.319856
Endoplasmic reticulum-Golgi intermediate compartment protein 1 OS=Homo sapiens GN=ERGIC1 PE=1 SV=1	ERGI1_HUMAN	ERGIC1	0.00013	2.43956		0.387312
Epoxide hydrolase 1 OS=Homo sapiens GN=EPHX1 PE=1 SV=1	HYEP_HUMAN	EPHX1	0.00031	1.97959		0.296576
Eukaryotic initiation factor 4A-I OS=Homo sapiens GN=EIF4A1 PE=1 SV=1	IF4A1_HUMAN	EIF4A1	7.8162e-06	2.26721		0.355492
Exportin-1 OS=Homo sapiens GN=XPO1 PE=1 SV=1	XPO1_HUMAN	XPO1	1.4445e-05		6.2585	-0.79647
Fascin OS=Homo sapiens GN=FSCN1 PE=1 SV=3	FSCN1_HUMAN	FSCN1	7.9102e-05	1.62973		0.212116
Fructose-1,6-bisphosphatase 1 OS=Homo sapiens GN=FBP1 PE=1 SV=5	F16P1_HUMAN	FBP1	0.00018		6.78278	-0.831407
Galectin-3-binding protein OS=Homo sapiens GN=LGALS3BP PE=1 SV=1	LG3BP_HUMAN	LGALS3BP	7.3257e-05		2.47918	-0.394308
Glutamate dehydrogenase 1, mitochondrial OS=Homo sapiens GN=GLUD1 PE=1 SV=2	DHE3_HUMAN	GLUD1	0.00013	2.18655		0.339759
Glutamine--fructose-6-phosphate aminotransferase [isomerizing] 1 OS=Homo sapiens GN=GFPT1 PE=1 SV=3	GFPT1_HUMAN	GFPT1	0.00045	2.96604		0.472177
Glutathione S-transferase P OS=Homo sapiens GN=GSTP1 PE=1 SV=2	GSTP1_HUMAN	GSTP1	0.01278		1.9847	-0.297696
Glycerol-3-phosphate dehydrogenase, mitochondrial OS=Homo sapiens GN=GPD2 PE=1 SV=3	GPDM_HUMAN	GPD2	0.00427		1.63476	-0.213454
Guanine nucleotide-binding protein G(i) subunit alpha-1 OS=Homo sapiens GN=GNAI1 PE=1 SV=2	GNAI1_HUMAN	GNAI1	0.01975		1.827	-0.261739
Guanine nucleotide-binding protein subunit alpha-13 OS=Homo sapiens GN=GNA13 PE=1 SV=2	GNA13_HUMAN	GNA13	0.01883		1.79474	-0.254002
Heat shock 70 kDa protein 6 OS=Homo sapiens GN=HSPA6 PE=1 SV=2	HSP76_HUMAN	HSPA6	0.00026	1.64706		0.21671
Hemoglobin subunit epsilon OS=Homo sapiens GN=HBE1 PE=1 SV=2	HBE_HUMAN	HBE1	7.3983e-05	2.13588		0.329577
Heterochromatin protein 1-binding protein 3 OS=Homo sapiens GN=HP1BP3 PE=1 SV=1	HP1B3_HUMAN	HP1BP3	0.0007		1.58255	-0.199358
Hexokinase-1 OS=Homo sapiens GN=HK1 PE=1 SV=3	HXK1_HUMAN	HK1	5.9168e-05	3.45832		0.538865
High mobility group protein B1 OS=Homo sapiens GN=HMGB1 PE=1 SV=3	HMGB1_HUMAN	HMGB1	0.03213		2.43303	-0.386147
Hippocalcin-like protein 1 OS=Homo sapiens GN=HPCAL1 PE=1 SV=3	HPCL1_HUMAN	HPCAL1	0.00018	1.72574		0.236975
Histone H1.0 OS=Homo sapiens GN=H1F0 PE=1 SV=3	H10_HUMAN	H1-0	0.00048		1.92801	-0.28511
Histone H1.2 OS=Homo sapiens GN=HIST1H1C PE=1 SV=2	H12_HUMAN	H1-2	0.00118		2.67695	-0.42764
Histone H1.3 OS=Homo sapiens GN=HIST1H1D PE=1 SV=2	H13_HUMAN	H1-3	0.00045		2.84381	-0.453901
Histone H1.5 OS=Homo sapiens GN=HIST1H1B PE=1 SV=3	H15_HUMAN	H1-5	3.2115e-05		3.78201	-0.577723
Histone H2A type 1-C OS=Homo sapiens GN=HIST1H2AC PE=1 SV=3	H2A1C_HUMAN	H2AC6	3.475e-05		2.12509	-0.327378
Histone H2A type 2-A OS=Homo sapiens GN=HIST2H2AA3 PE=1 SV=3	H2A2A_HUMAN	H2AC18	0.00302		2.8984	-0.462159
Histone H2A type 2-B OS=Homo sapiens GN=HIST2H2AB PE=1 SV=3	H2A2B_HUMAN	H2AC21	0.00068		1.93845	-0.287455
Histone H2B type 1-K OS=Homo sapiens GN=HIST1H2BK PE=1 SV=3	H2B1K_HUMAN	H2BC12	1.4639e-07		3.70272	-0.568521
Histone H2B type 1-L OS=Homo sapiens GN=HIST1H2BL PE=1 SV=3	H2B1L_HUMAN	H2BC13	0.00161		1.90374	-0.279607
Histone H2B type 2-E OS=Homo sapiens GN=HIST2H2BE PE=1 SV=3	H2B2E_HUMAN	H2BC21	7.5273e-06		3.56409	-0.551949
Histone H3.1t OS=Homo sapiens GN=HIST3H3 PE=1 SV=3	H31T_HUMAN	H3-4	5.1547e-06		1.72287	-0.236254
Importin subunit alpha-3 OS=Homo sapiens GN=KPNA4 PE=1 SV=1	IMA3_HUMAN	KPNA4	0.01437		1.70468	-0.231643
Insulin-like growth factor 2 mRNA-binding protein 3 OS=Homo sapiens GN=IGF2BP3 PE=1 SV=2	IF2B3_HUMAN	IGF2BP3	0.00963		2.1348	-0.329358
Interleukin enhancer-binding factor 2 OS=Homo sapiens GN=ILF2 PE=1 SV=2	ILF2_HUMAN	ILF2	0.00038		3.05149	-0.484512
Isoform 1 of RNA-binding protein Raly OS=Homo sapiens GN=RALY	RALY_HUMAN	RALY	2.907e-05		1.74813	-0.242575
Isoform 1 of Vinculin OS=Homo sapiens GN=VCL	VINC_HUMAN	VCL	0.03148	1.92266		0.283904
Isoform 10 of Aspartyl/asparaginyl beta-hydroxylase OS=Homo sapiens GN=ASPH	ASPH_HUMAN	ASPH	8.7705e-06	2.30117		0.361949
Isoform 2 of 26S proteasome regulatory subunit 8 OS=Homo sapiens GN=PSMC5	PRS8_HUMAN	PSMC5	0.00893	2.71501		0.433772
Isoform 2 of 4F2 cell-surface antigen heavy chain OS=Homo sapiens GN=SLC3A2	4F2_HUMAN	SLC3A2	0.00592	1.61364		0.207806
Isoform 2 of 5'-AMP-activated protein kinase subunit gamma-1 OS=Homo sapiens GN=PRKAG1	AAKG1_HUMAN	PRKAG1	0.00032		9.49763	-0.977615
Isoform 2 of 60S ribosomal protein L11 OS=Homo sapiens GN=RPL11	RL11_HUMAN	RPL11	0.00038		1.5853	-0.20011
Isoform 2 of Adipocyte plasma membrane-associated protein OS=Homo sapiens GN=APMAP	APMAP_HUMAN	APMAP	2.8549e-05	2.02116		0.305601
Isoform 2 of Annexin A11 OS=Homo sapiens GN=ANXA11	ANX11_HUMAN	ANXA11	0.01841		2.41034	-0.382078
Isoform 2 of Annexin A7 OS=Homo sapiens GN=ANXA7	ANXA7_HUMAN	ANXA7	0.00666	1.58315		0.199521
Isoform 2 of Aspartate aminotransferase, mitochondrial OS=Homo sapiens GN=GOT2	AATM_HUMAN	GOT2	0.00031	2.25384		0.352924
Isoform 2 of Cleavage and polyadenylation specificity factor subunit 6 OS=Homo sapiens GN=CPSF6	CPSF6_HUMAN	CPSF6	0.00013		5.02546	-0.701176
Isoform 2 of Cullin-associated NEDD8-dissociated protein 1 OS=Homo sapiens GN=CAND1	CAND1_HUMAN	CAND1	0.04274		1.86113	-0.269778
Isoform 2 of Delta(24)-sterol reductase OS=Homo sapiens GN=DHCR24	DHC24_HUMAN	DHCR24	0.0001	4.01936		0.604157
Isoform 2 of F-actin-capping protein subunit beta OS=Homo sapiens GN=CAPZB	CAPZB_HUMAN	CAPZB	0.00022	3.79888		0.579656
Isoform 2 of General transcription factor II-I OS=Homo sapiens GN=GTF2I	GTF2I_HUMAN	GTF2I	0.00013		8.66084	-0.93756
Isoform 2 of Glucose-6-phosphate isomerase OS=Homo sapiens GN=GPI	G6PI_HUMAN	GPI	0.00671		3.87861	-0.588676
Isoform 2 of Heterogeneous nuclear ribonucleoprotein D-like OS=Homo sapiens GN=HNRNPDL	HNRDL_HUMAN	HNRNPDL	1.1831e-05		2.95445	-0.470477
Isoform 2 of Heterogeneous nuclear ribonucleoprotein Q OS=Homo sapiens GN=SYNCRIP	HNRPQ_HUMAN	SYNCRIP	0.00043		1.63441	-0.213361
Isoform 2 of Heterogeneous nuclear ribonucleoprotein U OS=Homo sapiens GN=HNRNPU	HNRPU_HUMAN	HNRNPU	0.00062		1.649	-0.217221
Isoform 2 of Insulin-like growth factor 2 mRNA-binding protein 2 OS=Homo sapiens GN=IGF2BP2	IF2B2_HUMAN	IGF2BP2	5.3792e-05		3.12455	-0.494787
Isoform 2 of Interferon-induced, double-stranded RNA-activated protein kinase OS=Homo sapiens GN=EIF2AK2	E2AK2_HUMAN	EIF2AK2	0.01728		3.45862	-0.538903
Isoform 2 of Interleukin-18 OS=Homo sapiens GN=IL18	IL18_HUMAN	IL18	0.00579		2.09189	-0.320538
Isoform 2 of Membrane-associated progesterone receptor component 2 OS=Homo sapiens GN=PGRMC2	PGRC2_HUMAN	PGRMC2	0.02382		3.45169	-0.538032
Isoform 2 of Mitochondrial dicarboxylate carrier OS=Homo sapiens GN=SLC25A10	DIC_HUMAN	SLC25A10	0.04198		3.40069	-0.531566
Isoform 2 of NAD(P)H-hydrate epimerase OS=Homo sapiens GN=NAXE	NNRE_HUMAN	NAXE	0.00806		6.49532	-0.8126
Isoform 2 of Proteasome subunit alpha type-3 OS=Homo sapiens GN=PSMA3	PSA3_HUMAN	PSMA3	0.00177		1.64251	-0.215509
Isoform 2 of RNA-binding protein 39 OS=Homo sapiens GN=RBM39	RBM39_HUMAN	RBM39	0.00273		1.75006	-0.243054
Isoform 2 of Septin-7 OS=Homo sapiens GN=SEPT7	SEPT7_HUMAN	SEPTIN7	0.00131		2.15485	-0.333417
Isoform 2 of Splicing factor U2AF 65 kDa subunit OS=Homo sapiens GN=U2AF2	U2AF2_HUMAN	U2AF2	0.01063		8.11048	-0.909047
Isoform 2 of Succinate dehydrogenase [ubiquinone] flavoprotein subunit, mitochondrial OS=Homo sapiens GN=SDHA	SDHA_HUMAN	SDHA	0.0003		5.04718	-0.703049
Isoform 2 of T-complex protein 1 subunit beta OS=Homo sapiens GN=CCT2	TCPB_HUMAN	CCT2	0.00996		3.15744	-0.499335
Isoform 2 of UDP-glucuronosyltransferase 1-10 OS=Homo sapiens GN=UGT1A10	UD110_HUMAN	UGT1A10	0.00321		1.79814	-0.254824
Isoform 2AB of Catenin delta-1 OS=Homo sapiens GN=CTNND1	CTND1_HUMAN	CTNND1	0.0418		1.91723	-0.282673
Isoform 3 of Exportin-2 OS=Homo sapiens GN=CSE1L	XPO2_HUMAN	CSE1L	4.6684e-06		1.60547	-0.205603
Isoform 3 of Glutaminase kidney isoform, mitochondrial OS=Homo sapiens GN=GLS	GLSK_HUMAN	GLS	0.00026	1.98095		0.296874
Isoform 3 of Heterogeneous nuclear ribonucleoprotein A/B OS=Homo sapiens GN=HNRNPAB	ROAA_HUMAN	HNRNPAB	0.00039		1.94004	-0.287812
Isoform 3 of Heterogeneous nuclear ribonucleoprotein K OS=Homo sapiens GN=HNRNPK	HNRPK_HUMAN	HNRNPK	0.00012		1.56768	-0.195258
Isoform 3 of Malate dehydrogenase, cytoplasmic OS=Homo sapiens GN=MDH1	MDHC_HUMAN	MDH1	0.02691		2.24768	-0.351734
Isoform 3 of NADH-cytochrome b5 reductase 3 OS=Homo sapiens GN=CYB5R3	NB5R3_HUMAN	CYB5R3	0.00023	1.56659		0.194954
Isoform 3 of Synaptic vesicle membrane protein VAT-1 homolog OS=Homo sapiens GN=VAT1	VAT1_HUMAN	VAT1	6.6135e-05	1.62171		0.209974
Isoform 4 of ATP synthase subunit f, mitochondrial OS=Homo sapiens GN=ATP5J2	ATPK_HUMAN	ATP5MF	0.00018	2.02733		0.306925
Isoform 4 of Dehydrogenase/reductase SDR family member 9 OS=Homo sapiens GN=DHRS9	DHRS9_HUMAN	DHRS9	0.0058	4.99481		0.698519
Isoform B of Phosphate carrier protein, mitochondrial OS=Homo sapiens GN=SLC25A3	MPCP_HUMAN	SLC25A3	0.0002	1.64522		0.216223
Isoform Beta of Nucleolar and coiled-body phosphoprotein 1 OS=Homo sapiens GN=NOLC1	NOLC1_HUMAN	NOLC1	0.00017		2.85831	-0.45611
Isoform Beta-4A of Integrin beta-4 OS=Homo sapiens GN=ITGB4	ITB4_HUMAN	ITGB4	0.00232		2.81859	-0.450031
Isoform C of Protein CutA OS=Homo sapiens GN=CUTA	CUTA_HUMAN	CUTA	0.00522		1.66548	-0.221539
Isoform I of Septin-6 OS=Homo sapiens GN=SEPT6	SEPT6_HUMAN	SEPTIN6	0.00041		3.01697	-0.479571
Isoform Mitochondrial of Lysine--tRNA ligase OS=Homo sapiens GN=KARS	SYK_HUMAN	KARS1	0.00523		2.3533	-0.371678
Keratin, type I cytoskeletal 18 OS=Homo sapiens GN=KRT18 PE=1 SV=2	K1C18_HUMAN	KRT18	5.9854e-06		1.61498	-0.208166
Keratin, type I cytoskeletal 9 OS=Homo sapiens GN=KRT9 PE=1 SV=3	K1C9_HUMAN	KRT9	1.8616e-05	5.31533		0.72553
Keratin, type II cytoskeletal 79 OS=Homo sapiens GN=KRT79 PE=1 SV=2	K2C79_HUMAN	KRT79	1.3367e-05		1.77573	-0.249378
Lamina-associated polypeptide 2, isoforms beta/gamma OS=Homo sapiens GN=TMPO PE=1 SV=2	LAP2B_HUMAN	TMPO	4.6002e-05		1.71244	-0.233616
Laminin subunit beta-3 OS=Homo sapiens GN=LAMB3 PE=1 SV=1	LAMB3_HUMAN	LAMB3	0.00024	7.97439		0.901697
Leucine-rich repeat-containing protein 59 OS=Homo sapiens GN=LRRC59 PE=1 SV=1	LRC59_HUMAN	LRRC59	0.03135		2.47344	-0.393301
L-lactate dehydrogenase A chain OS=Homo sapiens GN=LDHA PE=1 SV=2	LDHA_HUMAN	LDHA	4.9317e-07		1.76287	-0.246219
Lysosome membrane protein 2 OS=Homo sapiens GN=SCARB2 PE=1 SV=2	SCRB2_HUMAN	SCARB2	0.00553	2.20777		0.343955
Major vault protein OS=Homo sapiens GN=MVP PE=1 SV=4	MVP_HUMAN	MVP	0.00031	1.84		0.264818
Mannosyl-oligosaccharide glucosidase OS=Homo sapiens GN=MOGS PE=1 SV=5	MOGS_HUMAN	MOGS	0.00326	1.90253		0.279331
Microsomal glutathione S-transferase 3 OS=Homo sapiens GN=MGST3 PE=1 SV=1	MGST3_HUMAN	MGST3	0.00354	2.62732		0.419512
Mitochondrial fission 1 protein OS=Homo sapiens GN=FIS1 PE=1 SV=2	FIS1_HUMAN	FIS1	0.00483		1.67168	-0.223154
Mitochondrial import receptor subunit TOM40 homolog OS=Homo sapiens GN=TOMM40 PE=1 SV=1	TOM40_HUMAN	TOMM40	0.04807		1.87732	-0.273537
Moesin OS=Homo sapiens GN=MSN PE=1 SV=3	MOES_HUMAN	MSN	0.00646	2.15314		0.333072
NAD(P)H dehydrogenase [quinone] 1 OS=Homo sapiens GN=NQO1 PE=1 SV=1	NQO1_HUMAN	NQO1	0.00083	1.72265		0.236196
NADP-dependent malic enzyme, mitochondrial OS=Homo sapiens GN=ME3 PE=2 SV=2	MAON_HUMAN	ME3	0.00088		4.00592	-0.602702
Neuroblast differentiation-associated protein AHNAK OS=Homo sapiens GN=AHNAK PE=1 SV=2	AHNK_HUMAN	AHNAK	3.3195e-05	2.05802		0.313449
Neutral cholesterol ester hydrolase 1 OS=Homo sapiens GN=NCEH1 PE=1 SV=3	NCEH1_HUMAN	NCEH1	0.00132	1.53511		0.186139
Niemann-Pick C1 protein OS=Homo sapiens GN=NPC1 PE=1 SV=2	NPC1_HUMAN	NPC1	0.00609	1.59758		0.203462
Nucleolar protein 56 OS=Homo sapiens GN=NOP56 PE=1 SV=4	NOP56_HUMAN	NOP56	0.00401		4.08928	-0.611647
Nucleolar RNA helicase 2 OS=Homo sapiens GN=DDX21 PE=1 SV=5	DDX21_HUMAN	DDX21	0.00173		2.23401	-0.349084
Nucleoprotein TPR OS=Homo sapiens GN=TPR PE=1 SV=3	TPR_HUMAN	TPR	0.00477		2.7024	-0.43175
OCIA domain-containing protein 2 OS=Homo sapiens GN=OCIAD2 PE=1 SV=1	OCAD2_HUMAN	OCIAD2	0.00038		7.25891	-0.860871
Peptidyl-prolyl cis-trans isomerase FKBP1A OS=Homo sapiens GN=FKBP1A PE=1 SV=2	FKB1A_HUMAN	FKBP1A	0.0266		2.04562	-0.310825
Phenylalanine--tRNA ligase beta subunit OS=Homo sapiens GN=FARSB PE=1 SV=3	SYFB_HUMAN	FARSB	0.00194		1.61565	-0.208347
Phosphoenolpyruvate carboxykinase [GTP], mitochondrial OS=Homo sapiens GN=PCK2 PE=1 SV=3	PCKGM_HUMAN	PCK2	0.01703	1.71521		0.234318
Phosphoglycerate mutase 1 OS=Homo sapiens GN=PGAM1 PE=1 SV=2	PGAM1_HUMAN	PGAM1	3.8543e-05		4.01516	-0.603703
Plastin-1 OS=Homo sapiens GN=PLS1 PE=1 SV=2	PLSI_HUMAN	PLS1	0.0009		2.09455	-0.321091
Platelet-activating factor acetylhydrolase IB subunit beta OS=Homo sapiens GN=PAFAH1B2 PE=1 SV=1	PA1B2_HUMAN	PAFAH1B2	0.00026		1.68761	-0.227272
PRA1 family protein 3 OS=Homo sapiens GN=ARL6IP5 PE=1 SV=1	PRAF3_HUMAN	ARL6IP5	0.00033	1.94286		0.288442
Probable serine carboxypeptidase CPVL OS=Homo sapiens GN=CPVL PE=1 SV=2	CPVL_HUMAN	CPVL	0.00012		1.82347	-0.2609
Prosaposin OS=Homo sapiens GN=PSAP PE=1 SV=2	SAP_HUMAN	PSAP	2.0998e-06		2.1631	-0.335077
Proteasome activator complex subunit 1 OS=Homo sapiens GN=PSME1 PE=1 SV=1	PSME1_HUMAN	PSME1	0.01298		1.62992	-0.212165
Proteasome activator complex subunit 2 OS=Homo sapiens GN=PSME2 PE=1 SV=4	PSME2_HUMAN	PSME2	8.4129e-05		5.22313	-0.717931
Proteasome subunit alpha type-5 OS=Homo sapiens GN=PSMA5 PE=1 SV=3	PSA5_HUMAN	PSMA5	0.01827		3.71845	-0.570362
Protein dpy-30 homolog OS=Homo sapiens GN=DPY30 PE=1 SV=1	DPY30_HUMAN	DPY30	8.3509e-06		3.91688	-0.59294
Protein NipSnap homolog 1 OS=Homo sapiens GN=NIPSNAP1 PE=1 SV=1	NIPS1_HUMAN	NIPSNAP1	0.00092	1.96114		0.292508
Protein S100-A10 OS=Homo sapiens GN=S100A10 PE=1 SV=2	S10AA_HUMAN	S100A10	0.00011	1.61774		0.20891
Protein S100-A16 OS=Homo sapiens GN=S100A16 PE=1 SV=1	S10AG_HUMAN	S100A16	4.3069e-06		3.5627	-0.551779
Protein SET OS=Homo sapiens GN=SET PE=1 SV=3	SET_HUMAN	SET	0.01229		2.90395	-0.462989
Protein/nucleic acid deglycase DJ-1 OS=Homo sapiens GN=PARK7 PE=1 SV=2	PARK7_HUMAN	PARK7	0.0069		1.60395	-0.20519
Protein-glutamine gamma-glutamyltransferase 2 OS=Homo sapiens GN=TGM2 PE=1 SV=2	TGM2_HUMAN	TGM2	3.0657e-06	2.97928		0.474112
Ras GTPase-activating protein-binding protein 1 OS=Homo sapiens GN=G3BP1 PE=1 SV=1	G3BP1_HUMAN	G3BP1	0.04724		2.82939	-0.451692
Ras-related protein Rab-1A OS=Homo sapiens GN=RAB1A PE=1 SV=3	RAB1A_HUMAN	RAB1A	0.00968	1.50021		0.176151
Ras-related protein Rap-1A OS=Homo sapiens GN=RAP1A PE=1 SV=1	RAP1A_HUMAN	RAP1A	0.00041		1.82304	-0.260797
Reticulon-4 OS=Homo sapiens GN=RTN4 PE=1 SV=2	RTN4_HUMAN	RTN4	2.0678e-05	2.70428		0.432052
Rho guanine nucleotide exchange factor 19 OS=Homo sapiens GN=ARHGEF19 PE=1 SV=1	ARHGJ_HUMAN	ARHGEF19	8.1016e-05		16.0074	-1.20432
Ribosomal L1 domain-containing protein 1 OS=Homo sapiens GN=RSL1D1 PE=1 SV=3	RL1D1_HUMAN	RSL1D1	0.01867		2.90171	-0.462655
RNA-binding protein FUS OS=Homo sapiens GN=FUS PE=1 SV=1	FUS_HUMAN	FUS	0.00442		3.24776	-0.511583
RNA-binding Raly-like protein OS=Homo sapiens GN=RALYL PE=1 SV=2	RALYL_HUMAN	RALYL	0.00958		1.67733	-0.224619
Serine hydroxymethyltransferase, mitochondrial OS=Homo sapiens GN=SHMT2 PE=1 SV=3	GLYM_HUMAN	SHMT2	0.02139	1.81289		0.258373
Serine/arginine-rich splicing factor 10 OS=Homo sapiens GN=SRSF10 PE=1 SV=1	SRS10_HUMAN	SRSF10	0.00211		4.32674	-0.636161
Serine/threonine-protein phosphatase PP1-alpha catalytic subunit OS=Homo sapiens GN=PPP1CA PE=1 SV=1	PP1A_HUMAN	PPP1CA	0.00056		2.51673	-0.400836
Serum albumin OS=Homo sapiens GN=ALB PE=1 SV=2	ALBU_HUMAN	ALB	2.3758e-06	2.56942		0.409835
Serum response factor-binding protein 1 OS=Homo sapiens GN=SRFBP1 PE=1 SV=1	SRFB1_HUMAN	SRFBP1	3.4206e-05		10.1294	-1.00559
Sideroflexin-1 OS=Homo sapiens GN=SFXN1 PE=1 SV=4	SFXN1_HUMAN	SFXN1	0.00237		2.34413	-0.369981
Signal recognition particle 14 kDa protein OS=Homo sapiens GN=SRP14 PE=1 SV=2	SRP14_HUMAN	SRP14	0.00014		7.65201	-0.883775
Sodium/potassium-transporting ATPase subunit alpha-1 OS=Homo sapiens GN=ATP1A1 PE=1 SV=1	AT1A1_HUMAN	ATP1A1	0.00195	1.50359		0.17713
Solute carrier family 2, facilitated glucose transporter member 1 OS=Homo sapiens GN=SLC2A1 PE=1 SV=2	GTR1_HUMAN	SLC2A1	0.01921	2.22678		0.347677
Splicing factor 3A subunit 1 OS=Homo sapiens GN=SF3A1 PE=1 SV=1	SF3A1_HUMAN	SF3A1	4.8408e-05		9.83507	-0.992777
Splicing factor, proline- and glutamine-rich OS=Homo sapiens GN=SFPQ PE=1 SV=2	SFPQ_HUMAN	SFPQ	0.01199		2.02582	-0.3066
Stathmin OS=Homo sapiens GN=STMN1 PE=1 SV=3	STMN1_HUMAN	STMN1	0.03179		3.0587	-0.485536
Stress-70 protein, mitochondrial OS=Homo sapiens GN=HSPA9 PE=1 SV=2	GRP75_HUMAN	HSPA9	3.2818e-07	1.64765		0.216864
Sulfatase-modifying factor 2 OS=Homo sapiens GN=SUMF2 PE=1 SV=2	SUMF2_HUMAN	SUMF2	2.3802e-05		2.39069	-0.378524
Superoxide dismutase [Mn], mitochondrial OS=Homo sapiens GN=SOD2 PE=1 SV=3	SODM_HUMAN	SOD2	0.0001		2.29234	-0.360278
TAR DNA-binding protein 43 OS=Homo sapiens GN=TARDBP PE=1 SV=1	TADBP_HUMAN	TARDBP	0.00023		1.96646	-0.293686
T-complex protein 1 subunit delta OS=Homo sapiens GN=CCT4 PE=1 SV=4	TCPD_HUMAN	CCT4	0.00133	1.59284		0.202171
Tetraspanin-8 OS=Homo sapiens GN=TSPAN8 PE=1 SV=1	TSN8_HUMAN	TSPAN8	0.00037		5.81132	-0.764274
Thioredoxin domain-containing protein 17 OS=Homo sapiens GN=TXNDC17 PE=1 SV=1	TXD17_HUMAN	TXNDC17	0.00254		2.02003	-0.305358
Thiosulfate sulfurtransferase OS=Homo sapiens GN=TST PE=1 SV=4	THTR_HUMAN	TST	0.00014		1.68592	-0.226838
Transaldolase OS=Homo sapiens GN=TALDO1 PE=1 SV=2	TALDO_HUMAN	TALDO1	0.00025		1.52721	-0.1839
Transitional endoplasmic reticulum ATPase OS=Homo sapiens GN=VCP PE=1 SV=4	TERA_HUMAN	VCP	0.00049	2.26071		0.354244
Translocator protein OS=Homo sapiens GN=TSPO PE=1 SV=3	TSPO_HUMAN	TSPO	0.01931	1.58763		0.200748
Tricarboxylate transport protein, mitochondrial OS=Homo sapiens GN=SLC25A1 PE=1 SV=2	TXTP_HUMAN	SLC25A1	0.0221		3.19142	-0.503984
Trifunctional enzyme subunit alpha, mitochondrial OS=Homo sapiens GN=HADHA PE=1 SV=2	ECHA_HUMAN	HADHA	0.00016	1.58385		0.199713
Trifunctional enzyme subunit beta, mitochondrial OS=Homo sapiens GN=HADHB PE=1 SV=3	ECHB_HUMAN	HADHB	8.5749e-05	1.51378		0.180062
Trifunctional purine biosynthetic protein adenosine-3 OS=Homo sapiens GN=GART PE=1 SV=1	PUR2_HUMAN	GART	0.0255		4.4893	-0.652179
Triosephosphate isomerase OS=Homo sapiens GN=TPI1 PE=1 SV=3	TPIS_HUMAN	TPI1	3.5802e-05		1.95143	-0.290354
Tryptophan--tRNA ligase, cytoplasmic OS=Homo sapiens GN=WARS PE=1 SV=2	SYWC_HUMAN	WARS1	7.1872e-05	2.69969		0.431314
Tubulin alpha-1C chain OS=Homo sapiens GN=TUBA1C PE=1 SV=1	TBA1C_HUMAN	TUBA1C	1.481e-05	1.77739		0.249784
Tubulin alpha-4A chain OS=Homo sapiens GN=TUBA4A PE=1 SV=1	TBA4A_HUMAN	TUBA4A	3.0739e-05	1.85496		0.268335
UDP-glucose 6-dehydrogenase OS=Homo sapiens GN=UGDH PE=1 SV=1	UGDH_HUMAN	UGDH	0.00589	2.49082		0.396342
Uncharacterized protein C2orf72 OS=Homo sapiens GN=C2orf72 PE=1 SV=2	CB072_HUMAN	C2orf72	0.00597		1.59601	-0.203036
Very-long-chain 3-oxoacyl-CoA reductase OS=Homo sapiens GN=HSD17B12 PE=1 SV=2	DHB12_HUMAN	HSD17B12	1.1144e-05		1.94331	-0.288543
Vesicle transport protein GOT1B OS=Homo sapiens GN=GOLT1B PE=1 SV=1	GOT1B_HUMAN	GOLT1B	0.03653	2.70978		0.432933
Vitamin K epoxide reductase complex subunit 1-like protein 1 OS=Homo sapiens GN=VKORC1L1 PE=1 SV=2	VKORL_HUMAN	VKORC1L1	0.01993	2.19172		0.340784
Voltage-dependent anion-selective channel protein 2 OS=Homo sapiens GN=VDAC2 PE=1 SV=2	VDAC2_HUMAN	VDAC2	0.00013	1.88256		0.274749
X-ray repair cross-complementing protein 5 OS=Homo sapiens GN=XRCC5 PE=1 SV=3	XRCC5_HUMAN	XRCC5	8.1586e-05		3.58943	-0.555025
X-ray repair cross-complementing protein 6 OS=Homo sapiens GN=XRCC6 PE=1 SV=2	XRCC6_HUMAN	XRCC6	0.01464		1.79718	-0.254591

## Sheet: GPS Lipid
Protein Group	Peak Name	Gene name	PaCa3 CSC/P FC	PaCa44 CSC/P FC	MiaPaca2 CSC/P FC	PC1J CSC/P FC	Prediction of protein lipidation (GPS-Lipid)
10 kDa heat shock protein, mitochondrial	CH10_HUMAN	HSPE1		1.71			N-Myristoylation (pos. 3)
14-3-3 protein gamma	1433G_HUMAN	YWHAG				2.34157
14-3-3 protein theta	1433T_HUMAN	YWHAQ				2.13189	S-Farnesylation (pos. 237), S-Geranylgeranylation (pos. 237)
1-acyl-sn-glycerol-3-phosphate acyltransferase alpha	PLCA_HUMAN	AGPAT1	10.8358				S-Palmitoylation (pos. 28, cluster C)
26S proteasome regulatory subunit 8, isoform 2	PRS8_HUMAN	PSMC5		3.92		2.72	N-Myristoylation (pos. 5)
39S ribosomal protein L28, mitochondrial	RM28_HUMAN	MRPL28				-1.77	S-Palmitoylation (pos. 21, cluster B)
3-hydroxyacyl-CoA dehydrogenase type-2	HCD2_HUMAN	HSD17B10	1.54438		1.87919		S-Palmitoylation (pos. 5, cluster B)
3-hydroxyisobutyryl-CoA hydrolase, mitochondrial	HIBCH_HUMAN	HIBCH				-2.37	N-Myristoylation (pos. 2), S-Palmitoylation (pos. 163, cluster A)
3-ketoacyl-CoA thiolase, mitochondrial	THIM_HUMAN	ACAA2			2.86116		N-Myristoylation (pos. 6), S-Palmitoylation (pos. 179,382, clusters B)
3-ketoacyl-CoA thiolase, peroxisomal	THIK_HUMAN	ACAA1		5.13			S-Palmitoylation (pos. 177,408, clusters B)
40S ribosomal protein S10	RS10_HUMAN	RPS10				-5.03
40S ribosomal protein S11	RS11_HUMAN	RPS11			-1.57004
40S ribosomal protein S12	RS12_HUMAN	RPS12		-1.80123			N-Myristoylation (pos. 5,9), S-Palmitoylation (pos. 106, cluster A), S-Farnesylation (pos. 130)
40S ribosomal protein S13	RS13_HUMAN	RPS13			-1.56488		N-Myristoylation (pos. 2, 8, 10)
40S ribosomal protein S14	RS14_HUMAN	RPS14	-1.70624	-1.5081	-1.59467
40S ribosomal protein S16	RS16_HUMAN	RPS16		-1.75104	-2.44824	-2.07	N-Myristoylation (pos. 5)
40S ribosomal protein S19	RS19_HUMAN	RPS19	-2.29514	-1.60959	-1.96717
40S ribosomal protein S2	RS2_HUMAN	RPS2				-1.57	N-Myristoylation (pos. 6), S-Palmitoylation (pos. 143, cluster A)
40S ribosomal protein S21	RS21_HUMAN	RPS21	-3.64098				N-Myristoylation (pos. 6)
40S ribosomal protein S23	RS23_HUMAN	RPS23		-1.78001	-1.91436		N-Myristoylation (pos. 2), S-Palmitoylation (pos. 4, cluster C)
40S ribosomal protein S25	RS25_HUMAN	RPS25		-1.69116	-1.57741
40S ribosomal protein S26	RS26_HUMAN	RPS26	-1.62751	-1.77586			S-Palmitoylation (pos. 26, cluster A; pos. 29,77, cluster B)
40S ribosomal protein S26-like 1, Putative	RS26L_HUMAN	RPS26P11		-1.81802			S-Palmitoylation (pos. 23, cluster A; pos. 77, cluster B)
40S ribosomal protein S28	RS28_HUMAN	RPS28	-1.84199	-2.17684
40S ribosomal protein S29	RS29_HUMAN	RPS29	-1.55198			-1.71	N-Myristoylation (pos. 2), S-Palmitoylation (pos. 42, cluster C)
40S ribosomal protein S3	RS3_HUMAN	RPS3		-1.68958		1.61
40S ribosomal protein S30	RS30_HUMAN	FAU		-1.59602	-2.52179
40S ribosomal protein S3a	RS3A_HUMAN	RPS3A		-1.9534		-1.76	S-Palmitoylation (pos. 139, cluster C)
40S ribosomal protein S5	RS5_HUMAN	RPS5	5.6107
40S ribosomal protein S6	RS6_HUMAN	RPS6		-1.6691			S-Palmitoylation (pos. 12, cluster A)
40S ribosomal protein S7	RS7_HUMAN	RPS7	1.7584	-1.72828	-1.61112	-1.82
40S ribosomal protein S8	RS8_HUMAN	RPS8		-1.97371			N-Myristoylation (pos. 2), S-Palmitoylation (pos. 71, cluster C)
40S ribosomal protein S9	RS9_HUMAN	RPS9		-1.55862			S-Palmitoylation (pos. 9, cluster C)
40S ribosomal protein SA	RSSA_HUMAN	RPSA		-2.13222			N-Myristoylation (pos. 3)
4F2 cell-surface antigen heavy chain Isoform 2	4F2_HUMAN	SLC3A2				1.61364	S-Palmitoylation (pos. 210, cluster C)
5'-AMP-activated protein kinase subunit gamma-1, Isoform 2	AAKG1_HUMAN	PRKAG1				-9.5
60 kDa heat shock protein, mitochondrial	CH60_HUMAN	HSPD1			1.5913
60S acidic ribosomal protein P0	RLA0_HUMAN	RPLP0		-1.62624
60S acidic ribosomal protein P1	RLA1_HUMAN	RPLP1				-2.55	S-Palmitoylation (pos. 9, cluster B)
60S acidic ribosomal protein P2	RLA2_HUMAN	RPLP2		-1.75676
60S ribosomal protein L10a	RL10A_HUMAN	RPL10A		-1.71462
60S ribosomal protein L11 isoform 2	RL11_HUMAN	RPL11				-1.59	S-Palmitoylation (pos. 21, cluster B)
60S ribosomal protein L12	RL12_HUMAN	RPL12			-1.79634
60S ribosomal protein L13	RL13_HUMAN	RPL13		-1.80348	-1.99722
60S ribosomal protein L13a	RL13A_HUMAN	RPL13A		-1.52139		-1.6
60S ribosomal protein L14	RL14_HUMAN	RPL14	1.63347	-1.84741		-2.02	S-Palmitoylation (pos. 42, cluster C)
60S ribosomal protein L15, Isoform 2	RL15_HUMAN	RPL15		-1.58858			N-Myristoylation (pos. 2)
60S ribosomal protein L17 Isoform 3	RL17_HUMAN	RPL17	-1.54844	-1.81649		-1.68	S-Palmitoylation (pos. 15, cluster B)
60S ribosomal protein L18	RL18_HUMAN	RPL18		-1.6642			N-Myristoylation (pos. 2)
60S ribosomal protein L19	RL19_HUMAN	RPL19		-1.69754			S-Palmitoylation (pos. 17, cluster C)
60S ribosomal protein L22	RL22_HUMAN	RPL22		-2.31955
60S ribosomal protein L23	RL23_HUMAN	RPL23		-1.54103			N-Myristoylation (pos. 5,7)
60S ribosomal protein L23a	RL23A_HUMAN	RPL23A	-1.86698	-1.86877
60S ribosomal protein L24	RL24_HUMAN	RPL24				-2.03	S-Palmitoylation (pos. 6, cluster C)
60S ribosomal protein L26	RL26_HUMAN	RPL26			-1.58858
60S ribosomal protein L26-like 1	RL26L_HUMAN	RPL26L1		-2.32398
60S ribosomal protein L27	RL27_HUMAN	RPL27			-1.7504		N-Myristoylation (pos. 2,8)
60S ribosomal protein L29	RL29_HUMAN	RPL29			-1.52091		S-Palmitoylation (pos. 119, cluster C)
60S ribosomal protein L3	RL3_HUMAN	RPL3		-2.08026			S-Palmitoylation (pos. 157,253, cluster B)
60S ribosomal protein L31	RL31_HUMAN	RPL31		-1.88783			N-Myristoylation (pos. 7)
60S ribosomal protein L32	RL32_HUMAN	RPL32		-1.56955
60S ribosomal protein L35	RL35_HUMAN	RPL35	-1.5507	-1.78136
60S ribosomal protein L35a	RL35A_HUMAN	RPL35A	-1.75545	-1.61144
60S ribosomal protein L4	RL4_HUMAN	RPL4		-1.59569	-1.65905	-1.94	S-Palmitoylation (pos. 3, cluster A; pos. 96, cluster B)
60S ribosomal protein L5	RL5_HUMAN	RPL5	-3.64085				N-Myristoylation (pos. 2), S-Palmitoylation (pos. 76, cluster C)
60S ribosomal protein L6	RL6_HUMAN	RPL6		-1.66871		-1.51
60S ribosomal protein L7	RL7_HUMAN	RPL7				-1.62
60S ribosomal protein L7a	RL7A_HUMAN	RPL7A		-1.95919	-2.28818	-1.85	N-Myristoylation (pos. 9)
60S ribosomal protein L8	RL8_HUMAN	RPL8		-1.57389	-1.55966		N-Myristoylation (pos. 2,7), S-Palmitoylation (pos. 114,115, cluster C)
60S ribosomal protein L9	RL9_HUMAN	RPL9		-2.026		-1.59
6-phosphogluconate dehydrogenase, decarboxylating	6PGD_HUMAN	PGD				1.51432	S-Palmitoylation (pos. 289, cluster A; pos. 442, cluster C)
78 kDa glucose-regulated protein	GRP78_HUMAN	HSPA5	1.83552		3.94514	2.68
Acetyl-CoA acetyltransferase, mitochondrial	THIL_HUMAN	ACAT1			2.57765
Acid ceramidase	ASAH1_HUMAN	ASAH1		3.73			N-Myristoylation (pos. 3), S-Palmitoylation (pos. 6,143, cluster A; pos. 392, cluster B), S-Farnesylation (pos. 388), S-Geranylgeranylation (pos. 388)
Aconitate hydratase, mitochondrial	ACON_HUMAN	ACO2			3.10987	1.87658	S-Palmitoylation (pos. 448, cluster A; pos. 451, cluster C)
Actin, alpha cardiac muscle 1	ACTC_HUMAN	ACTC1			-4.59233		S-Palmitoylation (pos. 2, cluster C; pos. 12, cluster B), S-Farnesylation (pos. 376), S-Geranylgeranylation (pos. 376)
Actin-related protein 2/3 complex subunit 2	ARPC2_HUMAN	ARPC2				-2.96
Actin-related protein 2/3 complex subunit 5-like protein	ARP5L_HUMAN	ARPC5L				-1.54
Activated RNA polymerase II transcriptional coactivator p15	TCP4_HUMAN	SUB1		-1.71246		-1.53
Acyl-coenzyme A thioesterase 13	ACO13_HUMAN	ACOT13		2.5	3.92558
Adenine phosphoribosyltransferase	APT_HUMAN	APRT		1.84	2.1026
Adenylate kinase 2, mitochondrial	KAD2_HUMAN	AK2		1.57			S-Palmitoylation (pos. 40,232, cluster A), S-Geranylgeranylation (pos. 232)
Adipocyte plasma membrane-associated protein	APMAP_HUMAN	APMAP		2.42		2.02	N-Myristoylation (pos. 6), S-Palmitoylation (pos. 409, cluster A), S-Farnesylation (pos. 409), S-Geranylgeranylation (pos. 409)
ADP/ATP translocase 2	ADT2_HUMAN	SLC25A5	2.27902		1.86937
ADP/ATP translocase 3	ADT3_HUMAN	SLC25A6	2.0966		3.5016	-4.12
ADP-ribosylation factor 3	ARF3_HUMAN	ARF3	1.74413			1.79	N-Myristoylation (pos. 2,6)
ADP-ribosylation factor 4	ARF4_HUMAN	ARF4		1.68	3.39718	3.69	N-Myristoylation MGXXXS/T (pos. 2)
AFG3-like protein 2	AFG32_HUMAN	AFG3L2			2.5912		S-Palmitoylation (pos. 5, cluster B; pos. 35, cluster A; pos. 313, cluster C)
Alanine--tRNA ligase, cytoplasmic	SYAC_HUMAN	AARS1	9.81904		3.93103		S-Palmitoylation (pos. 773, cluster A)
Aldehyde dehydrogenase family 1 member A3	AL1A3_HUMAN	ALDH1A3		1.66			N-Myristoylation (pos. 6), S-Palmitoylation (pos. 196, cluster B; pos. 197, cluster A; pos. 381, cluster C)
Aldehyde dehydrogenase, dimeric NADP-preferring	AL3A1_HUMAN	ALDH3A1	2.44416	6.89
Aldehyde dehydrogenase, mitochondrial	ALDH2_HUMAN	ALDH2				-1.75	S-Palmitoylation (pos. 318, cluster C; pos. 319,320, cluster B)
Aldo-keto reductase family 1 member C1	AK1C1_HUMAN	AKR1C1	1.58447				S-Palmitoylation (pos. 7, cluster B)
Alpha/beta hydrolase domain-containing protein 11 Isoform 4	ABHDB_HUMAN	ABHD11			4.74435		N-Myristoylation (pos. 4)
Alpha-actinin-1, Isoform 4	ACTN1_HUMAN	ACTN1		-2.31242			S-Palmitoylation (pos. 476,480, cluster B)
Alpha-actinin-4	ACTN4_HUMAN	ACTN4	-1.50777		-1.90405
Alpha-aminoadipic semialdehyde dehydrogenase Isoform 2	AL7A1_HUMAN	ALDH7A1			3.13123		S-Palmitoylation (pos. 9, cluster B)
Alpha-enolase	ENOA_HUMAN	ENO1			-2.05932		S-Palmitoylation (pos. 339, cluster B)
Aminopeptidase N	AMPN_HUMAN	ANPEP				2.46699	N-Myristoylation (pos. 4)
Annexin A1	ANXA1_HUMAN	ANXA1		2.2			S-Farnesylation (pos. 343)
Annexin A11 Isoform 2	ANX11_HUMAN	ANXA11				-2.41	S-Farnesylation (pos. 501)
Annexin A13	ANX13_HUMAN	ANXA13				-5.25	N-Myristoylation (pos. 2)
Annexin A2	ANXA2_HUMAN	ANXA2			-1.51555	1.83	S-Palmitoylation (pos. 9, cluster A), S-Farnesylation (pos. 335)
Annexin A3	ANXA3_HUMAN	ANXA3				2.09533	N-Myristoylation (pos. 10), S-Palmitoylation (pos. 202, cluster B; pos. 319, cluster C), S-Farnesylation (pos. 319)
Annexin A4 Isoform 2	ANXA4_HUMAN	ANXA4		2.87			N-Myristoylation (pos. 5), S-Palmitoylation (pos. 315, cluster C), S-Farnesylation (pos. 315)
Annexin A7 Isoform 2	ANXA7_HUMAN	ANXA7				1.58315
Anterior gradient protein 2 homolog	AGR2_HUMAN	AGR2				-1.9
AP-3 complex subunit delta-1, Isoform 5	AP3D1_HUMAN	AP3D1		2.26			S-Palmitoylation (pos. 39, cluster A), S-Farnesylation (pos. 1153), S-Geranylgeranylation (pos.1153)
Apoptosis inhibitor 5	API5_HUMAN	API5				-1.64
Apoptosis-inducing factor 1, mitochondrial	AIFM1_HUMAN	AIFM1			3.6674		S-Palmitoylation (pos. 4,24, cluster C)
Aspartate aminotransferase, cytoplasmic	AATC_HUMAN	GOT1		1.7
Aspartate aminotransferase, mitochondrial	AATM_HUMAN	GOT2			1.81317	2.25384	S-Palmitoylation (pos. 272, cluster C)
Aspartyl/asparaginyl beta-hydroxylase Isoform 10	ASPH_HUMAN	ASPH				2.3
ATP synthase F(0) complex subunit B1, mitochondrial	AT5F1_HUMAN	ATP5PB			2.23478
ATP synthase F(0) complex subunit C1, mitochondrial	AT5G1_HUMAN	ATP5MC1			1.64315	-65.12	S-Palmitoylation (pos. 16, cluster C; pos. 17, cluster A)
ATP synthase subunit alpha, mitochondrial	ATPA_HUMAN	ATP5F1A		1.74	2.10646
ATP synthase subunit beta, mitochondrial	ATPB_HUMAN	ATP5F1B	1.60716	2.37	2.08438		N-Myristoylation (pos. 6)
ATP synthase subunit d, mitochondrial	ATP5H_HUMAN	ATP5PD			2.34661
ATP synthase subunit delta, mitochondrial	ATPD_HUMAN	ATP5F1D			2.02463
ATP synthase subunit f, mitochondrial isoform 4	ATPK_HUMAN	ATP5MF				2.03	N-Myristoylation (pos. 5), S-Palmitoylation (pos. 7, cluster A)
ATP synthase subunit gamma, mitochondrial	ATPG_HUMAN	ATP5F1C		2.97	2.04436		N-Myristoylation (pos. 6)
ATP synthase subunit O, mitochondrial	ATPO_HUMAN	ATP5PO	2.62675	2.24	2.06499
ATP synthase subunit,, mitochondrial	ATP5I_HUMAN	ATP5ME				-1.73
ATPase family AAA domain-containing protein 3A Isoform 3	ATD3A_HUMAN	ATAD3A			3.27644
ATP-dependent RNA helicase A	DHX9_HUMAN	DHX9				-1.89	N-Myristoylation (pos. 2), S-Palmitoylation (pos. 12, cluster B, pos. 612 cluster C)
ATP-dependent RNA helicase DDX17 (Probable )	DDX17_HUMAN	DDX17		2.29			S-Palmitoylation (pos. 447, cluster B)
ATP-dependent RNA helicase DDX18	DDX18_HUMAN	DDX18				-6.65
ATP-dependent RNA helicase DDX5, Isoform 2 (Probable)	DDX5_HUMAN	DDX5		-2.09333
Barrier-to-autointegration factor	BAF_HUMAN	BANF1				-37.75	S-Palmitoylation (pos. 77,85, cluster A), S-Farnesylation (pos. 80,85), S-Geranylgeranylation (pos. 80)
Basic leucine zipper,W2 domain-containing protein 2	BZW2_HUMAN	BZW2				-1.68
Beta-catenin-like protein 1	CTBL1_HUMAN	CTNNBL1				-2.29
Beta-hexosaminidase subunit alpha	HEXA_HUMAN	HEXA		2.19			S-Farnesylation (pos. 552)
Beta-hexosaminidase subunit beta	HEXB_HUMAN	HEXB		3.64	1.99146		S-Palmitoylation (pos. 4, cluster A), S-Farnesylation (pos. 551)
Bifunctional purine biosynthesis protein PURH	PUR9_HUMAN	ATIC		1.97		-1.97	N-Myristoylation (pos. 4), S-Palmitoylation (pos. 287, cluster B)
Calcyclin-binding protein	CYBP_HUMAN	CACYBP	-1.95837		-2.6046		S-Palmitoylation (pos. 154, cluster A)
Calmodulin-3	CALM3_HUMAN	CALM3		18.36
Calnexin	CALX_HUMAN	CANX	1.56028		1.76901		S-Palmitoylation (pos. 8, cluster A; pos. 502,503, cluster C)
Calreticulin	CALR_HUMAN	CALR	1.62025		2.21718
Calretinin	CALB2_HUMAN	CALB2				2.17
Caprin-1	CAPR1_HUMAN	CAPRIN1			-2.2214
Carbonyl reductase [NADPH] 1	CBR1_HUMAN	CBR1			4.69303		S-Palmitoylation (pos. 226, cluster C; pos. 227, cluster A)
Carcinoembryonic antigen-related cell adhesion molecule 1, Isoform 5	CEAM1_HUMAN	CEACAM1		4.15			N-Myristoylation (pos. 2), S-Palmitoylation (pos. 450, cluster C)
Carnitine O-acetyltransferase Isoform 2	CACP_HUMAN	CRAT			3.55211		S-Palmitoylation (pos. 180, cluster C; pos. 287, cluster B)
Catalase	CATA_HUMAN	CAT		6.09
Catenin delta-1, isoform 2AB	CTND1_HUMAN	CTNND1				-1.92
Cathepsin B	CATB_HUMAN	CTSB	-2.77844				S-Palmitoylation (pos. 9,10, cluster A)
Cathepsin D	CATD_HUMAN	CTSD	-2.3828	1.54		-2.36	S-Palmitoylation (pos. 366, cluster B)
Caveolin-1	CAV1_HUMAN	CAV1		-1.65758			N-Myristoylation (pos. 4), S-Palmitoylation (pos. 133, cluster C; pos. 143, cluster A; pos. 156, cluster B)
CD44 antigen Isoform 10	CD44_HUMAN	CD44			-1.75151		S-Palmitoylation (pos. 13, cluster A; pos. 667, cluster C; pos. 676, cluster B)
Cell cycle,apoptosis regulator protein 2	CCAR2_HUMAN	CCAR2				-1.96	S-Palmitoylation (pos. 324, cluster C; pos. 443, cluster B)
Cell division control protein 42 homolo	CDC42_HUMAN	CDC42		1.85		-1.82	N-Myristoylation (pos. 10), S-Palmitoylation (pos. 6, cluster A), S-Farnesylation CAAX (pos. 188), S-Geranylgeranylation CAAX (pos. 188)
Cilia-,flagella-associated protein 57	CFA57_HUMAN	CFAP57		2.04			S-Palmitoylation (pos. 555,782, cluster B)
Citrate synthase, mitochondrial	CISY_HUMAN	CS			1.75974		S-Palmitoylation (pos. 18, cluster B; pos. 101, cluster A)
Clathrin heavy chain 1	CLH1_HUMAN	CLTC	4.28512	1.51			S-Palmitoylation (pos. 753, 870, 1569, cluster B)
Clathrin light chain A, Isoform Non-brain	CLCA_HUMAN	CLTA		1.81			N-Myristoylation (pos. 8)
Cleavage,polyadenylation specificity factor subunit 6, isoform 2	CPSF6_HUMAN	CPSF6				-5.03	N-Myristoylation (pos. 4)
Coatomer subunit beta'	COPB2_HUMAN	COPB2		2.07
Coatomer subunit delta	COPD_HUMAN	ARCN1		1.76			S-Palmitoylation (pos. 9, cluster C)
Coatomer subunit gamma-1	COPG1_HUMAN	COPG1		2.17
Cofilin-1	COF1_HUMAN	CFL1		-1.58547			N-Myristoylation (pos. 4, 10)
Complement component 1 Q subcomponent-binding protein, mitochondrial	C1QBP_HUMAN	C1QBP			2.04886	2.38	S-Palmitoylation (pos. 7, cluster A; pos-67, cluster B)
Corticotropin-releasing factor receptor 1, Isoform CRF-R2	CRFR1_HUMAN	CRHR1		2.35			N-Myristoylation (pos. 2, 3); S-Palmitoylation (pos. 178, cluster A)
Cullin-associated NEDD8-dissociated protein 1	CAND1_HUMAN	CAND1				-1.86	S-Palmitoylation (pos. 301, cluster A; pos. 940, cluster C)
Cystatin-B	CYTB_HUMAN	CSTB				-2.01	S-Palmitoylation (pos. 3, cluster C)
Cysteine-rich,transmembrane domain-containing protein 1	CYTM1_HUMAN	CYSTM1				3.33	S-Palmitoylation (pos. 83, 88, 91, cluster A; pos. 89, cluster B; pos. 90, cluster C); S-Farnesylation (pos. 88, 89, 90); S-Geranylgeranylation CC/CXC (pos. 88, 89)
Cytochrome b5 type B	CYB5B_HUMAN	CYB5B			3.19749		N-Myristoylation (pos. 3)
Cytochrome b-c1 complex subunit 1, mitochondrial	QCR1_HUMAN	UQCRC1	2.2684		4.03498		S-Palmitoylation (pos. 7, 268, cluster C)
Cytochrome b-c1 complex subunit 7 Isoform 2	QCR7_HUMAN	UQCRB	4.54859
Cytochrome c	CYC_HUMAN	CYCS		2.31		1.61	S-Palmitoylation (pos. 15, 18, cluster C); N-Myristoylation (pos. 2)
Cytochrome c oxidase subunit 2	COX2_HUMAN	MT-CO2	1.76751	2			S-Palmitoylation (pos. 200, cluster B); N-Myristoylation (pos. 8)
Cytochrome c oxidase subunit 5A, mitochondrial	COX5A_HUMAN	COX5A		1.61			S-Palmitoylation (pos. 3, cluster C); N-Myristoylation (pos. 9)
Cytochrome c oxidase subunit 7A2, mitochondrial	CX7A2_HUMAN	COX7A2		1.93		-1.71
Cytochrome c1, heme protein, mitochondrial	CY1_HUMAN	CYC1			1.72056	1.67	S-Palmitoylation (pos. 121, cluster B); N-Myristoylation (pos. 10)
Cytosolic acyl coenzyme A thioester hydrolase	BACH_HUMAN	ACOT7			2.10704		S-Palmitoylation (pos. 11, 54, cluster C)
D-beta-hydroxybutyrate dehydrogenase, mitochondrial	BDH_HUMAN	BDH1				-4.1
D-dopachrome decarboxylase	DOPD_HUMAN	DDT				-7.43
Dehydrogenase/reductase SDR family member 7 Isoform 2	DHRS7_HUMAN	DHRS7			4.16057		S-Palmitoylation (pos. 13, cluster A), (pos. 94, 147, cluster B), (pos. 204, cluster C)
Dehydrogenase/reductase SDR family member 9 Isoform 4	DHRS9_HUMAN	DHRS9				4.99	S-Palmitoylation (pos. 12, cluster C)
Delta(24)-sterol reductase	DHC24_HUMAN	DHCR24			6.05506	4.02	S-Palmitoylation (pos. 36, cluster A), (pos. 10, 252, cluster B); S-Farnesylation (pos. 511); S-Geranylgeranylation CC/CXC (pos. 511)
Delta(3,5)-Delta(2,4)-dienoyl-CoA isomerase, mitochondrial	ECH1_HUMAN	ECH1			2.92226	1.55	N-Myristoylation (pos. 4)
Derlin-1	DERL1_HUMAN	DERL1				3.44	S-Palmitoylation (pos. 153, cluster B)
Desmoplakin	DESP_HUMAN	DSP				-2.36	S-Palmitoylation (pos. 135, 2497, cluster B), (pos. 3, cluster C); N-Myristoylation (pos. 6)
Dihydrolipoyl dehydrogenase, mitochondrial Isoform 3	DLDH_HUMAN	DLD			2.30453		S-Palmitoylation (pos. 9, cluster B), (pos. 312, cluster C)
Dihydrolipoyllysine-residue acetyltransferase component of pyruvate dehydrogenase complex, mitochondrial	ODP2_HUMAN	DLAT	2.29615				S-Palmitoylation (pos. 5, cluster B)
Dihydrolipoyllysine-residue succinyltransferase component of 2-oxoglutarate dehydrogenase complex, mitochondrial	ODO2_HUMAN	DLST	2.15927	2.42	2.43825		S-Palmitoylation (pos. 7, cluster C)
Dihydropyrimidinase-related protein 2	DPYL2_HUMAN	DPYSL2				-3	S-Palmitoylation (pos. 133, cluster A), (pos. 179, cluster B)
DNA topoisomerase 1	TOP1_HUMAN	TOP1		-2.48407
DNA-(apurinic or apyrimidinic site) lyase	APEX1_HUMAN	APEX1				-3.26	S-Palmitoylation (pos. 310, cluster A); N-Myristoylation (pos. 8); S-Farnesylation CAAX (pos. 310)
DnaJ homolog subfamily B member 6	DNJB6_HUMAN	DNAJB6			2.52064		N-Myristoylation (pos. 9)
Dolichyl-diphosphooligosaccharide--protein glycosyltransferase 48 kDa subunit Isoform 3	OST48_HUMAN	DDOST	3.09167	1.83			S-Palmitoylation (pos. 41, cluster B), (pos. 6, cluster C); N-Myristoylation (pos. 2)
Dolichyl-diphosphooligosaccharide--protein glycosyltransferase subunit 1	RPN1_HUMAN	RPN1	1.57588	1.55
Dolichyl-diphosphooligosaccharide--protein glycosyltransferase subunit 2 Isoform 2	RPN2_HUMAN	RPN2	6.61803	2.55	-4.1717	2.09
Dolichyl-diphosphooligosaccharide--protein glycosyltransferase subunit STT3A	STT3A_HUMAN	STT3A				2.09	S-Palmitoylation (pos. 378, cluster A)
Dynamin-like 120 kDa protein, mitochondrial, Isoform 4	OPA1_HUMAN	OPA1		2.85			S-Palmitoylation (pos. 14, cluster A), (pos. 11, cluster B), (pos. 435, cluster C)
ELAV-like protein 1 Isoform 2	ELAV1_HUMAN	ELAVL1			-3.24329		S-Palmitoylation (pos. 13, cluster A); N-Myristoylation (pos. 4)
Electron transfer flavoprotein subunit alpha, mitochondrial	ETFA_HUMAN	ETFA	2.07434	2.43	2.01871		S-Palmitoylation (pos. 109, cluster B)
Electron transfer flavoprotein subunit beta Isoform 2	ETFB_HUMAN	ETFB		3.99			S-Palmitoylation (pos. 66, cluster C)
Elongation factor 1-alpha 1	EF1A1_HUMAN	EEF1A1		-1.80331			S-Palmitoylation (pos. 111, cluster A), (pos. 411, cluster C); N-Myristoylation MGXXXS/T (pos. 2)
Elongation factor 1-alpha 2	EF1A2_HUMAN	EEF1A2			-1.57888		S-Palmitoylation (pos. 32, cluster A), (pos. 31, cluster B)
Elongation factor 1-alpha-like 3, Putative	EF1A3_HUMAN	EEF1A1P5		-1.81686			S-Palmitoylation (pos. 111, cluster A), (pos. 411, cluster C); N-Myristoylation MGXXXS/T (pos. 2)
Elongation factor 1-beta	EF1B_HUMAN	EEF1B2		-1.68386			S-Palmitoylation (pos. 191, cluster Bb); N-Myristoylation (pos. 2)
Elongation factor 1-delta Isoform 2	EF1D_HUMAN	EEF1D		-1.50388	-2.27203		S-Palmitoylation (pos. 247, cluster B)
Elongation factor 1-gamma	EF1G_HUMAN	EEF1G	2.92639
Elongation factor 2	EF2_HUMAN	EEF2		-1.92094			S-Palmitoylation (pos. 728, cluster B)
Elongation factor Tu, mitochondrial	EFTU_HUMAN	TUFM	1.63181		1.9015		S-Palmitoylation (pos. 40, cluster C)
Endoplasmic reticulum aminopeptidase 1	ERAP1_HUMAN	ERAP1		2.55
Endoplasmic reticulum resident protein 29	ERP29_HUMAN	ERP29			1.53417
Endoplasmic reticulum-Golgi intermediate compartment protein 1	ERGI1_HUMAN	ERGIC1				2.44	S-Palmitoylation (pos. 32, cluster A), (pos. 31, cluster B)
Endoplasmin	ENPL_HUMAN	HSP90B1	1.56651	1.53	3.08543		S-Palmitoylation (pos. 10, cluster A), (pos. 11, cluster C); N-Myristoylation (pos. 8)
Enoyl-CoA hydratase, mitochondrial	ECHM_HUMAN	ECHS1	3.78253		1.95977		S-Palmitoylation (pos. 10, cluster C)
Epithelial cell adhesion molecule	EPCAM_HUMAN	EPCAM	2.36583
Epoxide hydrolase 1	HYEP_HUMAN	EPHX1				1.98
ERO1-like protein alpha	ERO1A_HUMAN	ERO1A		2.25			S-Palmitoylation (pos. 37, cluster B); N-Myristoylation (pos. 2, 6)
Eukaryotic initiation factor 4A-I	IF4A1_HUMAN	EIF4A1		-2.05727		2.27	S-Palmitoylation (pos. 66, cluster B)
Eukaryotic initiation factor 4A-II	IF4A2_HUMAN	EIF4A2		-1.80028			N-Myristoylation (pos. 3)
Eukaryotic translation initiation factor 1A, Y-chromosomal	IF1AY_HUMAN	EIF1AY		-2.88061			S-Palmitoylation (pos. 59, cluster B); N-Myristoylation (pos. 6, 8)
Eukaryotic translation initiation factor 2 subunit 1	IF2A_HUMAN	EIF2S1			-1.98247		S-Palmitoylation (pos. 6, cluster C); N-Myristoylation (pos. 3)
Eukaryotic translation initiation factor 2 subunit 3-like protein, Putative	IF2GL_HUMAN	EIF2S3B			9.9586		S-Palmitoylation (pos. 135, cluster C)
Eukaryotic translation initiation factor 3 subunit G	EIF3G_HUMAN	EIF3G		-1.8299
Eukaryotic translation initiation factor 4H, Isoform Short	IF4H_HUMAN	EIF4H		-1.95549
Eukaryotic translation initiation factor 5A-1 Isoform 2	IF5A1_HUMAN	EIF5A	3.16634	-1.5168	-1.66609		S-Palmitoylation (pos. 38, cluster C); N-Myristoylation (pos. 10)
Eukaryotic translation initiation factor 6	IF6_HUMAN	EIF6		-1.86083			S-Palmitoylation (pos. 15, cluster A), (pos. 11, 63, 152, cluster B)
Exportin-1	XPO1_HUMAN	XPO1				-6.26	S-Farnesylation (pos. 1070); S-Geranylgeranylation (pos. 1070)
Exportin-2 , isoform 3	XPO2_HUMAN	CSE1L				-1.61	S-Palmitoylation (pos. 325, 623, cluster B)
Extended synaptotagmin-2 Isoform 2	ESYT2_HUMAN	ESYT2			2.32096		S-Palmitoylation (pos. 17, 181, cluster B), (pos. 149, cluster C)
Ezrin	EZRI_HUMAN	EZR	4.44758		-1.80217
F-actin-capping protein subunit beta, isoform 2	CAPZB_HUMAN	CAPZB				3.8	S-Palmitoylation (pos. 8, cluster A)
Far upstream,lement-binding protein 1, Isoform 2	FUBP1_HUMAN	FUBP1		-1.57418
Farnesyl pyrophosphate synthase Isoform 2	FPPS_HUMAN	FDPS			7.41868		S-Palmitoylation (pos. 204, cluster A)
Fascin	FSCN1_HUMAN	FSCN1				1.63	S-Palmitoylation (pos. 260, cluster A); N-Myristoylation (pos. 5)
Fatty acid synthase	FAS_HUMAN	FASN	-1.79617		2.67921		S-Palmitoylation (pos. 2091, cluster A), (pos. 1558, cluster B)
Fatty acid-binding protein,,pidermal	FABP5_HUMAN	FABP5		-1.87238			S-Palmitoylation (pos. 47, cluster C); S-Farnesylation (pos. 127)
Fatty aldehyde dehydrogenase, Isoform 2	AL3A2_HUMAN	ALDH3A2		2.89			S-Palmitoylation (pos. 241, cluster B)
Ferritin heavy chain	FRIH_HUMAN	FTH1		2.43
Filamin-A Isoform 2	FLNA_HUMAN	FLNA	-2.77993		-1.88912		S-Palmitoylation (pos. 478, 1353, cluster B); N-Myristoylation (pos. 9)
Filamin-B Isoform 2	FLNB_HUMAN	FLNB	-1.91575				S-Palmitoylation (pos. 2537, cluster C)
Fructose-1,6-bisphosphatase 1	F16P1_HUMAN	FBP1				-6.78	S-Palmitoylation (pos. 93, cluster B)
Fructose-bisphosphate aldolase A	ALDOA_HUMAN	ALDOA	-1.77555		-1.81587		S-Palmitoylation (pos. 135, 178, cluster B)
Fructose-bisphosphate aldolase C	ALDOC_HUMAN	ALDOC	-2.58779				S-Palmitoylation (pos. 178, cluster B)
Galectin-1	LEG1_HUMAN	LGALS1	-2.09587				N-Myristoylation (pos. 4); S-Farnesylation CAAX (pos. 131); S-Geranylgeranylation CAAX (pos. 131)
Galectin-3-binding protein	LG3BP_HUMAN	LGALS3BP		2.41		-2.48	S-Palmitoylation (pos. 226, cluster A), (pos. 243, cluster B)
Gamma-enolase Isoform 2	ENOG_HUMAN	ENO2			-1.89221		S-Palmitoylation (pos. 337, cluster A)
Gamma-synuclein	SYUG_HUMAN	SNCG		2.18
Gelsolin Isoform 2	GELS_HUMAN	GSN			2.29692		S-Palmitoylation (pos. 12, 19, cluster A)
General transcription factor II-I , isoform 2	GTF2I_HUMAN	GTF2I				-8.66
Glucose-6-phosphate isomerase Isoform 2	G6PI_HUMAN	GPI			-2.53917	-3.88
Glucosidase 2 subunit beta Isoform 2	GLU2B_HUMAN	PRKCSH			-2.03031		S-Palmitoylation (pos. 428, cluster A), (pos. 12, cluster C)
Glutamate dehydrogenase 1, mitochondrial Isoform 3	DHE3_HUMAN	GLUD1		3.01	2.71133	2.19
Glutaminase kidney isoform, mitochondrial	GLSK_HUMAN	GLS				1.98	S-Palmitoylation (pos. 35, cluster B)
Glutamine--fructose-6-phosphate aminotransferase [isomerizing] 1 Isoform 2	GFPT1_HUMAN	GFPT1	1.7967			2.97	S-Palmitoylation (pos. 264, 384, cluster A), (pos. 2, cluster B)
Glutaredoxin-3	GLRX3_HUMAN	GLRX3		-3.87039			S-Palmitoylation (pos. 46, cluster B); N-Myristoylation (pos. 4)
Glutathione reductase, mitochondrial, Isoform Cytoplasmic	GSHR_HUMAN	GSR		3.27			S-Palmitoylation (pos. 46, 467, cluster C)
Glutathione S-transferase P	GSTP1_HUMAN	GSTP1		4.44	1.86667	-1.98	S-Palmitoylation (pos. 48, 170, cluster B)
Glyceraldehyde-3-phosphate dehydrogenase	G3P_HUMAN	GAPDH			-1.51199		S-Palmitoylation (pos. 247, cluster C); N-Myristoylation (pos. 2,7)
Glycerol-3-phosphate dehydrogenase, mitochondrial	GPDM_HUMAN	GPD2				-1.63	S-Palmitoylation (pos. 84, cluster B); N-Myristoylation (pos. 9); S-Farnesylation (pos. 724); S-Geranylgeranylation (pos. 724)
Glycogen phosphorylase, brain form	PYGB_HUMAN	PYGB	1.60911		1.94156
GTP-binding protein SAR1b	SAR1B_HUMAN	SAR1B	2.56832
Guanine deaminase, Isoform 3	GUAD_HUMAN	GDA		3.3			S-Palmitoylation (pos. 2, cluster A), (pos. 63, 170, cluster B)
Guanine nucleotide-binding protein G(i) subunit alpha-1	GNAI1_HUMAN	GNAI1				-1.83	S-Palmitoylation (pos. 286, cluster B), (pos. 3, cluster C); N-Myristoylation MGXXXS/T (pos. 2); S-Farnesylation (pos. 351); S-Geranylgeranylation (pos. 351)
Guanine nucleotide-binding protein subunit alpha-13	GNA13_HUMAN	GNA13				-1.79	S-Palmitoylation (pos. 14, cluster B), (pos. 18, cluster C)
Heat shock 70 kDa protein 4	HSP74_HUMAN	HSPA4			1.64597		S-Palmitoylation (pos. 13, cluster A), (pos. 376, cluster B); N-Myristoylation (pos. 9)
Heat shock 70 kDa protein 6	HSP76_HUMAN	HSPA6				1.65
Heat shock cognate 71 kDa protein	HSP7C_HUMAN	HSPA8	-2.24456	-1.94343	-1.52931		N-Myristoylation (pos. 4)
Heat shock protein 75 kDa, mitochondrial Isoform 2	TRAP1_HUMAN	TRAP1	-1.63467				S-Palmitoylation (pos. 501, cluster B)
Heat shock protein HSP 90-alpha	HS90A_HUMAN	HSP90AA1			-1.99197		S-Palmitoylation (pos. 420, 597, cluster B), (pos. 598, cluster C)
Heat shock protein HSP 90-beta	HS90B_HUMAN	HSP90AB1	-1.6494	-1.57242	-1.62941		S-Palmitoylation (pos. 412, 564, cluster B), (pos. 590, cluster C)
Hemoglobin subunit alpha	HBA_HUMAN	HBA1;	4.64102		6.55521
Hemoglobin subunit beta	HBB_HUMAN	HBB	12.6364		7.00705
Hemoglobin subunit,psilon	HBE_HUMAN	HBE1				2.14
Heterochromatin protein 1-binding protein 3	HP1B3_HUMAN	HP1BP3		1.77		-1.58
Heterogeneous nuclear ribonucleoprotein A/B Isoform 2	ROAA_HUMAN	HNRNPAB	-1.76359	-1.86215	-1.50567	-1.94
Heterogeneous nuclear ribonucleoprotein D0	HNRPD_HUMAN	HNRNPD	-2.02448				N-Myristoylation (pos. 9,10)
Heterogeneous nuclear ribonucleoprotein D-like, isoform 2	HNRDL_HUMAN	HNRNPDL				-2.95
Heterogeneous nuclear ribonucleoprotein F	HNRPF_HUMAN	HNRNPF	1.81448
Heterogeneous nuclear ribonucleoprotein K	HNRPK_HUMAN	HNRNPK				-1.57
Heterogeneous nuclear ribonucleoprotein Q, isoform 2	HNRPQ_HUMAN	SYNCRIP				-1.63	N-Myristoylation (pos. 8)
Heterogeneous nuclear ribonucleoprotein R	HNRPR_HUMAN	HNRNPR	1.65393				N-Myristoylation (pos. 7)
Heterogeneous nuclear ribonucleoprotein U, isoform 2	HNRPU_HUMAN	HNRNPU				-1.65	S-Palmitoylation (pos. 594, cluster B)
Heterogeneous nuclear ribonucleoproteins A2/B1	ROA2_HUMAN	HNRNPA2B1		-1.57731
Hexokinase-1 Isoform 3	HXK1_HUMAN	HK1	4.70623		2.14231	3.46	S-Palmitoylation (pos. 158, 217,606, cluster C)
High mobility group protein B1	HMGB1_HUMAN	HMGB1				-2.43	N-Myristoylation (pos. 8,10)
High mobility group protein HMG-I/HMG-Y	HMGA1_HUMAN	HMGA1			1.69863
Hippocalcin-like protein 1	HPCL1_HUMAN	HPCAL1			2.42439	1.73	S-Palmitoylation (pos. 158, cluster C); N-Myristoylation MGXXXS/T (pos. 2); S-Farnesylation (pos. 185)
Histone H1.0	H10_HUMAN	H1-0		1.77	2.1775	-1.93
Histone H1.2	H12_HUMAN	H1-2				-2.68
Histone H1.3	H13_HUMAN	H1-3			-2.20997	-2.84
Histone H1.5	H15_HUMAN	H1-5			-1.75243	-3.78
Histone H2A type 1-A	H2A1A_HUMAN	H2AC1	2.21529				N-Myristoylation (pos. 2,8)
Histone H2A type 1-C	H2A1C_HUMAN	H2AC6				-2.13	N-Myristoylation (pos. 5,8)
Histone H2A type 2-A	H2A2A_HUMAN	H2AC18				-2.9	N-Myristoylation (pos. 5,8)
Histone H2A type 2-B	H2A2B_HUMAN	H2AC21			-2.57755	-1.94	N-Myristoylation (pos. 5,8)
Histone H2B type 1-K	H2B1K_HUMAN	H2BC12				-3.7
Histone H2B type 1-L	H2B1L_HUMAN	H2BC13				-1.9
Histone H2B type 2-E	H2B2E_HUMAN	H2BC21				-3.56
Histone H3.1	H31_HUMAN	H3C1			-1.69871
Histone H3.1t	H31T_HUMAN	H3-4				-1.72
Histone-binding protein RBBP7 Isoform 2	RBBP7_HUMAN	RBBP7	1.51711		-2.64254
HLA class II histocompatibility antigen, DR alpha chain	DRA_HUMAN	HLA-DRA		2.92
HLA class II histocompatibility antigen, DRB1-16 beta chain	2B1G_HUMAN	HLA-DRB1		2.46
Hsp90 co-chaperone Cdc37	CDC37_HUMAN	CDC37		-2.4805			S-Palmitoylation (pos. 336, cluster B)
Hypoxia up-regulated protein 1	HYOU1_HUMAN	HYOU1			2.19135		S-Palmitoylation (pos. 15, cluster A), (pos. 352, cluster B)
Importin subunit alpha-3	IMA3_HUMAN	KPNA4				-1.7	S-Palmitoylation (pos. 122,228, cluster C)
Importin-5	IPO5_HUMAN	IPO5		-2.54616
Inorganic pyrophosphatase 2, mitochondrial, Isoform 2	IPYR2_HUMAN	PPA2		4.38			S-Palmitoylation (pos. 274, cluster A), (pos. 17, cluster B)
Insulin-like growth factor 2 mRNA-binding protein 2, isoform 2	IF2B2_HUMAN	IGF2BP2				-3.12	N-Myristoylation (pos. 8)
Insulin-like growth factor 2 mRNA-binding protein 3, isoform 2	IF2B3_HUMAN	IGF2BP3				-2.13	N-Myristoylation (pos. 7)
Integrin alpha-V, Isoform 2	ITAV_HUMAN	ITGAV		2.14			S-Palmitoylation (pos. 632, cluster A), (pos. 28,172, cluster C)
Integrin beta-4, isoform Beta-4A	ITB4_HUMAN	ITGB4		-1.52417		-2.82	S-Palmitoylation (pos. 476, 520, 739,742 cluster A), (pos. 48, cluster B), (pos. 732, 736, 738, 748,749, cluster C)
Interferon-induced, double-stranded RNA-activated protein kinase, isoform 2	E2AK2_HUMAN	EIF2AK2				-3.46	N-Myristoylation (pos. 3,8); S-Farnesylation (pos. 551); S-Geranylgeranylation (pos. 551)
Interleukin,nhancer-binding factor 2	ILF2_HUMAN	ILF2				-3.05	S-Palmitoylation (pos. 271, cluster A)
Interleukin-18, isoform 2	IL18_HUMAN	IL18				-2.09	S-Palmitoylation (pos. 10, cluster A)
Isocitrate dehydrogenase [NADP] cytoplasmic	IDHC_HUMAN	IDH1		4.23			S-Palmitoylation (pos. 379, cluster A), (pos. ,369 cluster C)
Keratin, type I cytoskeletal 10	K1C10_HUMAN	KRT10	1.60501	-1.64086	1.50972
Keratin, type I cytoskeletal 18	K1C18_HUMAN	KRT18	-1.51788		-3.66849	-1.61
Keratin, type I cytoskeletal 19	K1C19_HUMAN	KRT19			-1.64762
Keratin, type I cytoskeletal 9	K1C9_HUMAN	KRT9	11.8571			5.32	S-Palmitoylation (pos. 3, cluster C)
Keratin, type II cytoskeletal 1	K2C1_HUMAN	KRT1	2.24762
Keratin, type II cytoskeletal 2,pidermal	K22E_HUMAN	KRT2	1.76027	-1.65184	1.67886		S-Palmitoylation (pos. 3 ,7, cluster C)
Keratin, type II cytoskeletal 79	K2C79_HUMAN	KRT79			-2.67228	-1.78
Keratin, type II cytoskeletal 8	K2C8_HUMAN	KRT8			-1.91919
Lactoylglutathione lyase, Isoform 2	LGUL_HUMAN	GLO1		1.88			S-Palmitoylation (pos. 19, cluster C); N-Myristoylation (pos. 9)
Lamina-associated polypeptide 2, isoforms beta/gamma	LAP2B_HUMAN	TMPO	-1.96048		-1.59313	-1.71
Laminin subunit beta 3	LAMB3_HUMAN	LAMB3				7.97	S-Palmitoylation (pos. 431,818, cluster A), (pos. 8, 21, 502, 533,788, cluster B), (pos. 66,67, cluster C); S-Farnesylation (pos. 1171); S-Geranylgeranylation (pos. 1171)
Latexin	LXN_HUMAN	LXN		2.91
Leucine-rich PPR motif-containing protein, mitochondrial	LPPRC_HUMAN	LRPPRC			-2.28661		S-Palmitoylation (pos. 721, cluster C)
Leucine-rich repeat-containing protein 59	LRC59_HUMAN	LRRC59			-1.93104	-2.47	S-Palmitoylation (pos. 59, cluster A), (pos. 266, cluster C); N-Myristoylation (pos. 8)
LIM,SH3 domain protein 1 Isoform 2	LASP1_HUMAN	LASP1	-1.99199				S-Palmitoylation (pos. 8, cluster A), (pos. 5,29, cluster B); N-Myristoylation (pos. 9)
L-lactate dehydrogenase A chain	LDHA_HUMAN	LDHA	-1.70763	-1.76685	-3.21129	-1.76
Lon protease homolog, mitochondrial	LONM_HUMAN	LONP1			2.5304		S-Palmitoylation (pos. 576,704, cluster C)
Lysine--tRNA ligase, Isoform Mitochondrial	SYK_HUMAN	KARS1				-2.35
Lysosomal acid lipase/cholesteryl,ster hydrolase	LICH_HUMAN	LIPA		5.32			S-Palmitoylation (pos. 11, cluster C); N-Myristoylation (pos. 7)
Lysosome membrane protein 2	SCRB2_HUMAN	SCARB2				2.21	S-Palmitoylation (pos. 5, cluster B), (pos. 4, 329,458, cluster C); N-Myristoylation (pos. 7)
Lysosome-associated membrane glycoprotein 2	LAMP2_HUMAN	LAMP2			2.40621		S-Palmitoylation (pos. 3, cluster A)
Macrophage migration inhibitory factor	MIF_HUMAN	MIF		1.51
Macrophage-capping protein	CAPG_HUMAN	CAPG			2.4728
Major vault protein	MVP_HUMAN	MVP		2.7		1.84	S-Palmitoylation (pos. 572, cluster B)
Malate dehydrogenase, cytoplasmic	MDHC_HUMAN	MDH1		1.61		-2.25	S-Palmitoylation (pos. 251, cluster B)
Malate dehydrogenase, mitochondrial	MDHM_HUMAN	MDH2		2.22	1.68399		S-Palmitoylation (pos. 285, cluster B)
Mannosyl-oligosaccharide glucosidase	MOGS_HUMAN	MOGS			2.43561	1.9
Matrin-3	MATR3_HUMAN	MATR3		-1.60692	-4.37949
Membrane-associated progesterone receptor component 2, isoform 2	PGRC2_HUMAN	PGRMC2				-3.45	N-Myristoylation (pos. 4,6)
MICOS complex subunit MIC60	MIC60_HUMAN	IMMT			1.98464		S-Palmitoylation (pos. 19, cluster A), (pos. 17, cluster B), (pos.5, 30, cluster C)
Microsomal glutathione S-transferase 3	MGST3_HUMAN	MGST3	4.0236			2.63	S-Palmitoylation (pos. 151, cluster A), (pos. 150, cluster C); S-Farnesylation (pos. 150, 151)
Minor histocompatibility antigen H13	HM13_HUMAN	HM13		2			S-Palmitoylation (pos. 326, cluster B), (pos. 57, cluster C)
Mitochondrial carrier homolog 2	MTCH2_HUMAN	MTCH2			2.70972		S-Palmitoylation (pos. 297, cluster A), (pos. 270, 296, cluster B); S-Farnesylation (pos. 296, 297); S-Geranylgeranylation (pos. 296, 297)
Mitochondrial dicarboxylate carrier	DIC_HUMAN	SLC25A10			3.00538	-3.4	S-Palmitoylation (pos. 23, cluster A), (pos. 22, 69, cluster B)
Mitochondrial fission 1 protein	FIS1_HUMAN	FIS1				-1.67	S-Palmitoylation (pos. 41, cluster B)
Mitochondrial import receptor subunit TOM40 homolog	TOM40_HUMAN	TOMM40		-2.10077		-1.88	S-Palmitoylation (pos. 74, 354, cluster A); N-Myristoylation (pos. 2); S-Farnesylation (pos. 354); S-Geranylgeranylation (pos. 354)
Moesin	MOES_HUMAN	MSN		-2.45457		2.15
Multifunctional protein ADE2 Isoform 2	PUR6_HUMAN	PAICS			-10.4322		S-Palmitoylation (pos. 63, cluster A), (pos. 350 cluster C); S-Farnesylation (pos. 423); S-Geranylgeranylation (pos. 423)
Myosin regulatory light chain 12A	ML12A_HUMAN	MYL12A	-1.91531
Myosin-9	MYH9_HUMAN	MYH9	-1.51858				S-Palmitoylation (pos. 569, 896, 1379, 1437, cluster B)
NAD(P)H dehydrogenase [quinone] 1	NQO1_HUMAN	NQO1	1.60794		1.55185	1.72
NAD(P)H-hydrate,pimerase, isoform 2	NNRE_HUMAN	NAXE				-6.5	S-Palmitoylation (pos. 283, cluster A); N-Myristoylation (pos. 283)
NADH dehydrogenase [ubiquinone] iron-sulfur protein 3, mitochondrial	NDUS3_HUMAN	NDUFS3			3.12619		S-Palmitoylation (pos. 87, cluster B)
NADH-cytochrome b5 reductase 3 Isoform 2	NB5R3_HUMAN	CYB5R3				1.57	S-Palmitoylation (pos. 298, cluster A); N-Myristoylation (pos. 9); N-Myristoylation MGXXXS/T (pos. 2); S-Farnesylation (pos. 298); S-Geranylgeranylation (pos. 298)
NADP-dependent malic,nzyme, mitochondrial	MAON_HUMAN	ME3				-4.01	S-Palmitoylation (pos. 19, cluster B), (pos. 215, cluster C); N-Myristoylation (pos. 2)
Neuroblast differentiation-associated protein AHNAK	AHNK_HUMAN	AHNAK	-2.83876		-3.87432	2.05802
Neutral alpha-glucosidase AB, Isoform 2	GANAB_HUMAN	GANAB		1.91
Neutral amino acid transporter B(0)	AAAT_HUMAN	SLC1A5	-3.91135				S-Palmitoylation (pos. 48, 308, cluster B)
Neutral cholesterol,ster hydrolase 1	NCEH1_HUMAN	NCEH1				1.54	S-Palmitoylation (pos. 5, cluster B)
Niemann-Pick C1 protein	NPC1_HUMAN	NPC1				1.6	S-Palmitoylation (pos. 334, 645, cluster A), (pos. 25, 976, cluster B), (pos. 292, 800, cluster C); N-Myristoylation (pos. 5)
Non-histone chromosomal protein HMG-17	HMGN2_HUMAN	HMGN2	-2.30811				N-Myristoylation (pos. 8)
Nuclear ubiquitous casein,cyclin-dependent kinase substrate 1	NUCKS_HUMAN	NUCKS1		6.18
Nuclease-sensitive,lement-binding protein 1	YBOX1_HUMAN	YBX1		-2.18885
Nucleolar protein 56	NOP56_HUMAN	NOP56				-4.09	S-Palmitoylation (pos. 376, cluster B), (pos. 52, cluster C)
Nucleolar RNA helicase 2 Isoform 2	DDX21_HUMAN	DDX21		-3.49549	-2.12392	-2.23	S-Palmitoylation (pos. 537, 682, cluster B); N-Myristoylation (pos. 3)
Nucleolar,coiled-body phosphoprotein 1, isoform beta	NOLC1_HUMAN	NOLC1		-2.33978		-2.86
Nucleolin	NUCL_HUMAN	NCL		-1.52105			N-Myristoylation (pos. 8)
Nucleophosmin	NPM_HUMAN	NPM1			-1.54878		S-Palmitoylation (pos. 104, 275, cluster C)
Nucleoprotein TPR	TPR_HUMAN	TPR				-2.7	S-Palmitoylation (pos. 1068, 1145, cluster B)
Nucleoside diphosphate kinase B Isoform 3	NDKB_HUMAN	NME2	-1.69123		-1.62262		S-Farnesylation (pos. 145)
Nucleosome assembly protein 1-like 1 Isoform 2	NP1L1_HUMAN	NAP1L1			-3.10255		S-Palmitoylation (pos. 258, cluster C); S-Farnesylation (pos. 388); S-Geranylgeranylation (pos. 388)
OCIA domain-containing protein 2	OCAD2_HUMAN	OCIAD2				-7.26	S-Palmitoylation (pos. 106, 137, cluster B); N-Myristoylation (pos. 8)
Peptidyl-prolyl cis-trans isomerase B	PPIB_HUMAN	PPIB			1.93553
Peptidyl-prolyl cis-trans isomerase FKBP1A	FKB1A_HUMAN	FKBP1A	-1.62921			-2.05	N-Myristoylation (pos. 2)
Peroxiredoxin-2	PRDX2_HUMAN	PRDX2	-1.72958	1.74			N-Myristoylation (pos. 4)
Peroxiredoxin-5, mitochondrial	PRDX5_HUMAN	PRDX5	4.08261	2.02	3.69159		S-Palmitoylation (pos. 7, cluster C); N-Myristoylation (pos. 2, 5); S-Farnesylation (pos. 204); S-Geranylgeranylation (pos. 204)
Peroxisomal multifunctional,nzyme type 2, Isoform 2	DHB4_HUMAN	HSD17B4		4.81			N-Myristoylation (pos. 4, 9)
Phenylalanine--tRNA ligase beta subunit	SYFB_HUMAN	FARSB		1.92		-1.62	S-Palmitoylation (pos. 171, cluster B)
Phosphate carrier protein, mitochondrial Isoform B	MPCP_HUMAN	SLC25A3		1.76	2.03729	1.65	S-Palmitoylation (pos. 91, cluster A)
Phosphatidylethanolamine-binding protein 1	PEBP1_HUMAN	PEBP1		2.42			N-Myristoylation (pos. 10)
Phosphoenolpyruvate carboxykinase [GTP], mitochondrial	PCKGM_HUMAN	PCK2			2.70602	1.72	S-Palmitoylation (pos. 24, cluster C)
Phosphoglycerate kinase 1	PGK1_HUMAN	PGK1			-1.67035		S-Palmitoylation (pos. 108, cluster B), (pos. 316, cluster C)
Phosphoglycerate mutase 1	PGAM1_HUMAN	PGAM1				-4.02	S-Palmitoylation (pos. 55, cluster A)
Phospholipase B-like 1	PLBL1_HUMAN	PLBD1		3.65
Pirin	PIR_HUMAN	PIR		2.57			N-Myristoylation (pos. 2)
Plastin-1	PLSI_HUMAN	PLS1				-2.09	S-Palmitoylation (pos. 619, cluster C); S-Farnesylation CAAX (pos. 619)
Platelet-activating factor acetylhydrolase IB subunit beta	PA1B2_HUMAN	PAFAH1B2		1.64		-1.69
PRA1 family protein 3	PRAF3_HUMAN	ARL6IP5				1.94
Probable serine carboxypeptidase	CPVL_HUMAN	CPVL				-1.82	S-Palmitoylation (pos. 20, cluster C); N-Myristoylation (pos. 3)
Prohibitin	PHB_HUMAN	PHB	1.91779	1.69	2.48891		S-Palmitoylation (pos. 69, cluster B)
Prohibitin-2 Isoform 2	PHB2_HUMAN	PHB2	1.95495	1.93	2.19356
Proliferating cell nuclear antigen	PCNA_HUMAN	PCNA	-2.98369	-1.99782			S-Palmitoylation (pos. 27, 148, cluster B); N-Myristoylation (pos. 9)
Prosaposin	SAP_HUMAN	PSAP		2.67	2.71693	-2.16	S-Palmitoylation (pos. 518, cluster A), (pos. 482, cluster C); S-Farnesylation (pos. 518)
Proteasome activator complex subunit 1	PSME1_HUMAN	PSME1		1.61		-1.63
Proteasome activator complex subunit 2	PSME2_HUMAN	PSME2				-5.22	S-Palmitoylation (pos. 5, cluster A)
Proteasome subunit alpha type-3 isoform 2	PSA3_HUMAN	PSMA3				-1.64
Proteasome subunit alpha type-5	PSA5_HUMAN	PSMA5		1.63		-3.72
Proteasome subunit beta type-1	PSB1_HUMAN	PSMB1	-2.41632				S-Palmitoylation (pos. 89, cluster B)
Proteasome subunit beta type-10	PSB10_HUMAN	PSMB10		12.96			S-Palmitoylation (pos. 82, cluster C)
Proteasome subunit beta type-9	PSB9_HUMAN	PSMB9		2.67
Protein arginine N-methyltransferase 1	ANM1_HUMAN	PRMT1		-2.34168			S-Palmitoylation (pos. 9, 250, cluster B), (pos. 30, 272, cluster C); S-Farnesylation (pos. 364); S-Geranylgeranylation (pos. 364)
Protein CutA, isoform C	CUTA_HUMAN	CUTA				-1.67
Protein deglycase DJ-1	PARK7_HUMAN	PARK7	-1.72299			-1.6	S-Palmitoylation (pos. 46, cluster A), (pos. 106, cluster B), (pos. 53, cluster C)
Protein disulfide-isomerase	PDIA1_HUMAN	P4HB	2.15047				S-Palmitoylation (pos. 8, cluster B)
Protein disulfide-isomerase A3	PDIA3_HUMAN	PDIA3		1.96	2.42777
Protein disulfide-isomerase A4	PDIA4_HUMAN	PDIA4			2.70241		S-Palmitoylation (pos. 555, cluster C)
Protein disulfide-isomerase A6 Isoform 5	PDIA6_HUMAN	PDIA6		1.72	2.17039		S-Palmitoylation (pos. 11, cluster A); N-Myristoylation (pos. 7)
Protein dpy-30 homolog	DPY30_HUMAN	DPY30				-3.92	N-Myristoylation (pos. 9)
Protein FAM3C	FAM3C_HUMAN	FAM3C		1.71			S-Palmitoylation (pos. 221, cluster C); N-Myristoylation (pos. 5); S-Farnesylation (pos. 221)
Protein NipSnap homolog 1	NIPS1_HUMAN	NIPSNAP1				1.96	S-Palmitoylation (pos. 6, cluster A)
Protein S100-A10	S10AA_HUMAN	S100A10				1.62
Protein S100-A16	S10AG_HUMAN	S100A16				-3.56	S-Palmitoylation (pos. 4, cluster A)
Protein S100-A4	S10A4_HUMAN	S100A4		1.91			S-Palmitoylation (pos. 3, cluster C)
Protein S100-A6	S10A6_HUMAN	S100A6		2.56			S-Palmitoylation (pos. 3, cluster C)
Protein S100-P	S100P_HUMAN	S100P		4.59			N-Myristoylation (pos. 9); S-Farnesylation (pos. 85)
Protein SET	SET_HUMAN	SET				-2.9
Protein SETSIP	SETLP_HUMAN	SETSIP	-1.75189
Protein-glutamine gamma-glutamyltransferase 2	TGM2_HUMAN	TGM2			1.5502	2.98	S-Palmitoylation (pos. 10, cluster A), (pos. 524, cluster C)
Prothymosin alpha	PTMA_HUMAN	PTMA	-3.76665
Pyridoxal phosphate homeostasis protein	PLPHP_HUMAN	PLPBP		1.93			S-Palmitoylation (pos. 15, 209, cluster C)
Pyruvate dehydrogenase,1 component subunit alpha, somatic form, mitochondrial, Isoform 2	ODPA_HUMAN	PDHA1		3.44			S-Palmitoylation (pos. 91,145, cluster B)
Pyruvate dehydrogenase,1 component subunit beta, mitochondrial	ODPB_HUMAN	PDHB			4.22192		S-Palmitoylation (pos. 306, cluster A)
Rab GDP dissociation inhibitor beta Isoform 2	GDIB_HUMAN	GDI2			-1.905		S-Palmitoylation (pos. 17, cluster A)
Ran-specific GTPase-activating protein, Isoform 2	RANG_HUMAN	RANBP1		-2.38074			S-Palmitoylation (pos. 99, cluster B)
Ras GTPase-activating protein-binding protein 1	G3BP1_HUMAN	G3BP1				-2.83
Ras-related protein Rab-1A	RAB1A_HUMAN	RAB1A				1.5	S-Palmitoylation (pos. 204, cluster B); S-Farnesylation (pos. 204, 205); S-Geranylgeranylation CC/CXC (pos. 204, 205)
Ras-related protein Rab-2B	RAB2B_HUMAN	RAB2B		2.54			S-Palmitoylation (pos. 216, cluster A), (pos. 215, cluster B); S-Farnesylation (pos. 215, 216); S-Geranylgeranylation CC/CXC (pos. 215, 216)
Ras-related protein Rab-7a	RAB7A_HUMAN	RAB7A			1.74702		S-Farnesylation (pos. 205, 207); S-Geranylgeranylation CC/CXC (pos. 205, 207)
Ras-related protein Rap-1A	RAP1A_HUMAN	RAP1A				-1.82	S-Palmitoylation (pos. 181, cluster B); N-Myristoylation (pos. 10); S-Farnesylation CAAX (pos. 181); S-Geranylgeranylation CAAX (pos. 181)
Receptor of activated protein C kinase 1	RACK1_HUMAN	RACK1		-1.70711
Reticulon-4	RTN4_HUMAN	RTN4				2.7
Retinal dehydrogenase 1	AL1A1_HUMAN	ALDH1A1		3.27	-2.08783		S-Palmitoylation (pos. 186, cluster A)
Rho GDP-dissociation inhibitor 2	GDIR2_HUMAN	ARHGDIB		-1.59541
Rho guanine nucleotide,xchange factor 19	ARHGJ_HUMAN	ARHGEF19				-16.01	S-Palmitoylation (pos. 3, cluster C); N-Myristoylation (pos. 4)
Ribosomal L1 domain-containing protein 1	RL1D1_HUMAN	RSL1D1				-2.9
RNA-binding protein 39, isoform 2	RBM39_HUMAN	RBM39				-1.75	S-Palmitoylation (pos. 425, cluster B)
RNA-binding protein FUS	FUS_HUMAN	FUS				-3.25
RNA-binding protein Raly, isoform 1	RALY_HUMAN	RALY				-1.75
RNA-binding Raly-like protein	RALYL_HUMAN	RALYL				-1.68	S-Palmitoylation (pos. 51, cluster C); N-Myristoylation (pos. 3)
Septin-6, isoform 1	SEPT6_HUMAN	SEPTIN6				-3.02	S-Palmitoylation (pos. 42, cluster A); S-Farnesylation (pos. 432); S-Geranylgeranylation (pos. 432)
Septin-7, isoform 2	SEPT7_HUMAN	SEPTIN7				-2.15
Sequestosome-1	SQSTM_HUMAN	SQSTM1		-8.18104			S-Palmitoylation (pos. 113, 290, cluster B), (pos. 26, cluster C)
Serine hydroxymethyltransferase, mitochondrial Isoform 2	GLYM_HUMAN	SHMT2			1.57595	1.81	S-Palmitoylation (pos. 16, cluster A)
Serine/arginine-rich splicing factor 1	SRSF1_HUMAN	SRSF1	-2.33381				S-Palmitoylation (pos. 16, cluster A); N-Myristoylation (pos. 9)
Serine/arginine-rich splicing factor 10	SRS10_HUMAN	SRSF10				-4.33
Serine/arginine-rich splicing factor 7	SRSF7_HUMAN	SRSF7		-2.40297
Serine/threonine-protein phosphatase 6 regulatory subunit 2 Isoform 2	PP6R2_HUMAN	PPP6R2	-1.52923				S-Palmitoylation (pos. 264, 451, 810 cluster B), (pos. 761, cluster C)
Serine/threonine-protein phosphatase PP1-alpha catalytic subunit	PP1A_HUMAN	PPP1CA				-2.52
Serine/threonine-protein phosphatase PP1-beta catalytic subunit	PP1B_HUMAN	PPP1CB	3.41674		-4.28558		S-Palmitoylation (pos. 38, cluster B); N-Myristoylation (pos. 4)
Serine--tRNA ligase, cytoplasmic	SYSC_HUMAN	SARS1			1.53116		S-Palmitoylation (pos. 60, cluster A)
Serum albumin	ALBU_HUMAN	ALB	5.28422		2.52118	2.56942	S-Palmitoylation (pos. 501, cluster A), (pos. 192, 193, 201, cluster B), (pos. 384, 461, cluster C)
Serum response factor-binding protein 1	SRFB1_HUMAN	SRFBP1				-10.13
SH3 domain-binding glutamic acid-rich-like protein 3	SH3L3_HUMAN	SH3BGRL3			2.50168
Sialic acid synthase	SIAS_HUMAN	NANS		3.67			S-Palmitoylation (pos. 50, cluster B), (pos. 8, cluster C)
Sideroflexin-1	SFXN1_HUMAN	SFXN1			3.00048	-2.34	S-Palmitoylation (pos. 283, 284, cluster C)
Signal recognition particle 14 kDa protein	SRP14_HUMAN	SRP14		-1.73272		-7.65
Single-stranded DNA-binding protein, mitochondrial	SSBP_HUMAN	SSBP1			2.716
Small nuclear ribonucleoprotein Sm D1	SMD1_HUMAN	SNRPD1			-2.83514
Small ubiquitin-related modifier 4	SUMO4_HUMAN	SUMO4	-1.54925
Sodium/potassium-transporting ATPase subunit alpha-1	AT1A1_HUMAN	ATP1A1				1.5	S-Palmitoylation (pos. 428, cluster A), (pos. 990, cluster B), (pos. 464, 606, 937, cluster C); N-Myristoylation (pos. 2, 4)
Solute carrier family 12 member 2 Isoform 2	S12A2_HUMAN	SLC12A2	-2.3631				S-Palmitoylation (pos. 543, 820, cluster C)
Solute carrier family 2, facilitated glucose transporter member 1	GTR1_HUMAN	SLC2A1	6.38009			2.23	S-Palmitoylation (pos. 421, cluster C), (pos. 201, cluster C)
Splicing factor 3A subunit 1	SF3A1_HUMAN	SF3A1				-9.84
Splicing factor 3B subunit 1	SF3B1_HUMAN	SF3B1		3.14			S-Palmitoylation (pos. 652, cluster C)
Splicing factor 3B subunit 3	SF3B3_HUMAN	SF3B3			-2.38685
Splicing factor U2AF 65 kDa subunit, isoform 2	U2AF2_HUMAN	U2AF2				-8.11
Splicing factor, proline-,glutamine-rich	SFPQ_HUMAN	SFPQ		-1.56598		-2.03
Stathmin	STMN1_HUMAN	STMN1			-3.56587	-3.06
Stomatin-like protein 2, mitochondrial	STML2_HUMAN	STOML2		1.93	2.04502		S-Palmitoylation (pos. 172, cluster C); N-Myristoylation (pos. 10)
Stress-70 protein, mitochondrial	GRP75_HUMAN	HSPA9	1.67957		1.87267	1.65	S-Palmitoylation (pos. 317, cluster B)
Stress-induced-phosphoprotein 1	STIP1_HUMAN	STIP1			-1.86142
Succinate dehydrogenase [ubiquinone] flavoprotein subunit, mitochondrial, isoform 2	SDHA_HUMAN	SDHA				-5.05	S-Palmitoylation (pos. 189, 190, 536, cluster B); S-Farnesylation (pos. 654)
Sulfatase-modifying factor 2	SUMF2_HUMAN	SUMF2				-2.39	S-Palmitoylation (pos. 156, cluster B)
Sulfide:quinone oxidoreductase, mitochondrial	SQOR_HUMAN	SQOR	3.21709				S-Palmitoylation (pos. 18, cluster A)
Superoxide dismutase [Cu-Zn]	SODC_HUMAN	SOD1		4.9			S-Palmitoylation (pos. 7, cluster B); S-Farnesylation (pos. 147); S-Geranylgeranylation (pos. 147)
Superoxide dismutase [Mn], mitochondrial	SODM_HUMAN	SOD2		5.04		-2.29	S-Palmitoylation (pos. 220, cluster C); S-Farnesylation (pos. 220); S-Geranylgeranylation (pos. 220)
Synaptic vesicle membrane protein VAT-1 homolog, isoform 3	VAT1_HUMAN	VAT1				1.62
Synaptophysin-like protein 1	SYPL1_HUMAN	SYPL1	2.59791	2.4			S-Palmitoylation (pos. 193, cluster C)
TAR DNA-binding protein 43	TADBP_HUMAN	TARDBP				-1.97	S-Palmitoylation (pos. 175, cluster C)
TATA-binding protein-associated factor 2N	RBP56_HUMAN	TAF15		-2.78028			N-Myristoylation (pos. 5, 8)
T-complex protein 1 subunit alpha	TCPA_HUMAN	TCP1	-1.7995				N-Myristoylation (pos. 9)
T-complex protein 1 subunit beta	TCPB_HUMAN	CCT2			-1.8855	-3.16	S-Geranylgeranylation (pos. 535)
T-complex protein 1 subunit delta	TCPD_HUMAN	CCT4			-1.96878	1.59	S-Palmitoylation (pos. 337, cluster B); N-Myristoylation (pos. 10)
T-complex protein 1 subunit,ta	TCPH_HUMAN	CCT7	-1.70591		-1.54445
Tetraspanin-8	TSN8_HUMAN	TSPAN8				-5.81	S-Palmitoylation (pos. 83, cluster A), (pos. 7, 74, 74, 232, cluster C); S-Farnesylation (pos. 232)
Thioredoxin domain-containing protein 17	TXD17_HUMAN	TXNDC17				-2.02
Thioredoxin-dependent peroxide reductase, mitochondrial Isoform 2	PRDX3_HUMAN	PRDX3		2.26	2.22773		S-Palmitoylation (pos. 45, cluster C); N-Myristoylation (pos. 6)
Thiosulfate sulfurtransferase	THTR_HUMAN	TST	2.25908			-1.69
Thymosin beta-4	TYB4_HUMAN	TMSB4X			3.88593
Tissue alpha-L-fucosidase	FUCO_HUMAN	FUCA1		2.62
Transaldolase	TALDO_HUMAN	TALDO1				-1.53
Transferrin receptor protein 1	TFR1_HUMAN	TFRC	-2.91012		-1.98353		S-Palmitoylation (pos. 62, cluster A), (pos. 89, cluster C)
Transformer-2 protein homolog beta, Isoform 3	TRA2B_HUMAN	TRA2B		-1.51686
Transgelin-2	TAGL2_HUMAN	TAGLN2	-2.32973
Transitional,ndoplasmic reticulum ATPase	TERA_HUMAN	VCP	-1.50875			2.26	S-Palmitoylation (pos. 69, 572, cluster B)
Translocator protein	TSPO_HUMAN	TSPO				1.59	N-Myristoylation (pos. 10)
Translocon-associated protein subunit alpha Isoform 2	SSRA_HUMAN	SSR1		2.17	2.13336
Transmembrane protein 109	TM109_HUMAN	TMEM109			3.42201
Transmembrane protein 33	TMM33_HUMAN	TMEM33		5.44			N-Myristoylation (pos. 8)
Transmembrane,mp24 domain-containing protein 10	TMEDA_HUMAN	TMED10		2.28			N-Myristoylation (pos. 6)
Tricarboxylate transport protein, mitochondrial	TXTP_HUMAN	SLC25A1			2.72769	-3.19	S-Palmitoylation (pos. 141, cluster C)
Trifunctional purine biosynthetic protein adenosine-3	PUR2_HUMAN	GART				-4.49	S-Palmitoylation (pos. 134, cluster A), (pos. 564, cluster B), (pos. 93, 646, cluster C); N-Myristoylation (pos. 9); S-Farnesylation (pos. 1005)
Trifunctional, enzyme subunit alpha, mitochondrial	ECHA_HUMAN	HADHA	1.96778	1.77	3.38441	1.58	S-Palmitoylation (pos. 4, 97, 349, 713, cluster C)
Trifunctional, enzyme subunit beta, mitochondrial	ECHB_HUMAN	HADHB			3.46558	1.51
Triosephosphate isomerase Isoform 2	TPIS_HUMAN	TPI1				-1.95	S-Palmitoylation (pos. 164, cluster C); N-Myristoylation (pos. 5);
Tropomyosin alpha-3 chain Isoform 2	TPM3_HUMAN	TPM3			-1.5813
Tryptophan--tRNA ligase, cytoplasmic	SYWC_HUMAN	WARS1				2.7
Tubulin alpha-1B chain	TBA1B_HUMAN	TUBA1B		-1.50631			S-Palmitoylation (pos. 213, cluster A), (pos. 20, 129, 295, 315, 316, 376, cluster B), (pos. 305, 347, cluster C); N-Myristoylation (pos. 10)
Tubulin alpha-1C chain	TBA1C_HUMAN	TUBA1C				1.78	S-Palmitoylation (pos. 213, cluster A), (pos. 20, 129, 295, 315, 316, 376, cluster B), (pos. 305, 347, cluster C); N-Myristoylation (pos. 10)
Tubulin alpha-4A chain	TBA4A_HUMAN	TUBA4A				1.85	S-Palmitoylation (pos. 12, 211, cluster A), (pos. 129, 303, 354, cluster B), (pos. 239, cluster C); N-Myristoylation (pos. 10)
Tubulin beta chain	TBB5_HUMAN	TUBB		-1.52694			S-Palmitoylation (pos. 12, 211, cluster A), (pos. 129, 303, 354, cluster B), (pos. 239, cluster C); N-Myristoylation (pos. 10)
Tubulin polyglutamylase TTLL1, Isoform 4, Probable	TTLL1_HUMAN	TTLL1		-8.22161
Ubiquitin carboxyl-terminal hydrolase 5	UBP5_HUMAN	USP5			1.56133
Ubiquitin-like modifier-activating,nzyme 1	UBA1_HUMAN	UBA1		1.56			S-Palmitoylation (pos. 340, 413, 588, 706, cluster B), (pos. 1039, cluster C)
Ubiquitin-like protein ISG15	ISG15_HUMAN	ISG15			3.0004		N-Myristoylation (pos. 2)
UDP-glucose 6-dehydrogenase	UGDH_HUMAN	UGDH				2.49	S-Palmitoylation (pos. 8, 9, 196, cluster B)
UDP-glucuronosyltransferase 1-10, isoform 2	UD110_HUMAN	UGT1A10				-1.8	S-Palmitoylation (pos. 13, cluster A), (pos. 124, 506, 507, cluster C)
UDP-glucuronosyltransferase 1-6 Isoform 3	UD16_HUMAN	UGT1A6	2.49062				S-Palmitoylation (pos. 126, cluster A), (pos. 3, 508, 509, cluster C)
UMP-CMP kinase	KCY_HUMAN	CMPK1	4.3	2.31			S-Palmitoylation (pos. 20, cluster A); N-Myristoylation (pos. 10)
Uncharacterized protein C2orf72	CB072_HUMAN	C2orf72				-1.6	S-Palmitoylation (pos. 192, 244 cluster B), (pos. 111, cluster C)
Very long-chain specific acyl-CoA dehydrogenase, mitochondrial Isoform 2	ACADV_HUMAN	ACADVL			2.61051		S-Palmitoylation (pos. 607 cluster B)
Very-long-chain 3-oxoacyl-CoA reductase	DHB12_HUMAN	HSD17B12	10.5942			-1.94
Very-long-chain,noyl-CoA reductase	TECR_HUMAN	TECR	3.37993	4.64
Vesicle transport protein GOT1B	GOT1B_HUMAN	GOLT1B				2.71
Vinculin	VINC_HUMAN	VCL	3.04431			1.92	S-Palmitoylation (pos. 1018, cluster A), (pos. 313, 1053 cluster B)
Vitamin K,poxide reductase complex subunit 1-like protein 1	VKORL_HUMAN	VKORC1L1				2.19
Vitronectin	VTNC_HUMAN	VTN			4.02428		S-Palmitoylation (pos. 28, cluster B), (pos. 215 cluster C)
Voltage-dependent anion-selective channel protein 1	VDAC1_HUMAN	VDAC1	2.6586	2.17	2.43674
Voltage-dependent anion-selective channel protein 2	VDAC2_HUMAN	VDAC2	2.54146	2.59	2.35336	1.88	S-Palmitoylation (pos. 8, cluster A), (pos. 13, cluster B); N-Myristoylation (pos. 5)
Voltage-dependent anion-selective channel protein 3	VDAC3_HUMAN	VDAC3		2.46			S-Palmitoylation (pos. 2, cluster B)
X-ray repair cross-complementing protein 5	XRCC5_HUMAN	XRCC5		1.55	-4.09259	-3.59
X-ray repair cross-complementing protein 6	XRCC6_HUMAN	XRCC6				-1.8	S-Palmitoylation (pos. 398, cluster B)
Y-box-binding protein 2	YBOX2_HUMAN	YBX2	-2.38185				N-Myristoylation (pos. 9)

## Sheet: Protein LIPIDATION Summary
	Total	%
S-Palmitoylation	276	51.5888
S-Farnesylation	49	9.15888
N-Myristoylation	135	25.2336
S-Geranylgeranylation	31	5.79439
not lipidated	44	8
	535	100
