# Supplementary material for: Integrated lipidomics and proteomics reveal cardiolipin alterations, upregulation of HADHA and long chain fatty acids in pancreatic cancer stem cells
Source: Sci Rep. 2021 Jun 24;11:13297. doi: 10.1038/s41598-021-92752-5 (PMC8225828; doi:10.1038/s41598-021-92752-5)
Supplement: Supplementary file 4 — Supplementary Information 4. [file 41598_2021_92752_MOESM4_ESM.xlsx]

## Sheet: PaCa3_GO
PaCa3_upregulated proteins
PaCa3_gene ontology_cellular component_upregulated proteins
#term ID	term description	observed gene count	background gene count	false discovery rate	matching proteins in your network (IDs)	matching proteins in your network (labels)
GO:0044444	cytoplasmic part	65	9377	4.57e-16	ENSP00000011473,ENSP00000168216,ENSP00000203407,ENSP00000211998,ENSP00000215567,ENSP00000216962,ENSP00000237530,ENSP00000246662,ENSP00000247461,ENSP00000251595,ENSP00000252244,ENSP00000256682,ENSP00000261772,ENSP00000262030,ENSP00000265333,ENSP00000265462,ENSP00000269576,ENSP00000278353,ENSP00000280346,ENSP00000290299,ENSP00000295897,ENSP00000296255,ENSP00000297185,ENSP00000299767,ENSP00000303174…	AARS,AGPAT1,AKR1C1,ALB,ALDH3A1,ARF3,ATP5B,ATP5O,CALR,CANX,CLTC,CMPK1,DDOST,DLAT,DLST,ECHS1,EEF1G,EIF5A,ETFA,EZR,GFPT1,HADHA,HBA2,HBB,HNRNPF,HNRNPR,HSD17B10,HSD17B12,HSP90B1,HSPA5,HSPA9,HYOU1,KRT1,KRT10,KRT2,KRT9,MGST3,MT-CO2,NQO1,P4HB,PHB,PHB2,PPP1CB,PRDX5,PYGB,RBBP7,RPL14,RPN1,RPN2,RPS5,RPS7,SAR1B,SLC25A5,SLC25A6,SLC2A1,SYPL1,TECR,TST,TUFM,UGT1A6,UQCRB,UQCRC1,VCL,VDAC1,VDAC2
GO:0043209	myelin sheath	13	157	3.14e-12	ENSP00000203407,ENSP00000247461,ENSP00000262030,ENSP00000280346,ENSP00000295897,ENSP00000297185,ENSP00000322439,ENSP00000324173,ENSP00000335304,ENSP00000356042,ENSP00000360671,ENSP00000361635,ENSP00000479488	ALB,ATP5B,CANX,DLAT,DLST,EZR,HSPA5,HSPA9,PHB,SLC25A5,TUFM,UQCRC1,VDAC2
GO:0044446	intracellular organelle part	59	8882	3.51e-11	ENSP00000011473,ENSP00000168216,ENSP00000203407,ENSP00000211998,ENSP00000215567,ENSP00000216962,ENSP00000237530,ENSP00000246662,ENSP00000247461,ENSP00000251595,ENSP00000252244,ENSP00000256682,ENSP00000262030,ENSP00000265333,ENSP00000265462,ENSP00000269576,ENSP00000278353,ENSP00000280346,ENSP00000290299,ENSP00000295897,ENSP00000296255,ENSP00000297012,ENSP00000297185,ENSP00000299767,ENSP00000303174…	AGPAT1,ALB,ARF3,ATP5B,ATP5O,CALR,CANX,CLTC,CMPK1,DDOST,DLAT,DLST,ECHS1,EIF5A,ETFA,EZR,HADHA,HBA2,HBB,HIST1H2AA,HNRNPF,HNRNPR,HSD17B10,HSD17B12,HSP90B1,HSPA5,HSPA9,HYOU1,KRT1,KRT10,KRT2,KRT9,MGST3,MT-CO2,P4HB,PHB,PHB2,PPP1CB,PRDX5,PYGB,RBBP7,RPN1,RPN2,RPS5,RPS7,SAR1B,SLC25A5,SLC25A6,SLC2A1,SYPL1,TECR,TST,TUFM,UGT1A6,UQCRB,UQCRC1,VCL,VDAC1,VDAC2
GO:0044429	mitochondrial part	21	1015	9.87e-10	ENSP00000168216,ENSP00000203407,ENSP00000262030,ENSP00000265333,ENSP00000265462,ENSP00000280346,ENSP00000290299,ENSP00000297185,ENSP00000322439,ENSP00000335304,ENSP00000354876,ENSP00000357535,ENSP00000360671,ENSP00000361635,ENSP00000370023,ENSP00000370808,ENSP00000385828,ENSP00000430494,ENSP00000441875,ENSP00000452762,ENSP00000479488	ATP5B,ATP5O,DLAT,DLST,ECHS1,ETFA,HADHA,HSD17B10,HSPA9,MT-CO2,PHB,PHB2,PRDX5,SLC25A5,SLC25A6,TST,TUFM,UQCRB,UQCRC1,VDAC1,VDAC2
GO:0042645	mitochondrial nucleoid	7	43	1.91e-08	ENSP00000262030,ENSP00000265333,ENSP00000297185,ENSP00000322439,ENSP00000360671,ENSP00000361635,ENSP00000370023	ATP5B,HADHA,HSPA9,SLC25A5,TUFM,VDAC1,VDAC2
GO:0005759	mitochondrial matrix	14	463	2.66e-08	ENSP00000168216,ENSP00000262030,ENSP00000265333,ENSP00000265462,ENSP00000280346,ENSP00000297185,ENSP00000322439,ENSP00000335304,ENSP00000357535,ENSP00000360671,ENSP00000361635,ENSP00000370023,ENSP00000385828,ENSP00000452762	ATP5B,DLAT,DLST,ECHS1,ETFA,HADHA,HSD17B10,HSPA9,PRDX5,SLC25A5,TST,TUFM,VDAC1,VDAC2
GO:0005739	mitochondrion	22	1531	1.60e-07	ENSP00000168216,ENSP00000203407,ENSP00000262030,ENSP00000265333,ENSP00000265462,ENSP00000280346,ENSP00000290299,ENSP00000297185,ENSP00000322439,ENSP00000324173,ENSP00000335304,ENSP00000354876,ENSP00000357535,ENSP00000360671,ENSP00000361635,ENSP00000370023,ENSP00000370808,ENSP00000385828,ENSP00000430494,ENSP00000441875,ENSP00000452762,ENSP00000479488	ATP5B,ATP5O,DLAT,DLST,ECHS1,ETFA,HADHA,HSD17B10,HSPA5,HSPA9,MT-CO2,PHB,PHB2,PRDX5,SLC25A5,SLC25A6,TST,TUFM,UQCRB,UQCRC1,VDAC1,VDAC2
GO:0042470	melanosome	8	105	1.61e-07	ENSP00000011473,ENSP00000247461,ENSP00000296255,ENSP00000299767,ENSP00000324173,ENSP00000327801,ENSP00000416293,ENSP00000479606	CANX,CLTC,HSP90B1,HSPA5,P4HB,RPN1,SLC2A1,SYPL1
GO:0044424	intracellular part	66	13996	1.61e-07	ENSP00000011473,ENSP00000168216,ENSP00000203407,ENSP00000211998,ENSP00000215567,ENSP00000216962,ENSP00000237530,ENSP00000246662,ENSP00000247461,ENSP00000251595,ENSP00000252244,ENSP00000256682,ENSP00000261772,ENSP00000262030,ENSP00000265333,ENSP00000265462,ENSP00000269576,ENSP00000278353,ENSP00000280346,ENSP00000290299,ENSP00000295897,ENSP00000296255,ENSP00000297012,ENSP00000297185,ENSP00000299767…	AARS,AGPAT1,AKR1C1,ALB,ALDH3A1,ARF3,ATP5B,ATP5O,CALR,CANX,CLTC,CMPK1,DDOST,DLAT,DLST,ECHS1,EEF1G,EIF5A,ETFA,EZR,GFPT1,HADHA,HBA2,HBB,HIST1H2AA,HNRNPF,HNRNPR,HSD17B10,HSD17B12,HSP90B1,HSPA5,HSPA9,HYOU1,KRT1,KRT10,KRT2,KRT9,MGST3,MT-CO2,NQO1,P4HB,PHB,PHB2,PPP1CB,PRDX5,PYGB,RBBP7,RPL14,RPN1,RPN2,RPS5,RPS7,SAR1B,SLC25A5,SLC25A6,SLC2A1,SYPL1,TECR,TST,TUFM,UGT1A6,UQCRB,UQCRC1,VCL,VDAC1,VDAC2
GO:0071682	endocytic vesicle lumen	5	19	4.41e-07	ENSP00000251595,ENSP00000299767,ENSP00000320866,ENSP00000333994,ENSP00000480150	CALR,HBA2,HBB,HSP90B1,HYOU1
GO:0098798	mitochondrial protein complex	10	251	4.73e-07	ENSP00000168216,ENSP00000203407,ENSP00000262030,ENSP00000265333,ENSP00000280346,ENSP00000290299,ENSP00000354876,ENSP00000370023,ENSP00000370808,ENSP00000430494	ATP5B,ATP5O,DLAT,HADHA,HSD17B10,MT-CO2,SLC25A6,UQCRB,UQCRC1,VDAC1
GO:0032991	protein-containing complex	37	4792	1.73e-06	ENSP00000168216,ENSP00000203407,ENSP00000211998,ENSP00000237530,ENSP00000247461,ENSP00000251595,ENSP00000262030,ENSP00000265333,ENSP00000280346,ENSP00000290299,ENSP00000295897,ENSP00000296255,ENSP00000297012,ENSP00000299767,ENSP00000320866,ENSP00000324173,ENSP00000327801,ENSP00000333994,ENSP00000335304,ENSP00000336702,ENSP00000339095,ENSP00000354876,ENSP00000356042,ENSP00000360671,ENSP00000361635…	ALB,ATP5B,ATP5O,CALR,CANX,CLTC,DDOST,DLAT,DLST,EIF5A,EZR,HADHA,HBA2,HBB,HIST1H2AA,HNRNPF,HNRNPR,HSD17B10,HSP90B1,HSPA5,HYOU1,MT-CO2,P4HB,PHB2,PPP1CB,RBBP7,RPN1,RPN2,RPS5,RPS7,SLC25A5,SLC25A6,UQCRB,UQCRC1,VCL,VDAC1,VDAC2
GO:0031090	organelle membrane	30	3337	2.68e-06	ENSP00000011473,ENSP00000203407,ENSP00000215567,ENSP00000237530,ENSP00000247461,ENSP00000256682,ENSP00000262030,ENSP00000265333,ENSP00000278353,ENSP00000290299,ENSP00000296255,ENSP00000299767,ENSP00000303174,ENSP00000320866,ENSP00000324173,ENSP00000336702,ENSP00000354876,ENSP00000356864,ENSP00000360671,ENSP00000361635,ENSP00000370023,ENSP00000370808,ENSP00000378877,ENSP00000385432,ENSP00000399457…	AGPAT1,ARF3,ATP5B,ATP5O,CALR,CANX,CLTC,DDOST,EIF5A,HADHA,HSD17B12,HSP90B1,HSPA5,MGST3,MT-CO2,PHB,PHB2,RPN1,RPN2,SAR1B,SLC25A5,SLC25A6,SLC2A1,SYPL1,TECR,UGT1A6,UQCRB,UQCRC1,VDAC1,VDAC2
GO:0034663	endoplasmic reticulum chaperone complex	4	11	3.32e-06	ENSP00000299767,ENSP00000324173,ENSP00000327801,ENSP00000480150	HSP90B1,HSPA5,HYOU1,P4HB
GO:0043229	intracellular organelle	60	12193	1.09e-05	ENSP00000011473,ENSP00000168216,ENSP00000203407,ENSP00000211998,ENSP00000215567,ENSP00000216962,ENSP00000237530,ENSP00000246662,ENSP00000247461,ENSP00000251595,ENSP00000252244,ENSP00000256682,ENSP00000262030,ENSP00000265333,ENSP00000265462,ENSP00000269576,ENSP00000278353,ENSP00000280346,ENSP00000290299,ENSP00000295897,ENSP00000296255,ENSP00000297012,ENSP00000297185,ENSP00000299767,ENSP00000303174…	AGPAT1,ALB,ALDH3A1,ARF3,ATP5B,ATP5O,CALR,CANX,CLTC,CMPK1,DDOST,DLAT,DLST,ECHS1,EIF5A,ETFA,EZR,HADHA,HBA2,HBB,HIST1H2AA,HNRNPF,HNRNPR,HSD17B10,HSD17B12,HSP90B1,HSPA5,HSPA9,HYOU1,KRT1,KRT10,KRT2,KRT9,MGST3,MT-CO2,P4HB,PHB,PHB2,PPP1CB,PRDX5,PYGB,RBBP7,RPN1,RPN2,RPS5,RPS7,SAR1B,SLC25A5,SLC25A6,SLC2A1,SYPL1,TECR,TST,TUFM,UGT1A6,UQCRB,UQCRC1,VCL,VDAC1,VDAC2
GO:0070013	intracellular organelle lumen	37	5162	1.09e-05	ENSP00000168216,ENSP00000211998,ENSP00000216962,ENSP00000247461,ENSP00000251595,ENSP00000252244,ENSP00000262030,ENSP00000265333,ENSP00000265462,ENSP00000280346,ENSP00000295897,ENSP00000297012,ENSP00000297185,ENSP00000299767,ENSP00000320866,ENSP00000322439,ENSP00000324173,ENSP00000327801,ENSP00000333994,ENSP00000335304,ENSP00000339095,ENSP00000356042,ENSP00000357535,ENSP00000360671,ENSP00000360939…	ALB,ATP5B,CALR,CANX,CMPK1,DLAT,DLST,ECHS1,ETFA,EZR,HADHA,HBA2,HBB,HIST1H2AA,HNRNPF,HNRNPR,HSD17B10,HSP90B1,HSPA5,HSPA9,HYOU1,KRT1,P4HB,PHB,PHB2,PPP1CB,PRDX5,PYGB,RBBP7,RPS5,RPS7,SLC25A5,TST,TUFM,VCL,VDAC1,VDAC2
GO:0043227	membrane-bounded organelle	57	11244	1.99e-05	ENSP00000011473,ENSP00000168216,ENSP00000203407,ENSP00000211998,ENSP00000215567,ENSP00000216962,ENSP00000237530,ENSP00000247461,ENSP00000251595,ENSP00000252244,ENSP00000256682,ENSP00000262030,ENSP00000265333,ENSP00000265462,ENSP00000278353,ENSP00000280346,ENSP00000290299,ENSP00000295897,ENSP00000296255,ENSP00000297012,ENSP00000297185,ENSP00000299767,ENSP00000303174,ENSP00000320866,ENSP00000322439…	AGPAT1,ALB,ALDH3A1,ARF3,ATP5B,ATP5O,CALR,CANX,CLTC,CMPK1,DDOST,DLAT,DLST,ECHS1,EIF5A,ETFA,EZR,HADHA,HBA2,HBB,HIST1H2AA,HNRNPF,HNRNPR,HSD17B10,HSD17B12,HSP90B1,HSPA5,HSPA9,HYOU1,KRT1,MGST3,MT-CO2,P4HB,PHB,PHB2,PPP1CB,PRDX5,PYGB,RBBP7,RPN1,RPN2,RPS5,RPS7,SAR1B,SLC25A5,SLC25A6,SLC2A1,SYPL1,TECR,TST,TUFM,UGT1A6,UQCRB,UQCRC1,VCL,VDAC1,VDAC2
GO:0044432	endoplasmic reticulum part	17	1294	2.00e-05	ENSP00000215567,ENSP00000237530,ENSP00000247461,ENSP00000278353,ENSP00000295897,ENSP00000296255,ENSP00000299767,ENSP00000303174,ENSP00000320866,ENSP00000324173,ENSP00000327801,ENSP00000336702,ENSP00000356864,ENSP00000378877,ENSP00000385432,ENSP00000399457,ENSP00000480150	AGPAT1,ALB,CALR,CANX,DDOST,EIF5A,HSD17B12,HSP90B1,HSPA5,HYOU1,MGST3,P4HB,RPN1,RPN2,SAR1B,TECR,UGT1A6
GO:0031410	cytoplasmic vesicle	22	2226	4.03e-05	ENSP00000011473,ENSP00000211998,ENSP00000216962,ENSP00000247461,ENSP00000251595,ENSP00000252244,ENSP00000265462,ENSP00000295897,ENSP00000296255,ENSP00000299767,ENSP00000320866,ENSP00000324173,ENSP00000327801,ENSP00000333994,ENSP00000356042,ENSP00000361635,ENSP00000385432,ENSP00000399457,ENSP00000416293,ENSP00000479488,ENSP00000479606,ENSP00000480150	ALB,CALR,CANX,CLTC,DDOST,EZR,HBA2,HBB,HSP90B1,HSPA5,HYOU1,KRT1,P4HB,PHB,PRDX5,PYGB,RPN1,SAR1B,SLC2A1,SYPL1,VCL,VDAC2
GO:0031966	mitochondrial membrane	12	679	4.42e-05	ENSP00000203407,ENSP00000262030,ENSP00000265333,ENSP00000290299,ENSP00000354876,ENSP00000360671,ENSP00000361635,ENSP00000370023,ENSP00000370808,ENSP00000430494,ENSP00000441875,ENSP00000479488	ATP5B,ATP5O,HADHA,MT-CO2,PHB,PHB2,SLC25A5,SLC25A6,UQCRB,UQCRC1,VDAC1,VDAC2
GO:0005743	mitochondrial inner membrane	10	456	4.88e-05	ENSP00000203407,ENSP00000262030,ENSP00000290299,ENSP00000354876,ENSP00000360671,ENSP00000370023,ENSP00000370808,ENSP00000430494,ENSP00000441875,ENSP00000479488	ATP5B,ATP5O,HADHA,MT-CO2,PHB,PHB2,SLC25A5,SLC25A6,UQCRB,UQCRC1
GO:0044464	cell part	67	16244	4.89e-05	ENSP00000011473,ENSP00000168216,ENSP00000203407,ENSP00000211998,ENSP00000215567,ENSP00000216962,ENSP00000237530,ENSP00000246662,ENSP00000247461,ENSP00000251595,ENSP00000252244,ENSP00000256682,ENSP00000261772,ENSP00000262030,ENSP00000263735,ENSP00000265333,ENSP00000265462,ENSP00000269576,ENSP00000278353,ENSP00000280346,ENSP00000290299,ENSP00000295897,ENSP00000296255,ENSP00000297012,ENSP00000297185…	AARS,AGPAT1,AKR1C1,ALB,ALDH3A1,ARF3,ATP5B,ATP5O,CALR,CANX,CLTC,CMPK1,DDOST,DLAT,DLST,ECHS1,EEF1G,EIF5A,EPCAM,ETFA,EZR,GFPT1,HADHA,HBA2,HBB,HIST1H2AA,HNRNPF,HNRNPR,HSD17B10,HSD17B12,HSP90B1,HSPA5,HSPA9,HYOU1,KRT1,KRT10,KRT2,KRT9,MGST3,MT-CO2,NQO1,P4HB,PHB,PHB2,PPP1CB,PRDX5,PYGB,RBBP7,RPL14,RPN1,RPN2,RPS5,RPS7,SAR1B,SLC25A5,SLC25A6,SLC2A1,SYPL1,TECR,TST,TUFM,UGT1A6,UQCRB,UQCRC1,VCL,VDAC1,VDAC2
GO:0005790	smooth endoplasmic reticulum	4	31	6.76e-05	ENSP00000247461,ENSP00000320866,ENSP00000324173,ENSP00000480150	CALR,CANX,HSPA5,HYOU1
GO:0005783	endoplasmic reticulum	19	1796	6.83e-05	ENSP00000215567,ENSP00000237530,ENSP00000247461,ENSP00000278353,ENSP00000295897,ENSP00000296255,ENSP00000299767,ENSP00000303174,ENSP00000320866,ENSP00000324173,ENSP00000327801,ENSP00000336702,ENSP00000356864,ENSP00000363745,ENSP00000378877,ENSP00000385432,ENSP00000399457,ENSP00000411821,ENSP00000480150	AGPAT1,ALB,ALDH3A1,CALR,CANX,DDOST,EIF5A,HNRNPR,HSD17B12,HSP90B1,HSPA5,HYOU1,MGST3,P4HB,RPN1,RPN2,SAR1B,TECR,UGT1A6
GO:0031967	organelle envelope	15	1146	6.83e-05	ENSP00000203407,ENSP00000262030,ENSP00000265333,ENSP00000290299,ENSP00000320866,ENSP00000336702,ENSP00000354876,ENSP00000356864,ENSP00000360671,ENSP00000361635,ENSP00000370023,ENSP00000370808,ENSP00000430494,ENSP00000441875,ENSP00000479488	ATP5B,ATP5O,CALR,EIF5A,HADHA,MGST3,MT-CO2,PHB,PHB2,SLC25A5,SLC25A6,UQCRB,UQCRC1,VDAC1,VDAC2
GO:0098800	inner mitochondrial membrane protein complex	6	128	6.83e-05	ENSP00000203407,ENSP00000262030,ENSP00000290299,ENSP00000354876,ENSP00000370808,ENSP00000430494	ATP5B,ATP5O,MT-CO2,SLC25A6,UQCRB,UQCRC1
GO:0005789	endoplasmic reticulum membrane	14	1022	8.11e-05	ENSP00000215567,ENSP00000237530,ENSP00000247461,ENSP00000278353,ENSP00000296255,ENSP00000299767,ENSP00000303174,ENSP00000320866,ENSP00000324173,ENSP00000336702,ENSP00000356864,ENSP00000378877,ENSP00000385432,ENSP00000399457	AGPAT1,CALR,CANX,DDOST,EIF5A,HSD17B12,HSP90B1,HSPA5,MGST3,RPN1,RPN2,SAR1B,TECR,UGT1A6
GO:0098827	endoplasmic reticulum subcompartment	14	1025	8.17e-05	ENSP00000215567,ENSP00000237530,ENSP00000247461,ENSP00000278353,ENSP00000296255,ENSP00000299767,ENSP00000303174,ENSP00000320866,ENSP00000324173,ENSP00000336702,ENSP00000356864,ENSP00000378877,ENSP00000385432,ENSP00000399457	AGPAT1,CALR,CANX,DDOST,EIF5A,HSD17B12,HSP90B1,HSPA5,MGST3,RPN1,RPN2,SAR1B,TECR,UGT1A6
GO:0008250	oligosaccharyltransferase complex	3	12	0.00015	ENSP00000237530,ENSP00000296255,ENSP00000399457	DDOST,RPN1,RPN2
GO:0031984	organelle subcompartment	17	1616	0.00020	ENSP00000215567,ENSP00000237530,ENSP00000247461,ENSP00000256682,ENSP00000278353,ENSP00000296255,ENSP00000299767,ENSP00000303174,ENSP00000320866,ENSP00000324173,ENSP00000336702,ENSP00000356864,ENSP00000378877,ENSP00000385432,ENSP00000399457,ENSP00000416293,ENSP00000479606	AGPAT1,ARF3,CALR,CANX,CLTC,DDOST,EIF5A,HSD17B12,HSP90B1,HSPA5,MGST3,RPN1,RPN2,SAR1B,SLC2A1,TECR,UGT1A6
GO:0060205	cytoplasmic vesicle lumen	8	340	0.00020	ENSP00000211998,ENSP00000216962,ENSP00000251595,ENSP00000295897,ENSP00000299767,ENSP00000320866,ENSP00000333994,ENSP00000480150	ALB,CALR,HBA2,HBB,HSP90B1,HYOU1,PYGB,VCL
GO:0043231	intracellular membrane-bounded organelle	52	10365	0.00022	ENSP00000168216,ENSP00000203407,ENSP00000215567,ENSP00000216962,ENSP00000237530,ENSP00000247461,ENSP00000256682,ENSP00000262030,ENSP00000265333,ENSP00000265462,ENSP00000278353,ENSP00000280346,ENSP00000290299,ENSP00000295897,ENSP00000296255,ENSP00000297012,ENSP00000297185,ENSP00000299767,ENSP00000303174,ENSP00000320866,ENSP00000322439,ENSP00000324173,ENSP00000327801,ENSP00000335304,ENSP00000336702…	AGPAT1,ALB,ALDH3A1,ARF3,ATP5B,ATP5O,CALR,CANX,CLTC,CMPK1,DDOST,DLAT,DLST,ECHS1,EIF5A,ETFA,EZR,HADHA,HIST1H2AA,HNRNPF,HNRNPR,HSD17B10,HSD17B12,HSP90B1,HSPA5,HSPA9,HYOU1,MGST3,MT-CO2,P4HB,PHB,PHB2,PPP1CB,PRDX5,PYGB,RBBP7,RPN1,RPN2,RPS5,RPS7,SAR1B,SLC25A5,SLC25A6,SLC2A1,TECR,TST,TUFM,UGT1A6,UQCRB,UQCRC1,VDAC1,VDAC2
GO:1990204	oxidoreductase complex	5	103	0.00026	ENSP00000203407,ENSP00000280346,ENSP00000327801,ENSP00000335304,ENSP00000430494	DLAT,DLST,P4HB,UQCRB,UQCRC1
GO:0012505	endomembrane system	30	4347	0.00027	ENSP00000011473,ENSP00000211998,ENSP00000215567,ENSP00000216962,ENSP00000237530,ENSP00000247461,ENSP00000252244,ENSP00000256682,ENSP00000278353,ENSP00000295897,ENSP00000296255,ENSP00000299767,ENSP00000303174,ENSP00000320866,ENSP00000324173,ENSP00000327801,ENSP00000333994,ENSP00000336702,ENSP00000356042,ENSP00000356864,ENSP00000361635,ENSP00000363745,ENSP00000378877,ENSP00000385432,ENSP00000399457…	AGPAT1,ALB,ALDH3A1,ARF3,CALR,CANX,CLTC,DDOST,EIF5A,EZR,HBB,HNRNPR,HSD17B12,HSP90B1,HSPA5,HYOU1,KRT1,MGST3,P4HB,PHB,PYGB,RPN1,RPN2,SAR1B,SLC2A1,SYPL1,TECR,UGT1A6,VCL,VDAC2
GO:0098796	membrane protein complex	13	1047	0.00039	ENSP00000203407,ENSP00000237530,ENSP00000262030,ENSP00000265333,ENSP00000290299,ENSP00000296255,ENSP00000320866,ENSP00000354876,ENSP00000361635,ENSP00000370808,ENSP00000399457,ENSP00000430494,ENSP00000479606	ATP5B,ATP5O,CALR,CLTC,DDOST,MT-CO2,RPN1,RPN2,SLC25A6,UQCRB,UQCRC1,VDAC1,VDAC2
GO:0005788	endoplasmic reticulum lumen	7	299	0.00059	ENSP00000247461,ENSP00000295897,ENSP00000299767,ENSP00000320866,ENSP00000324173,ENSP00000327801,ENSP00000480150	ALB,CALR,CANX,HSP90B1,HSPA5,HYOU1,P4HB
GO:0098589	membrane region	7	311	0.00074	ENSP00000211998,ENSP00000265333,ENSP00000336702,ENSP00000356042,ENSP00000360671,ENSP00000361635,ENSP00000416293	EIF5A,EZR,SLC25A5,SLC2A1,VCL,VDAC1,VDAC2
GO:0031838	haptoglobin-hemoglobin complex	2	4	0.0012	ENSP00000251595,ENSP00000333994	HBA2,HBB
GO:0070069	cytochrome complex	3	33	0.0017	ENSP00000203407,ENSP00000354876,ENSP00000430494	MT-CO2,UQCRB,UQCRC1
GO:0022627	cytosolic small ribosomal subunit	3	38	0.0025	ENSP00000251595,ENSP00000339095,ENSP00000472985	HBA2,RPS5,RPS7
GO:0030139	endocytic vesicle	6	275	0.0026	ENSP00000251595,ENSP00000299767,ENSP00000320866,ENSP00000333994,ENSP00000479606,ENSP00000480150	CALR,CLTC,HBA2,HBB,HSP90B1,HYOU1
GO:1902494	catalytic complex	13	1295	0.0027	ENSP00000168216,ENSP00000203407,ENSP00000237530,ENSP00000280346,ENSP00000296255,ENSP00000327801,ENSP00000335304,ENSP00000363745,ENSP00000369424,ENSP00000378769,ENSP00000399457,ENSP00000400433,ENSP00000430494	DDOST,DLAT,DLST,HNRNPF,HNRNPR,HSD17B10,P4HB,PPP1CB,RBBP7,RPN1,RPN2,UQCRB,UQCRC1
GO:0005829	cytosol	30	4958	0.0028	ENSP00000203407,ENSP00000211998,ENSP00000246662,ENSP00000251595,ENSP00000252244,ENSP00000261772,ENSP00000265462,ENSP00000269576,ENSP00000296255,ENSP00000299767,ENSP00000310861,ENSP00000319788,ENSP00000320866,ENSP00000331901,ENSP00000333994,ENSP00000336702,ENSP00000339095,ENSP00000349860,ENSP00000356042,ENSP00000360939,ENSP00000369424,ENSP00000370254,ENSP00000378769,ENSP00000379506,ENSP00000385432…	AARS,AKR1C1,ALDH3A1,CALR,CLTC,CMPK1,EEF1G,EIF5A,EZR,GFPT1,HBA2,HBB,HNRNPF,HSP90B1,KRT1,KRT10,KRT2,KRT9,NQO1,PPP1CB,PRDX5,RBBP7,RPL14,RPN1,RPS5,RPS7,SAR1B,SLC2A1,UQCRC1,VCL
GO:0045121	membrane raft	6	300	0.0039	ENSP00000211998,ENSP00000265333,ENSP00000356042,ENSP00000360671,ENSP00000361635,ENSP00000416293	EZR,SLC25A5,SLC2A1,VCL,VDAC1,VDAC2
GO:0098805	whole membrane	14	1554	0.0043	ENSP00000011473,ENSP00000211998,ENSP00000237530,ENSP00000265333,ENSP00000320866,ENSP00000336702,ENSP00000356042,ENSP00000360671,ENSP00000361635,ENSP00000385432,ENSP00000399457,ENSP00000416293,ENSP00000441875,ENSP00000479606	CALR,CLTC,DDOST,EIF5A,EZR,PHB2,RPN2,SAR1B,SLC25A5,SLC2A1,SYPL1,VCL,VDAC1,VDAC2
GO:0005833	hemoglobin complex	2	12	0.0061	ENSP00000251595,ENSP00000333994	HBA2,HBB
GO:0005750	mitochondrial respiratory chain complex III	2	13	0.0069	ENSP00000203407,ENSP00000430494	UQCRB,UQCRC1
GO:0044433	cytoplasmic vesicle part	13	1447	0.0069	ENSP00000011473,ENSP00000211998,ENSP00000216962,ENSP00000251595,ENSP00000252244,ENSP00000295897,ENSP00000299767,ENSP00000320866,ENSP00000333994,ENSP00000385432,ENSP00000399457,ENSP00000479606,ENSP00000480150	ALB,CALR,CLTC,DDOST,HBA2,HBB,HSP90B1,HYOU1,KRT1,PYGB,SAR1B,SYPL1,VCL
GO:0001533	cornified envelope	3	64	0.0088	ENSP00000252244,ENSP00000269576,ENSP00000310861	KRT1,KRT10,KRT2
GO:0030176	integral component of endoplasmic reticulum membrane	4	147	0.0097	ENSP00000215567,ENSP00000247461,ENSP00000320866,ENSP00000324173	CALR,CANX,HSPA5,TECR
GO:0016020	membrane	41	8420	0.0111	ENSP00000011473,ENSP00000168216,ENSP00000203407,ENSP00000211998,ENSP00000215567,ENSP00000237530,ENSP00000247461,ENSP00000252244,ENSP00000256682,ENSP00000262030,ENSP00000263735,ENSP00000265333,ENSP00000269576,ENSP00000278353,ENSP00000290299,ENSP00000296255,ENSP00000299767,ENSP00000303174,ENSP00000310861,ENSP00000320866,ENSP00000324173,ENSP00000327801,ENSP00000336702,ENSP00000354876,ENSP00000356042…	AGPAT1,ALDH3A1,ARF3,ATP5B,ATP5O,CALR,CANX,CLTC,DDOST,EIF5A,EPCAM,EZR,HADHA,HNRNPF,HSD17B10,HSD17B12,HSP90B1,HSPA5,KRT1,KRT10,KRT2,MGST3,MT-CO2,P4HB,PHB,PHB2,PPP1CB,RPN1,RPN2,SAR1B,SLC25A5,SLC25A6,SLC2A1,SYPL1,TECR,UGT1A6,UQCRB,UQCRC1,VCL,VDAC1,VDAC2
GO:0030141	secretory granule	9	828	0.0111	ENSP00000011473,ENSP00000211998,ENSP00000216962,ENSP00000252244,ENSP00000295897,ENSP00000320866,ENSP00000333994,ENSP00000361635,ENSP00000399457	ALB,CALR,DDOST,HBB,KRT1,PYGB,SYPL1,VCL,VDAC2
GO:0046930	pore complex	2	18	0.0111	ENSP00000265333,ENSP00000361635	VDAC1,VDAC2
GO:0005791	rough endoplasmic reticulum	3	74	0.0119	ENSP00000237530,ENSP00000247461,ENSP00000296255	CANX,RPN1,RPN2
GO:0030863	cortical cytoskeleton	3	77	0.0131	ENSP00000211998,ENSP00000356042,ENSP00000416293	EZR,SLC2A1,VCL
GO:0005753	mitochondrial proton-transporting ATP synthase complex	2	21	0.0136	ENSP00000262030,ENSP00000290299	ATP5B,ATP5O
GO:0098803	respiratory chain complex	3	79	0.0136	ENSP00000203407,ENSP00000354876,ENSP00000430494	MT-CO2,UQCRB,UQCRC1
GO:0005746	mitochondrial respirasome	3	85	0.0161	ENSP00000203407,ENSP00000354876,ENSP00000430494	MT-CO2,UQCRB,UQCRC1
GO:0044322	endoplasmic reticulum quality control compartment	2	24	0.0166	ENSP00000247461,ENSP00000320866	CALR,CANX
GO:0071556	integral component of lumenal side of endoplasmic reticulum membrane	2	26	0.0189	ENSP00000247461,ENSP00000320866	CALR,CANX
GO:0031301	integral component of organelle membrane	5	310	0.0197	ENSP00000011473,ENSP00000215567,ENSP00000247461,ENSP00000320866,ENSP00000324173	CALR,CANX,HSPA5,SYPL1,TECR
GO:0005882	intermediate filament	4	194	0.0207	ENSP00000246662,ENSP00000252244,ENSP00000269576,ENSP00000310861	KRT1,KRT10,KRT2,KRT9
GO:0044445	cytosolic part	4	195	0.0208	ENSP00000251595,ENSP00000333994,ENSP00000339095,ENSP00000472985	HBA2,HBB,RPS5,RPS7
GO:1990904	ribonucleoprotein complex	8	770	0.0209	ENSP00000168216,ENSP00000247461,ENSP00000251595,ENSP00000320866,ENSP00000339095,ENSP00000363745,ENSP00000400433,ENSP00000472985	CALR,CANX,HBA2,HNRNPF,HNRNPR,HSD17B10,RPS5,RPS7
GO:0005840	ribosome	4	201	0.0221	ENSP00000247461,ENSP00000251595,ENSP00000339095,ENSP00000472985	CANX,HBA2,RPS5,RPS7
GO:0043232	intracellular non-membrane-bounded organelle	23	4005	0.0241	ENSP00000211998,ENSP00000246662,ENSP00000247461,ENSP00000251595,ENSP00000252244,ENSP00000262030,ENSP00000265333,ENSP00000269576,ENSP00000297012,ENSP00000297185,ENSP00000310861,ENSP00000322439,ENSP00000339095,ENSP00000356042,ENSP00000360671,ENSP00000360939,ENSP00000361635,ENSP00000369424,ENSP00000370023,ENSP00000378769,ENSP00000416293,ENSP00000472985,ENSP00000479606	ATP5B,CANX,CLTC,CMPK1,EZR,HADHA,HBA2,HIST1H2AA,HSPA9,KRT1,KRT10,KRT2,KRT9,PPP1CB,RBBP7,RPS5,RPS7,SLC25A5,SLC2A1,TUFM,VCL,VDAC1,VDAC2
GO:0005793	endoplasmic reticulum-Golgi intermediate compartment	3	113	0.0293	ENSP00000320866,ENSP00000324173,ENSP00000327801	CALR,HSPA5,P4HB
GO:0042383	sarcolemma	3	122	0.0348	ENSP00000211998,ENSP00000356042,ENSP00000416293	EZR,SLC2A1,VCL
GO:0009986	cell surface	7	690	0.0364	ENSP00000262030,ENSP00000263735,ENSP00000320866,ENSP00000324173,ENSP00000327801,ENSP00000441875,ENSP00000479488	ATP5B,CALR,EPCAM,HSPA5,P4HB,PHB,PHB2
GO:1904813	ficolin-1-rich granule lumen	3	125	0.0364	ENSP00000211998,ENSP00000252244,ENSP00000333994	HBB,KRT1,VCL
GO:0044425	membrane part	32	6517	0.0376	ENSP00000011473,ENSP00000203407,ENSP00000211998,ENSP00000215567,ENSP00000237530,ENSP00000247461,ENSP00000262030,ENSP00000263735,ENSP00000265333,ENSP00000278353,ENSP00000290299,ENSP00000296255,ENSP00000299767,ENSP00000303174,ENSP00000320866,ENSP00000324173,ENSP00000327801,ENSP00000336702,ENSP00000354876,ENSP00000356042,ENSP00000356864,ENSP00000360671,ENSP00000361635,ENSP00000370808,ENSP00000378877…	AGPAT1,ALDH3A1,ATP5B,ATP5O,CALR,CANX,CLTC,DDOST,EIF5A,EPCAM,EZR,HSD17B12,HSP90B1,HSPA5,MGST3,MT-CO2,P4HB,PHB,RPN1,RPN2,SAR1B,SLC25A5,SLC25A6,SLC2A1,SYPL1,TECR,UGT1A6,UQCRB,UQCRC1,VCL,VDAC1,VDAC2
GO:0099512	supramolecular fiber	8	873	0.0376	ENSP00000211998,ENSP00000246662,ENSP00000252244,ENSP00000269576,ENSP00000310861,ENSP00000356042,ENSP00000416293,ENSP00000479606	CLTC,EZR,KRT1,KRT10,KRT2,KRT9,SLC2A1,VCL
PaCa3_gene ontology_biological process_upregulated proteins
#term ID	term description	observed gene count	background gene count	false discovery rate	matching proteins in your network (IDs)	matching proteins in your network (labels)
GO:0055114	oxidation-reduction process	20	923	4.46e-08	ENSP00000168216,ENSP00000203407,ENSP00000215567,ENSP00000216962,ENSP00000265462,ENSP00000278353,ENSP00000280346,ENSP00000319788,ENSP00000327801,ENSP00000335304,ENSP00000349860,ENSP00000354876,ENSP00000356864,ENSP00000357535,ENSP00000370023,ENSP00000370254,ENSP00000378769,ENSP00000411821,ENSP00000430494,ENSP00000452762	AKR1C1,ALDH3A1,DLAT,DLST,ECHS1,ETFA,GFPT1,HADHA,HSD17B10,HSD17B12,MGST3,MT-CO2,NQO1,P4HB,PPP1CB,PRDX5,PYGB,TECR,UQCRB,UQCRC1
GO:0044237	cellular metabolic process	55	8797	4.52e-07	ENSP00000168216,ENSP00000203407,ENSP00000215567,ENSP00000216962,ENSP00000237530,ENSP00000251595,ENSP00000252244,ENSP00000256682,ENSP00000261772,ENSP00000262030,ENSP00000265333,ENSP00000265462,ENSP00000269576,ENSP00000278353,ENSP00000280346,ENSP00000290299,ENSP00000295897,ENSP00000296255,ENSP00000297185,ENSP00000299767,ENSP00000303174,ENSP00000310861,ENSP00000319788,ENSP00000322439,ENSP00000324173…	AARS,AGPAT1,AKR1C1,ALB,ALDH3A1,ARF3,ATP5B,ATP5O,CLTC,CMPK1,DDOST,DLAT,DLST,ECHS1,EEF1G,EIF5A,ETFA,EZR,GFPT1,HADHA,HBA2,HBB,HNRNPF,HNRNPR,HSD17B10,HSD17B12,HSP90B1,HSPA5,HSPA9,KRT1,KRT10,KRT2,MGST3,MT-CO2,NQO1,P4HB,PHB,PHB2,PPP1CB,PRDX5,PYGB,RBBP7,RPL14,RPN1,RPN2,RPS5,RPS7,SLC2A1,TECR,TST,TUFM,UGT1A6,UQCRB,UQCRC1,VDAC1
GO:0044281	small molecule metabolic process	24	1779	1.38e-06	ENSP00000168216,ENSP00000203407,ENSP00000215567,ENSP00000261772,ENSP00000262030,ENSP00000265462,ENSP00000278353,ENSP00000280346,ENSP00000290299,ENSP00000303174,ENSP00000327801,ENSP00000335304,ENSP00000349860,ENSP00000354876,ENSP00000356864,ENSP00000357535,ENSP00000360939,ENSP00000370023,ENSP00000370254,ENSP00000378877,ENSP00000385828,ENSP00000416293,ENSP00000430494,ENSP00000452762	AARS,AGPAT1,AKR1C1,ATP5B,ATP5O,CMPK1,DLAT,DLST,ECHS1,ETFA,GFPT1,HADHA,HSD17B10,HSD17B12,MGST3,MT-CO2,P4HB,PRDX5,SLC2A1,TECR,TST,UGT1A6,UQCRB,UQCRC1
GO:0008152	metabolic process	56	9569	1.88e-06	ENSP00000168216,ENSP00000203407,ENSP00000215567,ENSP00000216962,ENSP00000237530,ENSP00000251595,ENSP00000252244,ENSP00000256682,ENSP00000261772,ENSP00000262030,ENSP00000265333,ENSP00000265462,ENSP00000269576,ENSP00000278353,ENSP00000280346,ENSP00000290299,ENSP00000295897,ENSP00000296255,ENSP00000297185,ENSP00000299767,ENSP00000303174,ENSP00000310861,ENSP00000319788,ENSP00000320866,ENSP00000322439…	AARS,AGPAT1,AKR1C1,ALB,ALDH3A1,ARF3,ATP5B,ATP5O,CALR,CLTC,CMPK1,DDOST,DLAT,DLST,ECHS1,EEF1G,EIF5A,ETFA,EZR,GFPT1,HADHA,HBA2,HBB,HNRNPF,HNRNPR,HSD17B10,HSD17B12,HSP90B1,HSPA5,HSPA9,KRT1,KRT10,KRT2,MGST3,MT-CO2,NQO1,P4HB,PHB,PHB2,PPP1CB,PRDX5,PYGB,RBBP7,RPL14,RPN1,RPN2,RPS5,RPS7,SLC2A1,TECR,TST,TUFM,UGT1A6,UQCRB,UQCRC1,VDAC1
GO:0009987	cellular process	67	14652	1.88e-06	ENSP00000011473,ENSP00000168216,ENSP00000203407,ENSP00000211998,ENSP00000215567,ENSP00000216962,ENSP00000237530,ENSP00000246662,ENSP00000247461,ENSP00000251595,ENSP00000252244,ENSP00000256682,ENSP00000261772,ENSP00000262030,ENSP00000263735,ENSP00000265333,ENSP00000265462,ENSP00000269576,ENSP00000278353,ENSP00000280346,ENSP00000290299,ENSP00000295897,ENSP00000296255,ENSP00000297012,ENSP00000297185…	AARS,AGPAT1,AKR1C1,ALB,ALDH3A1,ARF3,ATP5B,ATP5O,CALR,CANX,CLTC,CMPK1,DDOST,DLAT,DLST,ECHS1,EEF1G,EIF5A,EPCAM,ETFA,EZR,GFPT1,HADHA,HBA2,HBB,HIST1H2AA,HNRNPF,HNRNPR,HSD17B10,HSD17B12,HSP90B1,HSPA5,HSPA9,HYOU1,KRT1,KRT10,KRT2,KRT9,MGST3,MT-CO2,NQO1,P4HB,PHB,PHB2,PPP1CB,PRDX5,PYGB,RBBP7,RPL14,RPN1,RPN2,RPS5,RPS7,SAR1B,SLC25A5,SLC25A6,SLC2A1,SYPL1,TECR,TST,TUFM,UGT1A6,UQCRB,UQCRC1,VCL,VDAC1,VDAC2
GO:0019752	carboxylic acid metabolic process	16	854	8.12e-06	ENSP00000168216,ENSP00000215567,ENSP00000261772,ENSP00000278353,ENSP00000280346,ENSP00000303174,ENSP00000327801,ENSP00000335304,ENSP00000349860,ENSP00000356864,ENSP00000357535,ENSP00000370023,ENSP00000370254,ENSP00000385828,ENSP00000416293,ENSP00000452762	AARS,AKR1C1,DLAT,DLST,ECHS1,ETFA,GFPT1,HADHA,HSD17B10,HSD17B12,MGST3,P4HB,SLC2A1,TECR,TST,UGT1A6
GO:0006898	receptor-mediated endocytosis	9	209	1.43e-05	ENSP00000247461,ENSP00000251595,ENSP00000295897,ENSP00000299767,ENSP00000320866,ENSP00000333994,ENSP00000356042,ENSP00000479606,ENSP00000480150	ALB,CALR,CANX,CLTC,EZR,HBA2,HBB,HSP90B1,HYOU1
GO:0006091	generation of precursor metabolites and energy	11	388	2.32e-05	ENSP00000203407,ENSP00000216962,ENSP00000262030,ENSP00000280346,ENSP00000290299,ENSP00000335304,ENSP00000349860,ENSP00000354876,ENSP00000378769,ENSP00000430494,ENSP00000452762	ATP5B,ATP5O,DLAT,DLST,ETFA,GFPT1,MT-CO2,PPP1CB,PYGB,UQCRB,UQCRC1
GO:1901566	organonitrogen compound biosynthetic process	19	1370	2.32e-05	ENSP00000215567,ENSP00000237530,ENSP00000261772,ENSP00000262030,ENSP00000278353,ENSP00000280346,ENSP00000290299,ENSP00000296255,ENSP00000322439,ENSP00000331901,ENSP00000336702,ENSP00000339095,ENSP00000349860,ENSP00000356864,ENSP00000360939,ENSP00000378877,ENSP00000379506,ENSP00000399457,ENSP00000472985	AARS,AGPAT1,ATP5B,ATP5O,CMPK1,DDOST,DLAT,EEF1G,EIF5A,GFPT1,HSD17B12,MGST3,RPL14,RPN1,RPN2,RPS5,RPS7,TECR,TUFM
GO:0006810	transport	33	4130	4.74e-05	ENSP00000211998,ENSP00000216962,ENSP00000247461,ENSP00000251595,ENSP00000252244,ENSP00000256682,ENSP00000262030,ENSP00000265333,ENSP00000290299,ENSP00000295897,ENSP00000297185,ENSP00000299767,ENSP00000320866,ENSP00000324173,ENSP00000333994,ENSP00000336702,ENSP00000339095,ENSP00000354876,ENSP00000356042,ENSP00000360671,ENSP00000361635,ENSP00000370254,ENSP00000370808,ENSP00000379506,ENSP00000385432…	AKR1C1,ALB,ARF3,ATP5B,ATP5O,CALR,CANX,CLTC,DDOST,EIF5A,EZR,HBA2,HBB,HSP90B1,HSPA5,HSPA9,HYOU1,KRT1,MT-CO2,PHB,PHB2,PYGB,RPL14,RPS5,RPS7,SAR1B,SLC25A5,SLC25A6,SLC2A1,TST,VCL,VDAC1,VDAC2
GO:1901564	organonitrogen compound metabolic process	38	5281	4.74e-05	ENSP00000168216,ENSP00000203407,ENSP00000215567,ENSP00000237530,ENSP00000252244,ENSP00000261772,ENSP00000262030,ENSP00000265462,ENSP00000269576,ENSP00000278353,ENSP00000280346,ENSP00000290299,ENSP00000295897,ENSP00000296255,ENSP00000299767,ENSP00000310861,ENSP00000320866,ENSP00000322439,ENSP00000324173,ENSP00000327801,ENSP00000331901,ENSP00000335304,ENSP00000336702,ENSP00000339095,ENSP00000349860…	AARS,AGPAT1,ALB,ATP5B,ATP5O,CALR,CLTC,CMPK1,DDOST,DLAT,DLST,EEF1G,EIF5A,GFPT1,HSD17B10,HSD17B12,HSP90B1,HSPA5,KRT1,KRT10,KRT2,MGST3,MT-CO2,P4HB,PHB,PPP1CB,PRDX5,RBBP7,RPL14,RPN1,RPN2,RPS5,RPS7,TECR,TST,TUFM,UQCRB,UQCRC1
GO:0034975	protein folding in endoplasmic reticulum	4	14	4.91e-05	ENSP00000247461,ENSP00000299767,ENSP00000320866,ENSP00000324173	CALR,CANX,HSP90B1,HSPA5
GO:0055086	nucleobase-containing small molecule metabolic process	13	662	4.91e-05	ENSP00000203407,ENSP00000215567,ENSP00000262030,ENSP00000265462,ENSP00000278353,ENSP00000280346,ENSP00000290299,ENSP00000335304,ENSP00000349860,ENSP00000354876,ENSP00000360939,ENSP00000378877,ENSP00000430494	AGPAT1,ATP5B,ATP5O,CMPK1,DLAT,DLST,GFPT1,HSD17B12,MT-CO2,PRDX5,TECR,UQCRB,UQCRC1
GO:0009117	nucleotide metabolic process	12	576	7.01e-05	ENSP00000203407,ENSP00000215567,ENSP00000262030,ENSP00000265462,ENSP00000278353,ENSP00000280346,ENSP00000290299,ENSP00000335304,ENSP00000354876,ENSP00000360939,ENSP00000378877,ENSP00000430494	AGPAT1,ATP5B,ATP5O,CMPK1,DLAT,DLST,HSD17B12,MT-CO2,PRDX5,TECR,UQCRB,UQCRC1
GO:0051186	cofactor metabolic process	11	467	7.01e-05	ENSP00000215567,ENSP00000251595,ENSP00000265462,ENSP00000278353,ENSP00000280346,ENSP00000297185,ENSP00000331901,ENSP00000333994,ENSP00000335304,ENSP00000370254,ENSP00000416293	AKR1C1,DLAT,DLST,EEF1G,HBA2,HBB,HSD17B12,HSPA9,PRDX5,SLC2A1,TECR
GO:0098869	cellular oxidant detoxification	6	86	7.01e-05	ENSP00000251595,ENSP00000265462,ENSP00000295897,ENSP00000319788,ENSP00000333994,ENSP00000356864	ALB,HBA2,HBB,MGST3,NQO1,PRDX5
GO:0015980	energy derivation by oxidation of organic compounds	8	217	8.15e-05	ENSP00000203407,ENSP00000216962,ENSP00000280346,ENSP00000335304,ENSP00000349860,ENSP00000354876,ENSP00000378769,ENSP00000430494	DLAT,DLST,GFPT1,MT-CO2,PPP1CB,PYGB,UQCRB,UQCRC1
GO:0071704	organic substance metabolic process	51	9135	8.15e-05	ENSP00000168216,ENSP00000203407,ENSP00000215567,ENSP00000216962,ENSP00000237530,ENSP00000252244,ENSP00000256682,ENSP00000261772,ENSP00000262030,ENSP00000265462,ENSP00000269576,ENSP00000278353,ENSP00000280346,ENSP00000290299,ENSP00000295897,ENSP00000296255,ENSP00000299767,ENSP00000303174,ENSP00000310861,ENSP00000320866,ENSP00000322439,ENSP00000324173,ENSP00000327801,ENSP00000331901,ENSP00000335304…	AARS,AGPAT1,AKR1C1,ALB,ALDH3A1,ARF3,ATP5B,ATP5O,CALR,CLTC,CMPK1,DDOST,DLAT,DLST,ECHS1,EEF1G,EIF5A,ETFA,EZR,GFPT1,HADHA,HNRNPF,HNRNPR,HSD17B10,HSD17B12,HSP90B1,HSPA5,KRT1,KRT10,KRT2,MGST3,MT-CO2,P4HB,PHB,PHB2,PPP1CB,PRDX5,PYGB,RBBP7,RPL14,RPN1,RPN2,RPS5,RPS7,SLC2A1,TECR,TST,TUFM,UGT1A6,UQCRB,UQCRC1
GO:0017144	drug metabolic process	12	622	0.00010	ENSP00000203407,ENSP00000251595,ENSP00000262030,ENSP00000265462,ENSP00000280346,ENSP00000290299,ENSP00000319788,ENSP00000333994,ENSP00000335304,ENSP00000354876,ENSP00000370254,ENSP00000430494	AKR1C1,ATP5B,ATP5O,DLAT,DLST,HBA2,HBB,MT-CO2,NQO1,PRDX5,UQCRB,UQCRC1
GO:0009259	ribonucleotide metabolic process	10	440	0.00020	ENSP00000203407,ENSP00000215567,ENSP00000262030,ENSP00000278353,ENSP00000280346,ENSP00000290299,ENSP00000335304,ENSP00000354876,ENSP00000360939,ENSP00000430494	ATP5B,ATP5O,CMPK1,DLAT,DLST,HSD17B12,MT-CO2,TECR,UQCRB,UQCRC1
GO:0044238	primary metabolic process	49	8808	0.00021	ENSP00000168216,ENSP00000203407,ENSP00000215567,ENSP00000216962,ENSP00000237530,ENSP00000252244,ENSP00000256682,ENSP00000261772,ENSP00000262030,ENSP00000265462,ENSP00000269576,ENSP00000278353,ENSP00000280346,ENSP00000290299,ENSP00000295897,ENSP00000296255,ENSP00000299767,ENSP00000303174,ENSP00000310861,ENSP00000320866,ENSP00000322439,ENSP00000324173,ENSP00000327801,ENSP00000331901,ENSP00000335304…	AARS,AGPAT1,AKR1C1,ALB,ARF3,ATP5B,ATP5O,CALR,CLTC,CMPK1,DDOST,DLAT,DLST,ECHS1,EEF1G,EIF5A,ETFA,GFPT1,HADHA,HNRNPF,HNRNPR,HSD17B10,HSD17B12,HSP90B1,HSPA5,KRT1,KRT10,KRT2,MGST3,MT-CO2,P4HB,PHB,PHB2,PPP1CB,PRDX5,PYGB,RBBP7,RPL14,RPN1,RPN2,RPS5,RPS7,SLC2A1,TECR,TST,TUFM,UGT1A6,UQCRB,UQCRC1
GO:1901135	carbohydrate derivative metabolic process	15	1083	0.00022	ENSP00000203407,ENSP00000215567,ENSP00000237530,ENSP00000262030,ENSP00000278353,ENSP00000280346,ENSP00000290299,ENSP00000296255,ENSP00000335304,ENSP00000349860,ENSP00000354876,ENSP00000360939,ENSP00000370254,ENSP00000399457,ENSP00000430494	AKR1C1,ATP5B,ATP5O,CMPK1,DDOST,DLAT,DLST,GFPT1,HSD17B12,MT-CO2,RPN1,RPN2,TECR,UQCRB,UQCRC1
GO:0016999	antibiotic metabolic process	6	124	0.00034	ENSP00000251595,ENSP00000265462,ENSP00000280346,ENSP00000333994,ENSP00000335304,ENSP00000370254	AKR1C1,DLAT,DLST,HBA2,HBB,PRDX5
GO:0009060	aerobic respiration	5	71	0.00037	ENSP00000203407,ENSP00000280346,ENSP00000335304,ENSP00000354876,ENSP00000430494	DLAT,DLST,MT-CO2,UQCRB,UQCRC1
GO:0010941	regulation of cell death	18	1638	0.00043	ENSP00000251595,ENSP00000261772,ENSP00000265462,ENSP00000295897,ENSP00000297185,ENSP00000299767,ENSP00000319788,ENSP00000320866,ENSP00000324173,ENSP00000327801,ENSP00000333994,ENSP00000339095,ENSP00000354876,ENSP00000360671,ENSP00000361635,ENSP00000441875,ENSP00000479488,ENSP00000480150	AARS,ALB,CALR,HBA2,HBB,HSP90B1,HSPA5,HSPA9,HYOU1,MT-CO2,NQO1,P4HB,PHB,PHB2,PRDX5,RPS7,SLC25A5,VDAC2
GO:0019637	organophosphate metabolic process	14	1011	0.00043	ENSP00000203407,ENSP00000215567,ENSP00000256682,ENSP00000262030,ENSP00000265462,ENSP00000278353,ENSP00000280346,ENSP00000290299,ENSP00000335304,ENSP00000349860,ENSP00000354876,ENSP00000360939,ENSP00000378877,ENSP00000430494	AGPAT1,ARF3,ATP5B,ATP5O,CMPK1,DLAT,DLST,GFPT1,HSD17B12,MT-CO2,PRDX5,TECR,UQCRB,UQCRC1
GO:0043604	amide biosynthetic process	10	495	0.00043	ENSP00000215567,ENSP00000261772,ENSP00000278353,ENSP00000280346,ENSP00000322439,ENSP00000331901,ENSP00000336702,ENSP00000339095,ENSP00000379506,ENSP00000472985	AARS,DLAT,EEF1G,EIF5A,HSD17B12,RPL14,RPS5,RPS7,TECR,TUFM
GO:0036500	ATF6-mediated unfolded protein response	3	9	0.00044	ENSP00000299767,ENSP00000320866,ENSP00000324173	CALR,HSP90B1,HSPA5
GO:0051179	localization	35	5233	0.00045	ENSP00000211998,ENSP00000216962,ENSP00000247461,ENSP00000251595,ENSP00000252244,ENSP00000256682,ENSP00000262030,ENSP00000263735,ENSP00000265333,ENSP00000290299,ENSP00000295897,ENSP00000297185,ENSP00000299767,ENSP00000310861,ENSP00000320866,ENSP00000324173,ENSP00000333994,ENSP00000336702,ENSP00000339095,ENSP00000354876,ENSP00000356042,ENSP00000360671,ENSP00000361635,ENSP00000370254,ENSP00000370808…	AKR1C1,ALB,ARF3,ATP5B,ATP5O,CALR,CANX,CLTC,DDOST,EIF5A,EPCAM,EZR,HBA2,HBB,HSP90B1,HSPA5,HSPA9,HYOU1,KRT1,KRT2,MT-CO2,PHB,PHB2,PYGB,RPL14,RPS5,RPS7,SAR1B,SLC25A5,SLC25A6,SLC2A1,TST,VCL,VDAC1,VDAC2
GO:0071702	organic substance transport	20	2040	0.00054	ENSP00000247461,ENSP00000251595,ENSP00000256682,ENSP00000297185,ENSP00000299767,ENSP00000320866,ENSP00000333994,ENSP00000336702,ENSP00000339095,ENSP00000356042,ENSP00000360671,ENSP00000370254,ENSP00000370808,ENSP00000379506,ENSP00000385432,ENSP00000385828,ENSP00000416293,ENSP00000441875,ENSP00000472985,ENSP00000479606	AKR1C1,ARF3,CALR,CANX,CLTC,EIF5A,EZR,HBA2,HBB,HSP90B1,HSPA9,PHB2,RPL14,RPS5,RPS7,SAR1B,SLC25A5,SLC25A6,SLC2A1,TST
GO:0042221	response to chemical	30	4153	0.00070	ENSP00000203407,ENSP00000237530,ENSP00000247461,ENSP00000251595,ENSP00000265462,ENSP00000295897,ENSP00000297185,ENSP00000299767,ENSP00000303174,ENSP00000319788,ENSP00000320866,ENSP00000322439,ENSP00000324173,ENSP00000327801,ENSP00000333994,ENSP00000349860,ENSP00000356042,ENSP00000356864,ENSP00000360671,ENSP00000369424,ENSP00000370023,ENSP00000370254,ENSP00000370808,ENSP00000399457,ENSP00000400433…	AKR1C1,ALB,ALDH3A1,CALR,CANX,DDOST,EZR,GFPT1,HADHA,HBA2,HBB,HNRNPF,HSP90B1,HSPA5,HSPA9,HYOU1,MGST3,NQO1,P4HB,PHB,PHB2,PRDX5,RBBP7,RPN2,SLC25A5,SLC25A6,SLC2A1,TUFM,UGT1A6,UQCRC1
GO:0009150	purine ribonucleotide metabolic process	9	425	0.00077	ENSP00000203407,ENSP00000215567,ENSP00000262030,ENSP00000278353,ENSP00000280346,ENSP00000290299,ENSP00000335304,ENSP00000354876,ENSP00000430494	ATP5B,ATP5O,DLAT,DLST,HSD17B12,MT-CO2,TECR,UQCRB,UQCRC1
GO:0006790	sulfur compound metabolic process	8	343	0.0011	ENSP00000215567,ENSP00000278353,ENSP00000280346,ENSP00000297185,ENSP00000331901,ENSP00000335304,ENSP00000356864,ENSP00000385828	DLAT,DLST,EEF1G,HSD17B12,HSPA9,MGST3,TECR,TST
GO:0006119	oxidative phosphorylation	5	100	0.0013	ENSP00000203407,ENSP00000262030,ENSP00000290299,ENSP00000354876,ENSP00000430494	ATP5B,ATP5O,MT-CO2,UQCRB,UQCRC1
GO:0044248	cellular catabolic process	17	1646	0.0013	ENSP00000168216,ENSP00000216962,ENSP00000251595,ENSP00000265333,ENSP00000265462,ENSP00000299767,ENSP00000324173,ENSP00000333994,ENSP00000335304,ENSP00000339095,ENSP00000357535,ENSP00000370023,ENSP00000379506,ENSP00000385828,ENSP00000452762,ENSP00000472985,ENSP00000479606	CLTC,DLST,ECHS1,ETFA,HADHA,HBA2,HBB,HSD17B10,HSP90B1,HSPA5,PRDX5,PYGB,RPL14,RPS5,RPS7,TST,VDAC1
GO:0030968	endoplasmic reticulum unfolded protein response	5	103	0.0014	ENSP00000299767,ENSP00000320866,ENSP00000324173,ENSP00000349860,ENSP00000480150	CALR,GFPT1,HSP90B1,HSPA5,HYOU1
GO:0043603	cellular amide metabolic process	11	732	0.0016	ENSP00000215567,ENSP00000261772,ENSP00000278353,ENSP00000280346,ENSP00000322439,ENSP00000331901,ENSP00000335304,ENSP00000336702,ENSP00000339095,ENSP00000379506,ENSP00000472985	AARS,DLAT,DLST,EEF1G,EIF5A,HSD17B12,RPL14,RPS5,RPS7,TECR,TUFM
GO:0006805	xenobiotic metabolic process	5	108	0.0017	ENSP00000303174,ENSP00000319788,ENSP00000356864,ENSP00000370254,ENSP00000411821	AKR1C1,ALDH3A1,MGST3,NQO1,UGT1A6
GO:0070887	cellular response to chemical stimulus	22	2672	0.0020	ENSP00000247461,ENSP00000251595,ENSP00000265462,ENSP00000295897,ENSP00000297185,ENSP00000299767,ENSP00000303174,ENSP00000319788,ENSP00000320866,ENSP00000324173,ENSP00000327801,ENSP00000333994,ENSP00000349860,ENSP00000356042,ENSP00000356864,ENSP00000360671,ENSP00000370254,ENSP00000400433,ENSP00000411821,ENSP00000441875,ENSP00000479488,ENSP00000480150	AKR1C1,ALB,ALDH3A1,CALR,CANX,EZR,GFPT1,HBA2,HBB,HNRNPF,HSP90B1,HSPA5,HSPA9,HYOU1,MGST3,NQO1,P4HB,PHB,PHB2,PRDX5,SLC25A5,UGT1A6
GO:1901137	carbohydrate derivative biosynthetic process	10	625	0.0021	ENSP00000215567,ENSP00000237530,ENSP00000262030,ENSP00000278353,ENSP00000280346,ENSP00000290299,ENSP00000296255,ENSP00000349860,ENSP00000360939,ENSP00000399457	ATP5B,ATP5O,CMPK1,DDOST,DLAT,GFPT1,HSD17B12,RPN1,RPN2,TECR
GO:0042744	hydrogen peroxide catabolic process	3	20	0.0023	ENSP00000251595,ENSP00000265462,ENSP00000333994	HBA2,HBB,PRDX5
GO:0009165	nucleotide biosynthetic process	7	291	0.0024	ENSP00000215567,ENSP00000262030,ENSP00000278353,ENSP00000280346,ENSP00000290299,ENSP00000360939,ENSP00000378877	AGPAT1,ATP5B,ATP5O,CMPK1,DLAT,HSD17B12,TECR
GO:0009260	ribonucleotide biosynthetic process	6	202	0.0026	ENSP00000215567,ENSP00000262030,ENSP00000278353,ENSP00000280346,ENSP00000290299,ENSP00000360939	ATP5B,ATP5O,CMPK1,DLAT,HSD17B12,TECR
GO:0051641	cellular localization	19	2180	0.0030	ENSP00000211998,ENSP00000247461,ENSP00000262030,ENSP00000290299,ENSP00000295897,ENSP00000297185,ENSP00000299767,ENSP00000320866,ENSP00000324173,ENSP00000336702,ENSP00000339095,ENSP00000356042,ENSP00000370808,ENSP00000379506,ENSP00000385432,ENSP00000441875,ENSP00000472985,ENSP00000479606,ENSP00000480150	ALB,ATP5B,ATP5O,CALR,CANX,CLTC,EIF5A,EZR,HSP90B1,HSPA5,HSPA9,HYOU1,PHB2,RPL14,RPS5,RPS7,SAR1B,SLC25A6,VCL
GO:0051649	establishment of localization in cell	16	1616	0.0030	ENSP00000247461,ENSP00000262030,ENSP00000290299,ENSP00000297185,ENSP00000299767,ENSP00000320866,ENSP00000336702,ENSP00000339095,ENSP00000356042,ENSP00000370808,ENSP00000379506,ENSP00000385432,ENSP00000441875,ENSP00000472985,ENSP00000479606,ENSP00000480150	ATP5B,ATP5O,CALR,CANX,CLTC,EIF5A,EZR,HSP90B1,HSPA9,HYOU1,PHB2,RPL14,RPS5,RPS7,SAR1B,SLC25A6
GO:0006457	protein folding	6	214	0.0033	ENSP00000247461,ENSP00000297185,ENSP00000299767,ENSP00000320866,ENSP00000324173,ENSP00000327801	CALR,CANX,HSP90B1,HSPA5,HSPA9,P4HB
GO:0006811	ion transport	14	1292	0.0033	ENSP00000251595,ENSP00000262030,ENSP00000265333,ENSP00000290299,ENSP00000333994,ENSP00000354876,ENSP00000360671,ENSP00000361635,ENSP00000370254,ENSP00000370808,ENSP00000416293,ENSP00000441875,ENSP00000479488,ENSP00000479606	AKR1C1,ATP5B,ATP5O,CLTC,HBA2,HBB,MT-CO2,PHB,PHB2,SLC25A5,SLC25A6,SLC2A1,VDAC1,VDAC2
GO:0007005	mitochondrion organization	8	424	0.0033	ENSP00000168216,ENSP00000262030,ENSP00000290299,ENSP00000360671,ENSP00000370808,ENSP00000430494,ENSP00000441875,ENSP00000479488	ATP5B,ATP5O,HSD17B10,PHB,PHB2,SLC25A5,SLC25A6,UQCRB
GO:0010033	response to organic substance	22	2815	0.0033	ENSP00000203407,ENSP00000247461,ENSP00000297185,ENSP00000299767,ENSP00000319788,ENSP00000320866,ENSP00000322439,ENSP00000324173,ENSP00000327801,ENSP00000349860,ENSP00000356042,ENSP00000356864,ENSP00000360671,ENSP00000369424,ENSP00000370023,ENSP00000370254,ENSP00000399457,ENSP00000400433,ENSP00000416293,ENSP00000441875,ENSP00000479488,ENSP00000480150	AKR1C1,CALR,CANX,DDOST,EZR,GFPT1,HADHA,HNRNPF,HSP90B1,HSPA5,HSPA9,HYOU1,MGST3,NQO1,P4HB,PHB,PHB2,RBBP7,SLC25A5,SLC2A1,TUFM,UQCRC1
GO:0006886	intracellular protein transport	11	836	0.0037	ENSP00000297185,ENSP00000299767,ENSP00000320866,ENSP00000336702,ENSP00000339095,ENSP00000370808,ENSP00000379506,ENSP00000385432,ENSP00000441875,ENSP00000472985,ENSP00000479606	CALR,CLTC,EIF5A,HSP90B1,HSPA9,PHB2,RPL14,RPS5,RPS7,SAR1B,SLC25A6
GO:0042981	regulation of apoptotic process	15	1501	0.0040	ENSP00000261772,ENSP00000265462,ENSP00000295897,ENSP00000297185,ENSP00000299767,ENSP00000319788,ENSP00000320866,ENSP00000324173,ENSP00000327801,ENSP00000339095,ENSP00000360671,ENSP00000361635,ENSP00000441875,ENSP00000479488,ENSP00000480150	AARS,ALB,CALR,HSP90B1,HSPA5,HSPA9,HYOU1,NQO1,P4HB,PHB,PHB2,PRDX5,RPS7,SLC25A5,VDAC2
GO:0071705	nitrogen compound transport	16	1690	0.0043	ENSP00000247461,ENSP00000256682,ENSP00000297185,ENSP00000299767,ENSP00000320866,ENSP00000333994,ENSP00000336702,ENSP00000339095,ENSP00000360671,ENSP00000370808,ENSP00000379506,ENSP00000385432,ENSP00000385828,ENSP00000441875,ENSP00000472985,ENSP00000479606	ARF3,CALR,CANX,CLTC,EIF5A,HBB,HSP90B1,HSPA9,PHB2,RPL14,RPS5,RPS7,SAR1B,SLC25A5,SLC25A6,TST
GO:0043066	negative regulation of apoptotic process	11	859	0.0044	ENSP00000261772,ENSP00000265462,ENSP00000295897,ENSP00000297185,ENSP00000299767,ENSP00000319788,ENSP00000324173,ENSP00000360671,ENSP00000361635,ENSP00000441875,ENSP00000480150	AARS,ALB,HSP90B1,HSPA5,HSPA9,HYOU1,NQO1,PHB2,PRDX5,SLC25A5,VDAC2
GO:0015853	adenine transport	2	4	0.0045	ENSP00000360671,ENSP00000370808	SLC25A5,SLC25A6
GO:0051208	sequestering of calcium ion	2	4	0.0045	ENSP00000299767,ENSP00000320866	CALR,HSP90B1
GO:0046395	carboxylic acid catabolic process	6	237	0.0046	ENSP00000168216,ENSP00000335304,ENSP00000357535,ENSP00000370023,ENSP00000385828,ENSP00000452762	DLST,ECHS1,ETFA,HADHA,HSD17B10,TST
GO:0051235	maintenance of location	5	150	0.0046	ENSP00000295897,ENSP00000299767,ENSP00000320866,ENSP00000324173,ENSP00000356042	ALB,CALR,EZR,HSP90B1,HSPA5
GO:0006487	protein N-linked glycosylation	4	80	0.0047	ENSP00000237530,ENSP00000296255,ENSP00000349860,ENSP00000399457	DDOST,GFPT1,RPN1,RPN2
GO:0009161	ribonucleoside monophosphate metabolic process	6	242	0.0047	ENSP00000203407,ENSP00000262030,ENSP00000290299,ENSP00000354876,ENSP00000360939,ENSP00000430494	ATP5B,ATP5O,CMPK1,MT-CO2,UQCRB,UQCRC1
GO:0034613	cellular protein localization	14	1367	0.0047	ENSP00000211998,ENSP00000297185,ENSP00000299767,ENSP00000320866,ENSP00000324173,ENSP00000336702,ENSP00000339095,ENSP00000356042,ENSP00000370808,ENSP00000379506,ENSP00000385432,ENSP00000441875,ENSP00000472985,ENSP00000479606	CALR,CLTC,EIF5A,EZR,HSP90B1,HSPA5,HSPA9,PHB2,RPL14,RPS5,RPS7,SAR1B,SLC25A6,VCL
GO:0034976	response to endoplasmic reticulum stress	6	240	0.0047	ENSP00000299767,ENSP00000320866,ENSP00000324173,ENSP00000327801,ENSP00000349860,ENSP00000480150	CALR,GFPT1,HSP90B1,HSPA5,HYOU1,P4HB
GO:0042743	hydrogen peroxide metabolic process	3	31	0.0047	ENSP00000251595,ENSP00000265462,ENSP00000333994	HBA2,HBB,PRDX5
GO:0009141	nucleoside triphosphate metabolic process	6	246	0.0048	ENSP00000203407,ENSP00000262030,ENSP00000290299,ENSP00000354876,ENSP00000360939,ENSP00000430494	ATP5B,ATP5O,CMPK1,MT-CO2,UQCRB,UQCRC1
GO:0046907	intracellular transport	14	1390	0.0050	ENSP00000262030,ENSP00000290299,ENSP00000297185,ENSP00000299767,ENSP00000320866,ENSP00000336702,ENSP00000339095,ENSP00000370808,ENSP00000379506,ENSP00000385432,ENSP00000441875,ENSP00000472985,ENSP00000479606,ENSP00000480150	ATP5B,ATP5O,CALR,CLTC,EIF5A,HSP90B1,HSPA9,HYOU1,PHB2,RPL14,RPS5,RPS7,SAR1B,SLC25A6
GO:0032787	monocarboxylic acid metabolic process	8	477	0.0051	ENSP00000215567,ENSP00000278353,ENSP00000280346,ENSP00000303174,ENSP00000357535,ENSP00000370023,ENSP00000370254,ENSP00000452762	AKR1C1,DLAT,ECHS1,ETFA,HADHA,HSD17B12,TECR,UGT1A6
GO:0042493	response to drug	11	900	0.0051	ENSP00000237530,ENSP00000251595,ENSP00000299767,ENSP00000319788,ENSP00000320866,ENSP00000322439,ENSP00000324173,ENSP00000333994,ENSP00000360671,ENSP00000370023,ENSP00000370808	CALR,HADHA,HBA2,HBB,HSP90B1,HSPA5,NQO1,RPN2,SLC25A5,SLC25A6,TUFM
GO:0033144	negative regulation of intracellular steroid hormone receptor signaling pathway	3	33	0.0052	ENSP00000320866,ENSP00000441875,ENSP00000479488	CALR,PHB,PHB2
GO:0006412	translation	7	362	0.0053	ENSP00000261772,ENSP00000322439,ENSP00000331901,ENSP00000336702,ENSP00000339095,ENSP00000379506,ENSP00000472985	AARS,EEF1G,EIF5A,RPL14,RPS5,RPS7,TUFM
GO:0044085	cellular component biogenesis	20	2556	0.0053	ENSP00000168216,ENSP00000211998,ENSP00000251595,ENSP00000252244,ENSP00000269576,ENSP00000297185,ENSP00000299767,ENSP00000320866,ENSP00000327801,ENSP00000333994,ENSP00000339095,ENSP00000356042,ENSP00000369424,ENSP00000370254,ENSP00000379506,ENSP00000385432,ENSP00000416293,ENSP00000430494,ENSP00000472985,ENSP00000479606	AKR1C1,CALR,CLTC,EZR,HBA2,HBB,HSD17B10,HSP90B1,HSPA9,KRT1,KRT10,P4HB,RBBP7,RPL14,RPS5,RPS7,SAR1B,SLC2A1,UQCRB,VCL
GO:0006637	acyl-CoA metabolic process	4	88	0.0055	ENSP00000215567,ENSP00000278353,ENSP00000280346,ENSP00000335304	DLAT,DLST,HSD17B12,TECR
GO:0009410	response to xenobiotic stimulus	6	262	0.0059	ENSP00000303174,ENSP00000319788,ENSP00000324173,ENSP00000356864,ENSP00000370254,ENSP00000411821	AKR1C1,ALDH3A1,HSPA5,MGST3,NQO1,UGT1A6
GO:1904823	purine nucleobase transmembrane transport	2	6	0.0060	ENSP00000360671,ENSP00000370808	SLC25A5,SLC25A6
GO:0006807	nitrogen compound metabolic process	43	8349	0.0061	ENSP00000168216,ENSP00000203407,ENSP00000215567,ENSP00000237530,ENSP00000252244,ENSP00000261772,ENSP00000262030,ENSP00000265462,ENSP00000269576,ENSP00000278353,ENSP00000280346,ENSP00000290299,ENSP00000295897,ENSP00000296255,ENSP00000299767,ENSP00000310861,ENSP00000319788,ENSP00000320866,ENSP00000322439,ENSP00000324173,ENSP00000327801,ENSP00000331901,ENSP00000335304,ENSP00000336702,ENSP00000339095…	AARS,AGPAT1,AKR1C1,ALB,ATP5B,ATP5O,CALR,CLTC,CMPK1,DDOST,DLAT,DLST,EEF1G,EIF5A,GFPT1,HNRNPF,HNRNPR,HSD17B10,HSD17B12,HSP90B1,HSPA5,KRT1,KRT10,KRT2,MGST3,MT-CO2,NQO1,P4HB,PHB,PHB2,PPP1CB,PRDX5,RBBP7,RPL14,RPN1,RPN2,RPS5,RPS7,TECR,TST,TUFM,UQCRB,UQCRC1
GO:0018279	protein N-linked glycosylation via asparagine	3	39	0.0072	ENSP00000237530,ENSP00000296255,ENSP00000399457	DDOST,RPN1,RPN2
GO:0006820	anion transport	8	524	0.0078	ENSP00000251595,ENSP00000265333,ENSP00000333994,ENSP00000360671,ENSP00000361635,ENSP00000370254,ENSP00000370808,ENSP00000416293	AKR1C1,HBA2,HBB,SLC25A5,SLC25A6,SLC2A1,VDAC1,VDAC2
GO:0071616	acyl-CoA biosynthetic process	3	41	0.0079	ENSP00000215567,ENSP00000278353,ENSP00000280346	DLAT,HSD17B12,TECR
GO:0033036	macromolecule localization	18	2268	0.0083	ENSP00000211998,ENSP00000247461,ENSP00000256682,ENSP00000297185,ENSP00000299767,ENSP00000320866,ENSP00000324173,ENSP00000336702,ENSP00000339095,ENSP00000356042,ENSP00000370254,ENSP00000370808,ENSP00000379506,ENSP00000385432,ENSP00000385828,ENSP00000441875,ENSP00000472985,ENSP00000479606	AKR1C1,ARF3,CALR,CANX,CLTC,EIF5A,EZR,HSP90B1,HSPA5,HSPA9,PHB2,RPL14,RPS5,RPS7,SAR1B,SLC25A6,TST,VCL
GO:0065008	regulation of biological quality	24	3559	0.0083	ENSP00000252244,ENSP00000261772,ENSP00000262030,ENSP00000265462,ENSP00000278353,ENSP00000295897,ENSP00000297185,ENSP00000299767,ENSP00000319788,ENSP00000320866,ENSP00000324173,ENSP00000327801,ENSP00000333994,ENSP00000339095,ENSP00000354876,ENSP00000356042,ENSP00000360671,ENSP00000363745,ENSP00000370254,ENSP00000370808,ENSP00000416293,ENSP00000441875,ENSP00000472985,ENSP00000479488	AARS,AKR1C1,ALB,ATP5B,CALR,EZR,HBB,HNRNPR,HSD17B12,HSP90B1,HSPA5,HSPA9,KRT1,MT-CO2,NQO1,P4HB,PHB,PHB2,PRDX5,RPS5,RPS7,SLC25A5,SLC25A6,SLC2A1
GO:0072593	reactive oxygen species metabolic process	4	103	0.0083	ENSP00000251595,ENSP00000265462,ENSP00000319788,ENSP00000333994	HBA2,HBB,NQO1,PRDX5
GO:0002474	antigen processing and presentation of peptide antigen via MHC class I	3	43	0.0086	ENSP00000247461,ENSP00000320866,ENSP00000385432	CALR,CANX,SAR1B
GO:0009152	purine ribonucleotide biosynthetic process	5	189	0.0086	ENSP00000215567,ENSP00000262030,ENSP00000278353,ENSP00000280346,ENSP00000290299	ATP5B,ATP5O,DLAT,HSD17B12,TECR
GO:0016192	vesicle-mediated transport	15	1699	0.0087	ENSP00000211998,ENSP00000216962,ENSP00000247461,ENSP00000251595,ENSP00000252244,ENSP00000256682,ENSP00000295897,ENSP00000299767,ENSP00000320866,ENSP00000333994,ENSP00000356042,ENSP00000385432,ENSP00000399457,ENSP00000479606,ENSP00000480150	ALB,ARF3,CALR,CANX,CLTC,DDOST,EZR,HBA2,HBB,HSP90B1,HYOU1,KRT1,PYGB,SAR1B,VCL
GO:0046034	ATP metabolic process	5	190	0.0087	ENSP00000203407,ENSP00000262030,ENSP00000290299,ENSP00000354876,ENSP00000430494	ATP5B,ATP5O,MT-CO2,UQCRB,UQCRC1
GO:0065003	protein-containing complex assembly	14	1514	0.0087	ENSP00000168216,ENSP00000251595,ENSP00000252244,ENSP00000269576,ENSP00000320866,ENSP00000327801,ENSP00000333994,ENSP00000369424,ENSP00000370254,ENSP00000385432,ENSP00000416293,ENSP00000430494,ENSP00000472985,ENSP00000479606	AKR1C1,CALR,CLTC,HBA2,HBB,HSD17B10,KRT1,KRT10,P4HB,RBBP7,RPS5,SAR1B,SLC2A1,UQCRB
GO:0006732	coenzyme metabolic process	6	297	0.0091	ENSP00000215567,ENSP00000265462,ENSP00000278353,ENSP00000280346,ENSP00000335304,ENSP00000416293	DLAT,DLST,HSD17B12,PRDX5,SLC2A1,TECR
GO:0015866	ADP transport	2	9	0.0096	ENSP00000360671,ENSP00000370808	SLC25A5,SLC25A6
GO:0035722	interleukin-12-mediated signaling pathway	3	47	0.0101	ENSP00000297185,ENSP00000327801,ENSP00000400433	HNRNPF,HSPA9,P4HB
GO:0070268	cornification	4	112	0.0101	ENSP00000246662,ENSP00000252244,ENSP00000269576,ENSP00000310861	KRT1,KRT10,KRT2,KRT9
GO:0042737	drug catabolic process	4	113	0.0103	ENSP00000251595,ENSP00000265462,ENSP00000333994,ENSP00000335304	DLST,HBA2,HBB,PRDX5
GO:0006520	cellular amino acid metabolic process	6	308	0.0104	ENSP00000168216,ENSP00000261772,ENSP00000327801,ENSP00000335304,ENSP00000349860,ENSP00000385828	AARS,DLST,GFPT1,HSD17B10,P4HB,TST
GO:0071840	cellular component organization or biogenesis	31	5342	0.0104	ENSP00000168216,ENSP00000211998,ENSP00000246662,ENSP00000251595,ENSP00000252244,ENSP00000262030,ENSP00000269576,ENSP00000278353,ENSP00000290299,ENSP00000295897,ENSP00000297012,ENSP00000297185,ENSP00000299767,ENSP00000310861,ENSP00000320866,ENSP00000327801,ENSP00000333994,ENSP00000339095,ENSP00000356042,ENSP00000360671,ENSP00000369424,ENSP00000370254,ENSP00000370808,ENSP00000379506,ENSP00000385432…	AKR1C1,ALB,ATP5B,ATP5O,CALR,CLTC,EZR,HBA2,HBB,HIST1H2AA,HSD17B10,HSD17B12,HSP90B1,HSPA9,KRT1,KRT10,KRT2,KRT9,P4HB,PHB,PHB2,RBBP7,RPL14,RPS5,RPS7,SAR1B,SLC25A5,SLC25A6,SLC2A1,UQCRB,VCL
GO:0022607	cellular component assembly	18	2343	0.0105	ENSP00000168216,ENSP00000211998,ENSP00000251595,ENSP00000252244,ENSP00000269576,ENSP00000297185,ENSP00000299767,ENSP00000320866,ENSP00000327801,ENSP00000333994,ENSP00000356042,ENSP00000369424,ENSP00000370254,ENSP00000385432,ENSP00000416293,ENSP00000430494,ENSP00000472985,ENSP00000479606	AKR1C1,CALR,CLTC,EZR,HBA2,HBB,HSD17B10,HSP90B1,HSPA9,KRT1,KRT10,P4HB,RBBP7,RPS5,SAR1B,SLC2A1,UQCRB,VCL
GO:0015031	protein transport	13	1391	0.0115	ENSP00000247461,ENSP00000256682,ENSP00000297185,ENSP00000299767,ENSP00000320866,ENSP00000336702,ENSP00000339095,ENSP00000370808,ENSP00000379506,ENSP00000385432,ENSP00000441875,ENSP00000472985,ENSP00000479606	ARF3,CALR,CANX,CLTC,EIF5A,HSP90B1,HSPA9,PHB2,RPL14,RPS5,RPS7,SAR1B,SLC25A6
GO:0090407	organophosphate biosynthetic process	8	577	0.0116	ENSP00000215567,ENSP00000256682,ENSP00000262030,ENSP00000278353,ENSP00000280346,ENSP00000290299,ENSP00000360939,ENSP00000378877	AGPAT1,ARF3,ATP5B,ATP5O,CMPK1,DLAT,HSD17B12,TECR
GO:0008104	protein localization	16	1966	0.0117	ENSP00000211998,ENSP00000247461,ENSP00000256682,ENSP00000297185,ENSP00000299767,ENSP00000320866,ENSP00000324173,ENSP00000336702,ENSP00000339095,ENSP00000356042,ENSP00000370808,ENSP00000379506,ENSP00000385432,ENSP00000441875,ENSP00000472985,ENSP00000479606	ARF3,CALR,CANX,CLTC,EIF5A,EZR,HSP90B1,HSPA5,HSPA9,PHB2,RPL14,RPS5,RPS7,SAR1B,SLC25A6,VCL
GO:0043933	protein-containing complex subunit organization	15	1770	0.0117	ENSP00000168216,ENSP00000251595,ENSP00000252244,ENSP00000269576,ENSP00000295897,ENSP00000320866,ENSP00000327801,ENSP00000333994,ENSP00000369424,ENSP00000370254,ENSP00000385432,ENSP00000416293,ENSP00000430494,ENSP00000472985,ENSP00000479606	AKR1C1,ALB,CALR,CLTC,HBA2,HBB,HSD17B10,KRT1,KRT10,P4HB,RBBP7,RPS5,SAR1B,SLC2A1,UQCRB
GO:0015867	ATP transport	2	11	0.0121	ENSP00000360671,ENSP00000370808	SLC25A5,SLC25A6
GO:0036498	IRE1-mediated unfolded protein response	3	52	0.0121	ENSP00000324173,ENSP00000349860,ENSP00000480150	GFPT1,HSPA5,HYOU1
GO:0060429	epithelium development	11	1055	0.0121	ENSP00000211998,ENSP00000246662,ENSP00000252244,ENSP00000263735,ENSP00000265333,ENSP00000269576,ENSP00000310861,ENSP00000356042,ENSP00000370254,ENSP00000385828,ENSP00000441875	AKR1C1,EPCAM,EZR,KRT1,KRT10,KRT2,KRT9,PHB2,TST,VCL,VDAC1
GO:0002478	antigen processing and presentation of exogenous peptide antigen	4	123	0.0125	ENSP00000247461,ENSP00000320866,ENSP00000385432,ENSP00000479606	CALR,CANX,CLTC,SAR1B
GO:0007006	mitochondrial membrane organization	4	123	0.0125	ENSP00000262030,ENSP00000290299,ENSP00000360671,ENSP00000370808	ATP5B,ATP5O,SLC25A5,SLC25A6
GO:0070972	protein localization to endoplasmic reticulum	4	123	0.0125	ENSP00000324173,ENSP00000339095,ENSP00000379506,ENSP00000472985	HSPA5,RPL14,RPS5,RPS7
GO:0006122	mitochondrial electron transport, ubiquinol to cytochrome c	2	12	0.0130	ENSP00000203407,ENSP00000430494	UQCRB,UQCRC1
GO:0051291	protein heterooligomerization	4	126	0.0130	ENSP00000251595,ENSP00000252244,ENSP00000269576,ENSP00000333994	HBA2,HBB,KRT1,KRT10
GO:1901700	response to oxygen-containing compound	13	1427	0.0130	ENSP00000251595,ENSP00000265462,ENSP00000299767,ENSP00000319788,ENSP00000320866,ENSP00000322439,ENSP00000324173,ENSP00000333994,ENSP00000356042,ENSP00000370023,ENSP00000370254,ENSP00000416293,ENSP00000441875	AKR1C1,CALR,EZR,HADHA,HBA2,HBB,HSP90B1,HSPA5,NQO1,PHB2,PRDX5,SLC2A1,TUFM
GO:0006635	fatty acid beta-oxidation	3	56	0.0133	ENSP00000357535,ENSP00000370023,ENSP00000452762	ECHS1,ETFA,HADHA
GO:0006839	mitochondrial transport	5	223	0.0133	ENSP00000262030,ENSP00000290299,ENSP00000360671,ENSP00000370808,ENSP00000385828	ATP5B,ATP5O,SLC25A5,SLC25A6,TST
GO:0009636	response to toxic substance	7	468	0.0136	ENSP00000251595,ENSP00000265462,ENSP00000295897,ENSP00000319788,ENSP00000322439,ENSP00000333994,ENSP00000356864	ALB,HBA2,HBB,MGST3,NQO1,PRDX5,TUFM
GO:0009167	purine ribonucleoside monophosphate metabolic process	5	230	0.0143	ENSP00000203407,ENSP00000262030,ENSP00000290299,ENSP00000354876,ENSP00000430494	ATP5B,ATP5O,MT-CO2,UQCRB,UQCRC1
GO:0018149	peptide cross-linking	3	59	0.0143	ENSP00000252244,ENSP00000269576,ENSP00000310861	KRT1,KRT10,KRT2
GO:0046683	response to organophosphorus	4	138	0.0158	ENSP00000299767,ENSP00000324173,ENSP00000356042,ENSP00000370254	AKR1C1,EZR,HSP90B1,HSPA5
GO:0006112	energy reserve metabolic process	3	62	0.0159	ENSP00000216962,ENSP00000349860,ENSP00000378769	GFPT1,PPP1CB,PYGB
GO:0044267	cellular protein metabolic process	23	3603	0.0162	ENSP00000237530,ENSP00000252244,ENSP00000261772,ENSP00000269576,ENSP00000295897,ENSP00000296255,ENSP00000299767,ENSP00000310861,ENSP00000322439,ENSP00000324173,ENSP00000327801,ENSP00000331901,ENSP00000335304,ENSP00000336702,ENSP00000339095,ENSP00000349860,ENSP00000369424,ENSP00000378769,ENSP00000379506,ENSP00000399457,ENSP00000472985,ENSP00000479488,ENSP00000479606	AARS,ALB,CLTC,DDOST,DLST,EEF1G,EIF5A,GFPT1,HSP90B1,HSPA5,KRT1,KRT10,KRT2,P4HB,PHB,PPP1CB,RBBP7,RPL14,RPN1,RPN2,RPS5,RPS7,TUFM
GO:0015671	oxygen transport	2	15	0.0166	ENSP00000251595,ENSP00000333994	HBA2,HBB
GO:0006518	peptide metabolic process	7	497	0.0176	ENSP00000261772,ENSP00000322439,ENSP00000331901,ENSP00000336702,ENSP00000339095,ENSP00000379506,ENSP00000472985	AARS,EEF1G,EIF5A,RPL14,RPS5,RPS7,TUFM
GO:0030855	epithelial cell differentiation	8	649	0.0185	ENSP00000246662,ENSP00000252244,ENSP00000265333,ENSP00000269576,ENSP00000310861,ENSP00000356042,ENSP00000370254,ENSP00000385828	AKR1C1,EZR,KRT1,KRT10,KRT2,KRT9,TST,VDAC1
GO:0006450	regulation of translational fidelity	2	17	0.0202	ENSP00000261772,ENSP00000472985	AARS,RPS5
GO:0042776	mitochondrial ATP synthesis coupled proton transport	2	17	0.0202	ENSP00000262030,ENSP00000290299	ATP5B,ATP5O
GO:1901679	nucleotide transmembrane transport	2	17	0.0202	ENSP00000360671,ENSP00000370808	SLC25A5,SLC25A6
GO:0097006	regulation of plasma lipoprotein particle levels	3	70	0.0209	ENSP00000295897,ENSP00000327801,ENSP00000479606	ALB,CLTC,P4HB
GO:0034220	ion transmembrane transport	10	995	0.0215	ENSP00000262030,ENSP00000265333,ENSP00000290299,ENSP00000354876,ENSP00000360671,ENSP00000361635,ENSP00000370808,ENSP00000416293,ENSP00000441875,ENSP00000479488	ATP5B,ATP5O,MT-CO2,PHB,PHB2,SLC25A5,SLC25A6,SLC2A1,VDAC1,VDAC2
GO:0006448	regulation of translational elongation	2	18	0.0216	ENSP00000261772,ENSP00000336702	AARS,EIF5A
GO:0016043	cellular component organization	29	5163	0.0216	ENSP00000168216,ENSP00000211998,ENSP00000246662,ENSP00000251595,ENSP00000252244,ENSP00000262030,ENSP00000269576,ENSP00000278353,ENSP00000290299,ENSP00000295897,ENSP00000297012,ENSP00000297185,ENSP00000299767,ENSP00000310861,ENSP00000320866,ENSP00000327801,ENSP00000333994,ENSP00000356042,ENSP00000360671,ENSP00000369424,ENSP00000370254,ENSP00000370808,ENSP00000385432,ENSP00000416293,ENSP00000430494…	AKR1C1,ALB,ATP5B,ATP5O,CALR,CLTC,EZR,HBA2,HBB,HIST1H2AA,HSD17B10,HSD17B12,HSP90B1,HSPA9,KRT1,KRT10,KRT2,KRT9,P4HB,PHB,PHB2,RBBP7,RPS5,SAR1B,SLC25A5,SLC25A6,SLC2A1,UQCRB,VCL
GO:0035338	long-chain fatty-acyl-CoA biosynthetic process	2	18	0.0216	ENSP00000215567,ENSP00000278353	HSD17B12,TECR
GO:0015893	drug transport	4	155	0.0218	ENSP00000251595,ENSP00000333994,ENSP00000360671,ENSP00000370808	HBA2,HBB,SLC25A5,SLC25A6
GO:0019538	protein metabolic process	25	4194	0.0227	ENSP00000203407,ENSP00000237530,ENSP00000252244,ENSP00000261772,ENSP00000269576,ENSP00000295897,ENSP00000296255,ENSP00000299767,ENSP00000310861,ENSP00000320866,ENSP00000322439,ENSP00000324173,ENSP00000327801,ENSP00000331901,ENSP00000335304,ENSP00000336702,ENSP00000339095,ENSP00000349860,ENSP00000369424,ENSP00000378769,ENSP00000379506,ENSP00000399457,ENSP00000472985,ENSP00000479488,ENSP00000479606	AARS,ALB,CALR,CLTC,DDOST,DLST,EEF1G,EIF5A,GFPT1,HSP90B1,HSPA5,KRT1,KRT10,KRT2,P4HB,PHB,PPP1CB,RBBP7,RPL14,RPN1,RPN2,RPS5,RPS7,TUFM,UQCRC1
GO:2001242	regulation of intrinsic apoptotic signaling pathway	4	159	0.0232	ENSP00000327801,ENSP00000339095,ENSP00000361635,ENSP00000480150	HYOU1,P4HB,RPS7,VDAC2
GO:0006629	lipid metabolic process	11	1192	0.0234	ENSP00000168216,ENSP00000215567,ENSP00000256682,ENSP00000262030,ENSP00000278353,ENSP00000356864,ENSP00000357535,ENSP00000370023,ENSP00000370254,ENSP00000378877,ENSP00000452762	AGPAT1,AKR1C1,ARF3,ATP5B,ECHS1,ETFA,HADHA,HSD17B10,HSD17B12,MGST3,TECR
GO:0042775	mitochondrial ATP synthesis coupled electron transport	3	78	0.0260	ENSP00000203407,ENSP00000354876,ENSP00000430494	MT-CO2,UQCRB,UQCRC1
GO:0050821	protein stabilization	4	166	0.0262	ENSP00000320866,ENSP00000339095,ENSP00000441875,ENSP00000479488	CALR,PHB,PHB2,RPS7
GO:0006851	mitochondrial calcium ion transmembrane transport	2	21	0.0266	ENSP00000441875,ENSP00000479488	PHB,PHB2
GO:2001057	reactive nitrogen species metabolic process	2	21	0.0266	ENSP00000265462,ENSP00000319788	NQO1,PRDX5
GO:0022900	electron transport chain	4	169	0.0272	ENSP00000203407,ENSP00000354876,ENSP00000430494,ENSP00000452762	ETFA,MT-CO2,UQCRB,UQCRC1
GO:1901575	organic substance catabolic process	13	1609	0.0278	ENSP00000168216,ENSP00000216962,ENSP00000299767,ENSP00000324173,ENSP00000335304,ENSP00000339095,ENSP00000357535,ENSP00000370023,ENSP00000379506,ENSP00000385828,ENSP00000452762,ENSP00000472985,ENSP00000479606	CLTC,DLST,ECHS1,ETFA,HADHA,HSD17B10,HSP90B1,HSPA5,PYGB,RPL14,RPS5,RPS7,TST
GO:0045109	intermediate filament organization	2	22	0.0281	ENSP00000246662,ENSP00000310861	KRT2,KRT9
GO:0009628	response to abiotic stimulus	10	1052	0.0284	ENSP00000299767,ENSP00000319788,ENSP00000324173,ENSP00000327801,ENSP00000354876,ENSP00000369424,ENSP00000378769,ENSP00000416293,ENSP00000441875,ENSP00000480150	HSP90B1,HSPA5,HYOU1,MT-CO2,NQO1,P4HB,PHB2,PPP1CB,RBBP7,SLC2A1
GO:0015711	organic anion transport	6	414	0.0284	ENSP00000251595,ENSP00000333994,ENSP00000360671,ENSP00000370254,ENSP00000370808,ENSP00000416293	AKR1C1,HBA2,HBB,SLC25A5,SLC25A6,SLC2A1
GO:0044272	sulfur compound biosynthetic process	4	172	0.0284	ENSP00000215567,ENSP00000278353,ENSP00000280346,ENSP00000356864	DLAT,HSD17B12,MGST3,TECR
GO:0055085	transmembrane transport	11	1235	0.0284	ENSP00000262030,ENSP00000265333,ENSP00000290299,ENSP00000354876,ENSP00000360671,ENSP00000361635,ENSP00000370808,ENSP00000385828,ENSP00000416293,ENSP00000441875,ENSP00000479488	ATP5B,ATP5O,MT-CO2,PHB,PHB2,SLC25A5,SLC25A6,SLC2A1,TST,VDAC1,VDAC2
GO:1901570	fatty acid derivative biosynthetic process	3	82	0.0284	ENSP00000215567,ENSP00000278353,ENSP00000356864	HSD17B12,MGST3,TECR
GO:0051651	maintenance of location in cell	3	83	0.0287	ENSP00000295897,ENSP00000324173,ENSP00000356042	ALB,EZR,HSPA5
GO:1990542	mitochondrial transmembrane transport	3	83	0.0287	ENSP00000262030,ENSP00000290299,ENSP00000385828	ATP5B,ATP5O,TST
GO:0006631	fatty acid metabolic process	5	294	0.0315	ENSP00000215567,ENSP00000278353,ENSP00000357535,ENSP00000370023,ENSP00000452762	ECHS1,ETFA,HADHA,HSD17B12,TECR
GO:0021680	cerebellar Purkinje cell layer development	2	24	0.0315	ENSP00000261772,ENSP00000324173	AARS,HSPA5
GO:0035336	long-chain fatty-acyl-CoA metabolic process	2	24	0.0315	ENSP00000215567,ENSP00000278353	HSD17B12,TECR
GO:0072583	clathrin-dependent endocytosis	2	24	0.0315	ENSP00000247461,ENSP00000479606	CANX,CLTC
GO:0006796	phosphate-containing compound metabolic process	15	2065	0.0332	ENSP00000203407,ENSP00000215567,ENSP00000256682,ENSP00000262030,ENSP00000265462,ENSP00000278353,ENSP00000280346,ENSP00000290299,ENSP00000335304,ENSP00000349860,ENSP00000354876,ENSP00000360939,ENSP00000378769,ENSP00000378877,ENSP00000430494	AGPAT1,ARF3,ATP5B,ATP5O,CMPK1,DLAT,DLST,GFPT1,HSD17B12,MT-CO2,PPP1CB,PRDX5,TECR,UQCRB,UQCRC1
GO:0034641	cellular nitrogen compound metabolic process	28	5126	0.0352	ENSP00000168216,ENSP00000203407,ENSP00000215567,ENSP00000261772,ENSP00000262030,ENSP00000265462,ENSP00000278353,ENSP00000280346,ENSP00000290299,ENSP00000319788,ENSP00000322439,ENSP00000331901,ENSP00000335304,ENSP00000336702,ENSP00000339095,ENSP00000349860,ENSP00000354876,ENSP00000360939,ENSP00000363745,ENSP00000369424,ENSP00000378877,ENSP00000379506,ENSP00000385828,ENSP00000400433,ENSP00000430494…	AARS,AGPAT1,ATP5B,ATP5O,CMPK1,DLAT,DLST,EEF1G,EIF5A,GFPT1,HNRNPF,HNRNPR,HSD17B10,HSD17B12,MT-CO2,NQO1,PHB,PHB2,PRDX5,RBBP7,RPL14,RPS5,RPS7,TECR,TST,TUFM,UQCRB,UQCRC1
GO:0046677	response to antibiotic	5	305	0.0357	ENSP00000251595,ENSP00000319788,ENSP00000322439,ENSP00000324173,ENSP00000333994	HBA2,HBB,HSPA5,NQO1,TUFM
GO:0006614	SRP-dependent cotranslational protein targeting to membrane	3	92	0.0360	ENSP00000339095,ENSP00000379506,ENSP00000472985	RPL14,RPS5,RPS7
GO:0050896	response to stimulus	38	7824	0.0360	ENSP00000203407,ENSP00000211998,ENSP00000216962,ENSP00000237530,ENSP00000247461,ENSP00000251595,ENSP00000252244,ENSP00000263735,ENSP00000265462,ENSP00000295897,ENSP00000297185,ENSP00000299767,ENSP00000303174,ENSP00000319788,ENSP00000320866,ENSP00000322439,ENSP00000324173,ENSP00000327801,ENSP00000331901,ENSP00000333994,ENSP00000349860,ENSP00000354876,ENSP00000356042,ENSP00000356864,ENSP00000360671…	AKR1C1,ALB,ALDH3A1,CALR,CANX,CLTC,DDOST,EEF1G,EPCAM,EZR,GFPT1,HADHA,HBA2,HBB,HNRNPF,HSP90B1,HSPA5,HSPA9,HYOU1,KRT1,MGST3,MT-CO2,NQO1,P4HB,PHB,PHB2,PPP1CB,PRDX5,PYGB,RBBP7,RPN2,SLC25A5,SLC25A6,SLC2A1,TUFM,UGT1A6,UQCRC1,VCL
GO:0000302	response to reactive oxygen species	4	189	0.0364	ENSP00000251595,ENSP00000265462,ENSP00000319788,ENSP00000333994	HBA2,HBB,NQO1,PRDX5
GO:0006084	acetyl-CoA metabolic process	2	27	0.0371	ENSP00000280346,ENSP00000335304	DLAT,DLST
GO:0019886	antigen processing and presentation of exogenous peptide antigen via MHC class II	3	96	0.0394	ENSP00000247461,ENSP00000385432,ENSP00000479606	CANX,CLTC,SAR1B
GO:0050892	intestinal absorption	2	29	0.0409	ENSP00000356042,ENSP00000370254	AKR1C1,EZR
GO:0030866	cortical actin cytoskeleton organization	2	30	0.0431	ENSP00000320866,ENSP00000356042	CALR,EZR
GO:0042407	cristae formation	2	31	0.0454	ENSP00000262030,ENSP00000290299	ATP5B,ATP5O
GO:0009142	nucleoside triphosphate biosynthetic process	3	103	0.0456	ENSP00000262030,ENSP00000290299,ENSP00000360939	ATP5B,ATP5O,CMPK1
GO:0031669	cellular response to nutrient levels	4	206	0.0459	ENSP00000295897,ENSP00000299767,ENSP00000324173,ENSP00000416293	ALB,HSP90B1,HSPA5,SLC2A1
GO:0006099	tricarboxylic acid cycle	2	32	0.0476	ENSP00000280346,ENSP00000335304	DLAT,DLST
GO:0009719	response to endogenous stimulus	11	1353	0.0482	ENSP00000299767,ENSP00000319788,ENSP00000320866,ENSP00000324173,ENSP00000356042,ENSP00000369424,ENSP00000370023,ENSP00000370254,ENSP00000400433,ENSP00000416293,ENSP00000479488	AKR1C1,CALR,EZR,HADHA,HNRNPF,HSP90B1,HSPA5,NQO1,PHB,RBBP7,SLC2A1
GO:0033554	cellular response to stress	12	1553	0.0485	ENSP00000265462,ENSP00000295897,ENSP00000299767,ENSP00000319788,ENSP00000320866,ENSP00000324173,ENSP00000327801,ENSP00000349860,ENSP00000369424,ENSP00000416293,ENSP00000441875,ENSP00000480150	ALB,CALR,GFPT1,HSP90B1,HSPA5,HYOU1,NQO1,P4HB,PHB2,PRDX5,RBBP7,SLC2A1
PaCa3_gene ontology_molecular function_upregulated proteins
#term ID	term description	observed gene count	background gene count	false discovery rate	matching proteins in your network (IDs)	matching proteins in your network (labels)
GO:0003723	RNA binding	14	850	0.00036	ENSP00000168216,ENSP00000261772,ENSP00000299767,ENSP00000320866,ENSP00000322439,ENSP00000331901,ENSP00000336702,ENSP00000339095,ENSP00000363745,ENSP00000369424,ENSP00000385828,ENSP00000400433,ENSP00000472985,ENSP00000479606	AARS,CALR,CLTC,EEF1G,EIF5A,HNRNPF,HNRNPR,HSD17B10,HSP90B1,RBBP7,RPS5,RPS7,TST,TUFM
GO:0016491	oxidoreductase activity	13	716	0.00036	ENSP00000168216,ENSP00000203407,ENSP00000215567,ENSP00000265462,ENSP00000278353,ENSP00000319788,ENSP00000327801,ENSP00000354876,ENSP00000356864,ENSP00000370023,ENSP00000370254,ENSP00000411821,ENSP00000452762	AKR1C1,ALDH3A1,ETFA,HADHA,HSD17B10,HSD17B12,MGST3,MT-CO2,NQO1,P4HB,PRDX5,TECR,UQCRC1
GO:0003857	3-hydroxyacyl-CoA dehydrogenase activity	3	9	0.0011	ENSP00000168216,ENSP00000278353,ENSP00000370023	HADHA,HSD17B10,HSD17B12
GO:0030280	structural constituent of epidermis	3	14	0.0025	ENSP00000252244,ENSP00000269576,ENSP00000310861	KRT1,KRT10,KRT2
GO:0003746	translation elongation factor activity	3	16	0.0028	ENSP00000322439,ENSP00000331901,ENSP00000336702	EEF1G,EIF5A,TUFM
GO:0051082	unfolded protein binding	5	106	0.0028	ENSP00000247461,ENSP00000297185,ENSP00000299767,ENSP00000320866,ENSP00000324173	CALR,CANX,HSP90B1,HSPA5,HSPA9
GO:0016616	oxidoreductase activity, acting on the CH-OH group of donors, NAD or NADP as acceptor	5	118	0.0036	ENSP00000168216,ENSP00000278353,ENSP00000370023,ENSP00000370254,ENSP00000411821	AKR1C1,ALDH3A1,HADHA,HSD17B10,HSD17B12
GO:0005471	ATP:ADP antiporter activity	2	3	0.0056	ENSP00000360671,ENSP00000370808	SLC25A5,SLC25A6
GO:0015207	adenine transmembrane transporter activity	2	3	0.0056	ENSP00000360671,ENSP00000370808	SLC25A5,SLC25A6
GO:0016209	antioxidant activity	4	79	0.0056	ENSP00000265462,ENSP00000295897,ENSP00000319788,ENSP00000356864	ALB,MGST3,NQO1,PRDX5
GO:0016509	long-chain-3-hydroxyacyl-CoA dehydrogenase activity	2	3	0.0056	ENSP00000278353,ENSP00000370023	HADHA,HSD17B12
GO:0033764	steroid dehydrogenase activity, acting on the CH-OH group of donors, NAD or NADP as acceptor	3	27	0.0056	ENSP00000168216,ENSP00000278353,ENSP00000370254	AKR1C1,HSD17B10,HSD17B12
GO:0003824	catalytic activity	33	5592	0.0075	ENSP00000168216,ENSP00000203407,ENSP00000215567,ENSP00000216962,ENSP00000256682,ENSP00000261772,ENSP00000262030,ENSP00000265462,ENSP00000278353,ENSP00000280346,ENSP00000290299,ENSP00000296255,ENSP00000303174,ENSP00000319788,ENSP00000322439,ENSP00000324173,ENSP00000327801,ENSP00000331901,ENSP00000335304,ENSP00000349860,ENSP00000354876,ENSP00000356864,ENSP00000357535,ENSP00000360939,ENSP00000369424…	AARS,AGPAT1,AKR1C1,ALDH3A1,ARF3,ATP5B,ATP5O,CMPK1,DLAT,DLST,ECHS1,EEF1G,ETFA,GFPT1,HADHA,HSD17B10,HSD17B12,HSPA5,MGST3,MT-CO2,NQO1,P4HB,PPP1CB,PRDX5,PYGB,RBBP7,RPN1,SAR1B,TECR,TST,TUFM,UGT1A6,UQCRC1
GO:0015288	porin activity	2	6	0.0078	ENSP00000265333,ENSP00000361635	VDAC1,VDAC2
GO:0005488	binding	54	11878	0.0092	ENSP00000168216,ENSP00000203407,ENSP00000211998,ENSP00000216962,ENSP00000237530,ENSP00000247461,ENSP00000251595,ENSP00000252244,ENSP00000256682,ENSP00000261772,ENSP00000262030,ENSP00000263735,ENSP00000265333,ENSP00000265462,ENSP00000269576,ENSP00000278353,ENSP00000280346,ENSP00000290299,ENSP00000295897,ENSP00000297012,ENSP00000297185,ENSP00000299767,ENSP00000303174,ENSP00000310861,ENSP00000319788…	AARS,AKR1C1,ALB,ARF3,ATP5B,ATP5O,CALR,CANX,CLTC,CMPK1,DLAT,EEF1G,EIF5A,EPCAM,ETFA,EZR,GFPT1,HADHA,HBA2,HBB,HIST1H2AA,HNRNPF,HNRNPR,HSD17B10,HSD17B12,HSP90B1,HSPA5,HSPA9,HYOU1,KRT1,KRT10,KRT2,MT-CO2,NQO1,P4HB,PHB,PHB2,PPP1CB,PRDX5,PYGB,RBBP7,RPN2,RPS5,RPS7,SAR1B,SLC25A5,SLC2A1,TST,TUFM,UGT1A6,UQCRC1,VCL,VDAC1,VDAC2
GO:0051087	chaperone binding	4	100	0.0092	ENSP00000295897,ENSP00000320866,ENSP00000324173,ENSP00000480150	ALB,CALR,HSPA5,HYOU1
GO:0004300	enoyl-CoA hydratase activity	2	8	0.0100	ENSP00000357535,ENSP00000370023	ECHS1,HADHA
GO:1901363	heterocyclic compound binding	31	5305	0.0111	ENSP00000168216,ENSP00000216962,ENSP00000251595,ENSP00000256682,ENSP00000261772,ENSP00000262030,ENSP00000265462,ENSP00000295897,ENSP00000297012,ENSP00000297185,ENSP00000299767,ENSP00000320866,ENSP00000322439,ENSP00000324173,ENSP00000331901,ENSP00000333994,ENSP00000336702,ENSP00000339095,ENSP00000360939,ENSP00000361635,ENSP00000363745,ENSP00000369424,ENSP00000370023,ENSP00000385432,ENSP00000385828…	AARS,ALB,ARF3,ATP5B,CALR,CLTC,CMPK1,EEF1G,EIF5A,ETFA,HADHA,HBA2,HBB,HIST1H2AA,HNRNPF,HNRNPR,HSD17B10,HSP90B1,HSPA5,HSPA9,HYOU1,PHB,PRDX5,PYGB,RBBP7,RPS5,RPS7,SAR1B,TST,TUFM,VDAC2
GO:0031625	ubiquitin protein ligase binding	6	311	0.0117	ENSP00000203407,ENSP00000211998,ENSP00000297185,ENSP00000320866,ENSP00000324173,ENSP00000360671	CALR,HSPA5,HSPA9,SLC25A5,UQCRC1,VCL
GO:0043022	ribosome binding	3	50	0.0120	ENSP00000237530,ENSP00000324173,ENSP00000336702	EIF5A,HSPA5,RPN2
GO:0097159	organic cyclic compound binding	31	5382	0.0120	ENSP00000168216,ENSP00000216962,ENSP00000251595,ENSP00000256682,ENSP00000261772,ENSP00000262030,ENSP00000265462,ENSP00000295897,ENSP00000297012,ENSP00000297185,ENSP00000299767,ENSP00000320866,ENSP00000322439,ENSP00000324173,ENSP00000331901,ENSP00000333994,ENSP00000336702,ENSP00000339095,ENSP00000360939,ENSP00000361635,ENSP00000363745,ENSP00000369424,ENSP00000370023,ENSP00000385432,ENSP00000385828…	AARS,ALB,ARF3,ATP5B,CALR,CLTC,CMPK1,EEF1G,EIF5A,ETFA,HADHA,HBA2,HBB,HIST1H2AA,HNRNPF,HNRNPR,HSD17B10,HSP90B1,HSPA5,HSPA9,HYOU1,PHB,PRDX5,PYGB,RBBP7,RPS5,RPS7,SAR1B,TST,TUFM,VDAC2
GO:0045182	translation regulator activity	4	124	0.0131	ENSP00000261772,ENSP00000322439,ENSP00000331901,ENSP00000336702	AARS,EEF1G,EIF5A,TUFM
GO:0046933	proton-transporting ATP synthase activity, rotational mechanism	2	13	0.0144	ENSP00000262030,ENSP00000290299	ATP5B,ATP5O
GO:0036094	small molecule binding	18	2460	0.0148	ENSP00000216962,ENSP00000251595,ENSP00000256682,ENSP00000261772,ENSP00000262030,ENSP00000295897,ENSP00000297185,ENSP00000299767,ENSP00000322439,ENSP00000324173,ENSP00000333994,ENSP00000360939,ENSP00000361635,ENSP00000370023,ENSP00000370254,ENSP00000385432,ENSP00000452762,ENSP00000480150	AARS,AKR1C1,ALB,ARF3,ATP5B,CMPK1,ETFA,HADHA,HBA2,HBB,HSP90B1,HSPA5,HSPA9,HYOU1,PYGB,SAR1B,TUFM,VDAC2
GO:0001846	opsonin binding	2	14	0.0151	ENSP00000320866,ENSP00000479488	CALR,PHB
GO:0005344	oxygen carrier activity	2	14	0.0151	ENSP00000251595,ENSP00000333994	HBA2,HBB
GO:0008106	alcohol dehydrogenase (NADP+) activity	2	16	0.0180	ENSP00000370254,ENSP00000411821	AKR1C1,ALDH3A1
GO:0044877	protein-containing complex binding	10	968	0.0180	ENSP00000203407,ENSP00000237530,ENSP00000263735,ENSP00000278353,ENSP00000320866,ENSP00000324173,ENSP00000327801,ENSP00000336702,ENSP00000356042,ENSP00000370023	CALR,EIF5A,EPCAM,EZR,HADHA,HSD17B12,HSPA5,P4HB,RPN2,UQCRC1
GO:0008308	voltage-gated anion channel activity	2	18	0.0207	ENSP00000265333,ENSP00000361635	VDAC1,VDAC2
GO:0005198	structural molecule activity	8	679	0.0220	ENSP00000211998,ENSP00000246662,ENSP00000252244,ENSP00000269576,ENSP00000310861,ENSP00000339095,ENSP00000379506,ENSP00000479606	CLTC,KRT1,KRT10,KRT2,KRT9,RPL14,RPS7,VCL
GO:0001848	complement binding	2	20	0.0238	ENSP00000320866,ENSP00000479488	CALR,PHB
GO:0019899	enzyme binding	16	2197	0.0244	ENSP00000203407,ENSP00000211998,ENSP00000265333,ENSP00000297185,ENSP00000299767,ENSP00000303174,ENSP00000320866,ENSP00000324173,ENSP00000327801,ENSP00000339095,ENSP00000356042,ENSP00000360671,ENSP00000378769,ENSP00000416293,ENSP00000479488,ENSP00000479606	CALR,CLTC,EZR,HSP90B1,HSPA5,HSPA9,P4HB,PHB,PPP1CB,RPS7,SLC25A5,SLC2A1,UGT1A6,UQCRC1,VCL,VDAC1
GO:0050750	low-density lipoprotein particle receptor binding	2	22	0.0271	ENSP00000299767,ENSP00000479606	CLTC,HSP90B1
GO:0016747	transferase activity, transferring acyl groups other than amino-acyl groups	4	179	0.0297	ENSP00000280346,ENSP00000335304,ENSP00000370023,ENSP00000378877	AGPAT1,DLAT,DLST,HADHA
GO:0004364	glutathione transferase activity	2	25	0.0307	ENSP00000331901,ENSP00000356864	EEF1G,MGST3
GO:0016628	oxidoreductase activity, acting on the CH-CH group of donors, NAD or NADP as acceptor	2	26	0.0317	ENSP00000215567,ENSP00000370254	AKR1C1,TECR
GO:0003729	mRNA binding	4	198	0.0373	ENSP00000320866,ENSP00000339095,ENSP00000363745,ENSP00000472985	CALR,HNRNPR,RPS5,RPS7
GO:0016417	S-acyltransferase activity	2	29	0.0373	ENSP00000280346,ENSP00000335304	DLAT,DLST
GO:0050839	cell adhesion molecule binding	4	200	0.0373	ENSP00000263735,ENSP00000320866,ENSP00000327801,ENSP00000356042	CALR,EPCAM,EZR,P4HB
GO:0009055	electron transfer activity	3	103	0.0388	ENSP00000203407,ENSP00000354876,ENSP00000452762	ETFA,MT-CO2,UQCRC1
GO:0008509	anion transmembrane transporter activity	5	336	0.0405	ENSP00000265333,ENSP00000360671,ENSP00000361635,ENSP00000370808,ENSP00000416293	SLC25A5,SLC25A6,SLC2A1,VDAC1,VDAC2
GO:0005515	protein binding	33	6605	0.0407	ENSP00000203407,ENSP00000211998,ENSP00000247461,ENSP00000252244,ENSP00000262030,ENSP00000263735,ENSP00000265333,ENSP00000265462,ENSP00000269576,ENSP00000278353,ENSP00000280346,ENSP00000295897,ENSP00000297012,ENSP00000297185,ENSP00000299767,ENSP00000303174,ENSP00000310861,ENSP00000319788,ENSP00000320866,ENSP00000324173,ENSP00000327801,ENSP00000333994,ENSP00000336702,ENSP00000339095,ENSP00000356042…	ALB,ATP5B,CALR,CANX,CLTC,DLAT,EIF5A,EPCAM,EZR,HBB,HIST1H2AA,HNRNPF,HSD17B12,HSP90B1,HSPA5,HSPA9,HYOU1,KRT1,KRT10,KRT2,NQO1,P4HB,PHB,PHB2,PPP1CB,PRDX5,RPS7,SLC25A5,SLC2A1,UGT1A6,UQCRC1,VCL,VDAC1
GO:0048037	cofactor binding	6	481	0.0407	ENSP00000216962,ENSP00000251595,ENSP00000295897,ENSP00000333994,ENSP00000370023,ENSP00000452762	ALB,ETFA,HADHA,HBA2,HBB,PYGB
GO:0097718	disordered domain specific binding	2	33	0.0407	ENSP00000356042,ENSP00000479606	CLTC,EZR
GO:0019825	oxygen binding	2	36	0.0453	ENSP00000251595,ENSP00000333994	HBA2,HBB
GO:0015078	proton transmembrane transporter activity	3	120	0.0499	ENSP00000262030,ENSP00000290299,ENSP00000354876	ATP5B,ATP5O,MT-CO2
PaCa3_downregulated proteins
PaCa3_gene ontology_cellular component_downregulated proteins
#term ID	term description	observed gene count	background gene count	false discovery rate	matching proteins in your network (IDs)	matching proteins in your network (labels)
GO:0005829	cytosol	38	4958	2.51e-10	ENSP00000215909,ENSP00000216181,ENSP00000217652,ENSP00000226253,ENSP00000252699,ENSP00000258091,ENSP00000259469,ENSP00000262193,ENSP00000301522,ENSP00000304592,ENSP00000313199,ENSP00000317334,ENSP00000344547,ENSP00000345957,ENSP00000348849,ENSP00000351777,ENSP00000356652,ENSP00000357076,ENSP00000358866,ENSP00000359345,ENSP00000360609,ENSP00000367263,ENSP00000373487,ENSP00000376886,ENSP00000378669…	ACTN4,AHNAK,ALDOA,ALDOC,CACYBP,CCT7,FASN,FKBP1A,FLNA,FLNB,HNRNPD,HSP90AB1,HSPA8,KRT18,LDHA,LGALS1,MYH9,MYL12A,NME1-NME2,PARK7,PPP6R2,PRDX2,PSMB1,PTMA,RPL17,RPL23A,RPL35,RPL35A,RPL5,RPS14,RPS19,RPS21,RPS26,RPS28,RPS29,TAGLN2,TCP1,VCP
GO:1904813	ficolin-1-rich granule lumen	9	125	1.10e-08	ENSP00000226253,ENSP00000236671,ENSP00000262193,ENSP00000345672,ENSP00000351777,ENSP00000360609,ENSP00000376886,ENSP00000378669,ENSP00000432083	ALDOA,ALDOC,CTSB,CTSD,HSP90AB1,HSPA8,NME1-NME2,PSMB1,VCP
GO:0022627	cytosolic small ribosomal subunit	6	38	1.74e-07	ENSP00000345957,ENSP00000348849,ENSP00000379339,ENSP00000385958,ENSP00000470972,ENSP00000472469	RPS14,RPS19,RPS21,RPS26,RPS28,RPS29
GO:0005737	cytoplasm	49	11238	1.89e-07	ENSP00000007699,ENSP00000215909,ENSP00000216181,ENSP00000217652,ENSP00000226253,ENSP00000236671,ENSP00000246957,ENSP00000252699,ENSP00000258091,ENSP00000258962,ENSP00000259469,ENSP00000262193,ENSP00000301522,ENSP00000304592,ENSP00000313199,ENSP00000317334,ENSP00000325240,ENSP00000344547,ENSP00000345672,ENSP00000345957,ENSP00000348849,ENSP00000351108,ENSP00000351777,ENSP00000353224,ENSP00000355228…	ACTN4,AHNAK,ALDOA,ALDOC,CACYBP,CCT7,CTSB,CTSD,FASN,FKBP1A,FLNA,FLNB,HMGN2,HNRNPAB,HNRNPD,HSP90AB1,HSPA8,KRT18,LASP1,LDHA,LGALS1,MYH9,MYL12A,NME1-NME2,PARK7,PPP6R2,PRDX2,PSMB1,PTMA,RPL17,RPL23A,RPL35,RPL35A,RPL5,RPS14,RPS19,RPS21,RPS26,RPS28,RPS29,SETSIP,SLC1A5,SRSF1,TAGLN2,TCP1,TFRC,TRAP1,VCP,YBX2
GO:0042470	melanosome	7	105	9.15e-07	ENSP00000236671,ENSP00000304592,ENSP00000345672,ENSP00000353224,ENSP00000360609,ENSP00000432083,ENSP00000444408	CTSB,CTSD,FASN,HSP90AB1,HSPA8,SLC1A5,TFRC
GO:0043232	intracellular non-membrane-bounded organelle	29	4005	9.73e-07	ENSP00000007699,ENSP00000216181,ENSP00000217652,ENSP00000226253,ENSP00000252699,ENSP00000258091,ENSP00000259469,ENSP00000317334,ENSP00000325240,ENSP00000345672,ENSP00000345957,ENSP00000348849,ENSP00000351777,ENSP00000355228,ENSP00000358866,ENSP00000359345,ENSP00000367263,ENSP00000368458,ENSP00000373487,ENSP00000378669,ENSP00000379339,ENSP00000383003,ENSP00000385958,ENSP00000418770,ENSP00000420213…	ACTN4,AHNAK,ALDOA,ALDOC,CCT7,CTSB,FKBP1A,FLNA,FLNB,HMGN2,HSPA8,KRT18,LASP1,MYH9,MYL12A,PARK7,PCNA,RPL35,RPL5,RPS14,RPS19,RPS21,RPS26,RPS28,RPS29,SETSIP,TCP1,VCP,YBX2
GO:0044444	cytoplasmic part	44	9377	1.25e-06	ENSP00000215909,ENSP00000216181,ENSP00000217652,ENSP00000226253,ENSP00000236671,ENSP00000246957,ENSP00000252699,ENSP00000258091,ENSP00000259469,ENSP00000262193,ENSP00000301522,ENSP00000304592,ENSP00000313199,ENSP00000317334,ENSP00000325240,ENSP00000344547,ENSP00000345672,ENSP00000345957,ENSP00000348849,ENSP00000351777,ENSP00000353224,ENSP00000356652,ENSP00000357076,ENSP00000358866,ENSP00000359345…	ACTN4,AHNAK,ALDOA,ALDOC,CACYBP,CCT7,CTSB,CTSD,FASN,FKBP1A,FLNA,FLNB,HNRNPD,HSP90AB1,HSPA8,KRT18,LASP1,LDHA,LGALS1,MYH9,MYL12A,NME1-NME2,PARK7,PPP6R2,PRDX2,PSMB1,PTMA,RPL17,RPL23A,RPL35,RPL35A,RPL5,RPS14,RPS19,RPS21,RPS26,RPS28,RPS29,SLC1A5,TAGLN2,TCP1,TFRC,TRAP1,VCP
GO:0044445	cytosolic part	8	195	1.51e-06	ENSP00000258091,ENSP00000317334,ENSP00000345957,ENSP00000348849,ENSP00000379339,ENSP00000385958,ENSP00000470972,ENSP00000472469	CCT7,RPS14,RPS19,RPS21,RPS26,RPS28,RPS29,TCP1
GO:0070013	intracellular organelle lumen	32	5162	2.46e-06	ENSP00000007699,ENSP00000215909,ENSP00000226253,ENSP00000236671,ENSP00000246957,ENSP00000252699,ENSP00000258962,ENSP00000259469,ENSP00000262193,ENSP00000313199,ENSP00000317334,ENSP00000344547,ENSP00000345672,ENSP00000345957,ENSP00000348849,ENSP00000351108,ENSP00000351777,ENSP00000356652,ENSP00000358866,ENSP00000359345,ENSP00000360609,ENSP00000368458,ENSP00000373487,ENSP00000376886,ENSP00000378669…	ACTN4,ALDOA,ALDOC,CACYBP,CTSB,CTSD,FLNA,HNRNPAB,HNRNPD,HSP90AB1,HSPA8,KRT18,LGALS1,NME1-NME2,PARK7,PCNA,PSMB1,PTMA,RPL35,RPL5,RPS14,RPS19,RPS21,RPS26,RPS28,RPS29,SETSIP,SRSF1,TCP1,TRAP1,VCP,YBX2
GO:0034774	secretory granule lumen	9	323	3.61e-06	ENSP00000226253,ENSP00000236671,ENSP00000252699,ENSP00000262193,ENSP00000351777,ENSP00000360609,ENSP00000376886,ENSP00000378669,ENSP00000432083	ACTN4,ALDOA,ALDOC,CTSD,HSP90AB1,HSPA8,NME1-NME2,PSMB1,VCP
GO:0031981	nuclear lumen	27	4030	9.31e-06	ENSP00000007699,ENSP00000246957,ENSP00000252699,ENSP00000258962,ENSP00000259469,ENSP00000262193,ENSP00000313199,ENSP00000317334,ENSP00000344547,ENSP00000345672,ENSP00000345957,ENSP00000348849,ENSP00000351108,ENSP00000351777,ENSP00000356652,ENSP00000358866,ENSP00000359345,ENSP00000360609,ENSP00000368458,ENSP00000373487,ENSP00000379339,ENSP00000385958,ENSP00000418770,ENSP00000432083,ENSP00000470972…	ACTN4,CACYBP,CTSB,FLNA,HNRNPAB,HNRNPD,HSP90AB1,HSPA8,KRT18,PARK7,PCNA,PSMB1,PTMA,RPL35,RPL5,RPS14,RPS19,RPS21,RPS26,RPS28,RPS29,SETSIP,SRSF1,TCP1,TRAP1,VCP,YBX2
GO:0044424	intracellular part	51	13996	9.31e-06	ENSP00000007699,ENSP00000215909,ENSP00000216181,ENSP00000217652,ENSP00000226253,ENSP00000236671,ENSP00000246957,ENSP00000252699,ENSP00000258091,ENSP00000258962,ENSP00000259469,ENSP00000262193,ENSP00000301522,ENSP00000304592,ENSP00000313199,ENSP00000317334,ENSP00000318635,ENSP00000325240,ENSP00000344547,ENSP00000345672,ENSP00000345957,ENSP00000348849,ENSP00000351108,ENSP00000351777,ENSP00000353224…	ACTN4,AHNAK,ALDOA,ALDOC,CACYBP,CCT7,CTSB,CTSD,FASN,FKBP1A,FLNA,FLNB,HMGN2,HNRNPAB,HNRNPD,HSP90AB1,HSPA8,KRT18,LASP1,LDHA,LGALS1,MYH9,MYL12A,NME1-NME2,PARK7,PCNA,PPP6R2,PRDX2,PSMB1,PTMA,RPL17,RPL23A,RPL35,RPL35A,RPL5,RPS14,RPS19,RPS21,RPS26,RPS28,RPS29,SETSIP,SLC1A5,SRSF1,SUMO4,TAGLN2,TCP1,TFRC,TRAP1,VCP,YBX2
GO:1990904	ribonucleoprotein complex	12	770	9.90e-06	ENSP00000252699,ENSP00000258962,ENSP00000313199,ENSP00000345957,ENSP00000348849,ENSP00000351108,ENSP00000359345,ENSP00000379339,ENSP00000385958,ENSP00000432083,ENSP00000470972,ENSP00000472469	ACTN4,HNRNPAB,HNRNPD,HSPA8,RPL5,RPS14,RPS19,RPS21,RPS26,RPS28,RPS29,SRSF1
GO:0098556	cytoplasmic side of rough endoplasmic reticulum membrane	3	6	1.97e-05	ENSP00000348849,ENSP00000379339,ENSP00000472469	RPS26,RPS28,RPS29
GO:0042788	polysomal ribosome	4	30	2.38e-05	ENSP00000345957,ENSP00000348849,ENSP00000379339,ENSP00000472469	RPS21,RPS26,RPS28,RPS29
GO:0044422	organelle part	41	9111	2.38e-05	ENSP00000007699,ENSP00000215909,ENSP00000216181,ENSP00000217652,ENSP00000226253,ENSP00000236671,ENSP00000246957,ENSP00000252699,ENSP00000258091,ENSP00000258962,ENSP00000259469,ENSP00000262193,ENSP00000313199,ENSP00000317334,ENSP00000325240,ENSP00000344547,ENSP00000345672,ENSP00000345957,ENSP00000348849,ENSP00000351108,ENSP00000351777,ENSP00000353224,ENSP00000355228,ENSP00000356652,ENSP00000358866…	ACTN4,AHNAK,ALDOA,ALDOC,CACYBP,CCT7,CTSB,CTSD,FKBP1A,FLNA,FLNB,HMGN2,HNRNPAB,HNRNPD,HSP90AB1,HSPA8,KRT18,LASP1,LGALS1,MYH9,MYL12A,NME1-NME2,PARK7,PCNA,PSMB1,PTMA,RPL35,RPL5,RPS14,RPS19,RPS21,RPS26,RPS28,RPS29,SETSIP,SRSF1,TCP1,TFRC,TRAP1,VCP,YBX2
GO:0044446	intracellular organelle part	40	8882	4.12e-05	ENSP00000007699,ENSP00000215909,ENSP00000216181,ENSP00000217652,ENSP00000226253,ENSP00000236671,ENSP00000246957,ENSP00000252699,ENSP00000258091,ENSP00000258962,ENSP00000259469,ENSP00000262193,ENSP00000313199,ENSP00000317334,ENSP00000325240,ENSP00000344547,ENSP00000345672,ENSP00000345957,ENSP00000348849,ENSP00000351108,ENSP00000351777,ENSP00000353224,ENSP00000355228,ENSP00000356652,ENSP00000358866…	ACTN4,ALDOA,ALDOC,CACYBP,CCT7,CTSB,CTSD,FKBP1A,FLNA,FLNB,HMGN2,HNRNPAB,HNRNPD,HSP90AB1,HSPA8,KRT18,LASP1,LGALS1,MYH9,MYL12A,NME1-NME2,PARK7,PCNA,PSMB1,PTMA,RPL35,RPL5,RPS14,RPS19,RPS21,RPS26,RPS28,RPS29,SETSIP,SRSF1,TCP1,TFRC,TRAP1,VCP,YBX2
GO:0030141	secretory granule	11	828	0.00010	ENSP00000226253,ENSP00000236671,ENSP00000252699,ENSP00000262193,ENSP00000317334,ENSP00000345672,ENSP00000351777,ENSP00000360609,ENSP00000376886,ENSP00000378669,ENSP00000432083	ACTN4,ALDOA,ALDOC,CTSB,CTSD,HSP90AB1,HSPA8,NME1-NME2,PSMB1,TCP1,VCP
GO:0015629	actin cytoskeleton	8	432	0.00018	ENSP00000216181,ENSP00000217652,ENSP00000252699,ENSP00000325240,ENSP00000358866,ENSP00000367263,ENSP00000378669,ENSP00000420213	ACTN4,AHNAK,ALDOA,FLNA,FLNB,LASP1,MYH9,MYL12A
GO:0044449	contractile fiber part	6	212	0.00021	ENSP00000252699,ENSP00000358866,ENSP00000367263,ENSP00000378669,ENSP00000383003,ENSP00000420213	ACTN4,AHNAK,ALDOA,FKBP1A,FLNA,FLNB
GO:0030016	myofibril	6	216	0.00023	ENSP00000252699,ENSP00000358866,ENSP00000367263,ENSP00000378669,ENSP00000383003,ENSP00000420213	ACTN4,AHNAK,ALDOA,FKBP1A,FLNA,FLNB
GO:0043229	intracellular organelle	46	12193	0.00023	ENSP00000007699,ENSP00000215909,ENSP00000216181,ENSP00000217652,ENSP00000226253,ENSP00000236671,ENSP00000246957,ENSP00000252699,ENSP00000258091,ENSP00000258962,ENSP00000259469,ENSP00000262193,ENSP00000304592,ENSP00000313199,ENSP00000317334,ENSP00000318635,ENSP00000325240,ENSP00000344547,ENSP00000345672,ENSP00000345957,ENSP00000348849,ENSP00000351108,ENSP00000351777,ENSP00000353224,ENSP00000355228…	ACTN4,AHNAK,ALDOA,ALDOC,CACYBP,CCT7,CTSB,CTSD,FASN,FKBP1A,FLNA,FLNB,HMGN2,HNRNPAB,HNRNPD,HSP90AB1,HSPA8,KRT18,LASP1,LGALS1,MYH9,MYL12A,NME1-NME2,PARK7,PCNA,PPP6R2,PSMB1,PTMA,RPL23A,RPL35,RPL5,RPS14,RPS19,RPS21,RPS26,RPS28,RPS29,SETSIP,SLC1A5,SRSF1,SUMO4,TCP1,TFRC,TRAP1,VCP,YBX2
GO:0101031	chaperone complex	3	19	0.00023	ENSP00000258091,ENSP00000317334,ENSP00000432083	CCT7,HSPA8,TCP1
GO:0005634	nucleus	33	6892	0.00026	ENSP00000007699,ENSP00000215909,ENSP00000216181,ENSP00000246957,ENSP00000252699,ENSP00000258962,ENSP00000259469,ENSP00000262193,ENSP00000313199,ENSP00000317334,ENSP00000318635,ENSP00000344547,ENSP00000345672,ENSP00000345957,ENSP00000348849,ENSP00000351108,ENSP00000351777,ENSP00000355228,ENSP00000356652,ENSP00000358866,ENSP00000359345,ENSP00000360609,ENSP00000367263,ENSP00000368458,ENSP00000373487…	ACTN4,AHNAK,CACYBP,CTSB,FLNA,HMGN2,HNRNPAB,HNRNPD,HSP90AB1,HSPA8,KRT18,LGALS1,MYH9,PARK7,PCNA,PSMB1,PTMA,RPL23A,RPL35,RPL5,RPS14,RPS19,RPS21,RPS26,RPS28,RPS29,SETSIP,SRSF1,SUMO4,TCP1,TRAP1,VCP,YBX2
GO:0031674	I band	5	136	0.00027	ENSP00000252699,ENSP00000358866,ENSP00000378669,ENSP00000383003,ENSP00000420213	ACTN4,ALDOA,FKBP1A,FLNA,FLNB
GO:0005791	rough endoplasmic reticulum	4	74	0.00038	ENSP00000345957,ENSP00000348849,ENSP00000379339,ENSP00000472469	RPS21,RPS26,RPS28,RPS29
GO:0030863	cortical cytoskeleton	4	77	0.00042	ENSP00000216181,ENSP00000252699,ENSP00000325240,ENSP00000358866	ACTN4,FLNA,LASP1,MYH9
GO:0044464	cell part	52	16244	0.00042	ENSP00000007699,ENSP00000215909,ENSP00000216181,ENSP00000217652,ENSP00000226253,ENSP00000236671,ENSP00000246957,ENSP00000252699,ENSP00000258091,ENSP00000258962,ENSP00000259469,ENSP00000262193,ENSP00000262461,ENSP00000301522,ENSP00000304592,ENSP00000313199,ENSP00000317334,ENSP00000318635,ENSP00000325240,ENSP00000344547,ENSP00000345672,ENSP00000345957,ENSP00000348849,ENSP00000351108,ENSP00000351777…	ACTN4,AHNAK,ALDOA,ALDOC,CACYBP,CCT7,CTSB,CTSD,FASN,FKBP1A,FLNA,FLNB,HMGN2,HNRNPAB,HNRNPD,HSP90AB1,HSPA8,KRT18,LASP1,LDHA,LGALS1,MYH9,MYL12A,NME1-NME2,PARK7,PCNA,PPP6R2,PRDX2,PSMB1,PTMA,RPL17,RPL23A,RPL35,RPL35A,RPL5,RPS14,RPS19,RPS21,RPS26,RPS28,RPS29,SETSIP,SLC12A2,SLC1A5,SRSF1,SUMO4,TAGLN2,TCP1,TFRC,TRAP1,VCP,YBX2
GO:0005654	nucleoplasm	21	3446	0.00063	ENSP00000246957,ENSP00000252699,ENSP00000258962,ENSP00000262193,ENSP00000313199,ENSP00000344547,ENSP00000345957,ENSP00000348849,ENSP00000351108,ENSP00000351777,ENSP00000356652,ENSP00000359345,ENSP00000360609,ENSP00000368458,ENSP00000379339,ENSP00000385958,ENSP00000418770,ENSP00000432083,ENSP00000470972,ENSP00000472469,ENSP00000480946	ACTN4,CACYBP,HNRNPAB,HNRNPD,HSP90AB1,HSPA8,PARK7,PCNA,PSMB1,PTMA,RPL5,RPS14,RPS19,RPS21,RPS26,RPS28,RPS29,SETSIP,SRSF1,TRAP1,VCP
GO:0043227	membrane-bounded organelle	43	11244	0.00065	ENSP00000007699,ENSP00000215909,ENSP00000216181,ENSP00000226253,ENSP00000236671,ENSP00000246957,ENSP00000252699,ENSP00000258962,ENSP00000259469,ENSP00000262193,ENSP00000304592,ENSP00000313199,ENSP00000317334,ENSP00000318635,ENSP00000344547,ENSP00000345672,ENSP00000345957,ENSP00000348849,ENSP00000351108,ENSP00000351777,ENSP00000353224,ENSP00000355228,ENSP00000356652,ENSP00000358866,ENSP00000359345…	ACTN4,AHNAK,ALDOA,ALDOC,CACYBP,CTSB,CTSD,FASN,FKBP1A,FLNA,FLNB,HMGN2,HNRNPAB,HNRNPD,HSP90AB1,HSPA8,KRT18,LGALS1,MYH9,NME1-NME2,PARK7,PCNA,PPP6R2,PSMB1,PTMA,RPL23A,RPL35,RPL5,RPS14,RPS19,RPS21,RPS26,RPS28,RPS29,SETSIP,SLC1A5,SRSF1,SUMO4,TCP1,TFRC,TRAP1,VCP,YBX2
GO:0005903	brush border	4	97	0.00090	ENSP00000216181,ENSP00000252699,ENSP00000360609,ENSP00000420213	ACTN4,FLNB,HSP90AB1,MYH9
GO:0031982	vesicle	16	2318	0.0014	ENSP00000226253,ENSP00000236671,ENSP00000252699,ENSP00000262193,ENSP00000304592,ENSP00000317334,ENSP00000345672,ENSP00000351777,ENSP00000353224,ENSP00000360609,ENSP00000367263,ENSP00000376886,ENSP00000378669,ENSP00000420213,ENSP00000432083,ENSP00000444408	ACTN4,AHNAK,ALDOA,ALDOC,CTSB,CTSD,FASN,FLNB,HSP90AB1,HSPA8,NME1-NME2,PSMB1,SLC1A5,TCP1,TFRC,VCP
GO:0030018	Z disc	4	122	0.0020	ENSP00000252699,ENSP00000358866,ENSP00000383003,ENSP00000420213	ACTN4,FKBP1A,FLNA,FLNB
GO:0001725	stress fiber	3	50	0.0021	ENSP00000216181,ENSP00000252699,ENSP00000420213	ACTN4,FLNB,MYH9
GO:0002199	zona pellucida receptor complex	2	9	0.0021	ENSP00000258091,ENSP00000317334	CCT7,TCP1
GO:0005938	cell cortex	5	230	0.0021	ENSP00000216181,ENSP00000252699,ENSP00000325240,ENSP00000358866,ENSP00000420213	ACTN4,FLNA,FLNB,LASP1,MYH9
GO:0048471	perinuclear region of cytoplasm	8	670	0.0021	ENSP00000252699,ENSP00000345672,ENSP00000351777,ENSP00000353224,ENSP00000358866,ENSP00000360609,ENSP00000373487,ENSP00000418770	ACTN4,CTSB,FLNA,HSP90AB1,KRT18,PARK7,TFRC,VCP
GO:0005832	chaperonin-containing T-complex	2	11	0.0024	ENSP00000258091,ENSP00000317334	CCT7,TCP1
GO:0031410	cytoplasmic vesicle	15	2226	0.0024	ENSP00000226253,ENSP00000236671,ENSP00000252699,ENSP00000262193,ENSP00000304592,ENSP00000317334,ENSP00000345672,ENSP00000351777,ENSP00000353224,ENSP00000360609,ENSP00000376886,ENSP00000378669,ENSP00000420213,ENSP00000432083,ENSP00000444408	ACTN4,ALDOA,ALDOC,CTSB,CTSD,FASN,FLNB,HSP90AB1,HSPA8,NME1-NME2,PSMB1,SLC1A5,TCP1,TFRC,VCP
GO:0061827	sperm head	2	11	0.0024	ENSP00000360609,ENSP00000378669	ALDOA,HSP90AB1
GO:0099512	supramolecular fiber	9	873	0.0024	ENSP00000252699,ENSP00000258091,ENSP00000317334,ENSP00000358866,ENSP00000367263,ENSP00000373487,ENSP00000378669,ENSP00000383003,ENSP00000420213	ACTN4,AHNAK,ALDOA,CCT7,FKBP1A,FLNA,FLNB,KRT18,TCP1
GO:1904724	tertiary granule lumen	3	55	0.0024	ENSP00000226253,ENSP00000236671,ENSP00000378669	ALDOA,ALDOC,CTSD
GO:0032991	protein-containing complex	24	4792	0.0025	ENSP00000216181,ENSP00000217652,ENSP00000252699,ENSP00000258091,ENSP00000258962,ENSP00000262193,ENSP00000313199,ENSP00000317334,ENSP00000345957,ENSP00000348849,ENSP00000351108,ENSP00000351777,ENSP00000353224,ENSP00000356652,ENSP00000358866,ENSP00000359345,ENSP00000360609,ENSP00000368458,ENSP00000379339,ENSP00000383003,ENSP00000385958,ENSP00000432083,ENSP00000470972,ENSP00000472469	ACTN4,CACYBP,CCT7,FKBP1A,FLNA,HNRNPAB,HNRNPD,HSP90AB1,HSPA8,MYH9,MYL12A,PCNA,PSMB1,RPL5,RPS14,RPS19,RPS21,RPS26,RPS28,RPS29,SRSF1,TCP1,TFRC,VCP
GO:0005730	nucleolus	9	926	0.0030	ENSP00000007699,ENSP00000259469,ENSP00000345672,ENSP00000358866,ENSP00000359345,ENSP00000373487,ENSP00000385958,ENSP00000432083,ENSP00000470972	CTSB,FLNA,HSPA8,KRT18,RPL35,RPL5,RPS14,RPS19,YBX2
GO:0012505	endomembrane system	22	4347	0.0041	ENSP00000215909,ENSP00000226253,ENSP00000236671,ENSP00000252699,ENSP00000262193,ENSP00000304592,ENSP00000317334,ENSP00000345672,ENSP00000345957,ENSP00000348849,ENSP00000351777,ENSP00000353224,ENSP00000356652,ENSP00000359345,ENSP00000360609,ENSP00000376886,ENSP00000378669,ENSP00000379339,ENSP00000383003,ENSP00000418770,ENSP00000432083,ENSP00000472469	ACTN4,ALDOA,ALDOC,CACYBP,CTSB,CTSD,FASN,FKBP1A,HSP90AB1,HSPA8,LGALS1,NME1-NME2,PARK7,PSMB1,RPL5,RPS21,RPS26,RPS28,RPS29,TCP1,TFRC,VCP
GO:0098552	side of membrane	6	436	0.0044	ENSP00000348849,ENSP00000353224,ENSP00000379339,ENSP00000383003,ENSP00000432083,ENSP00000472469	FKBP1A,HSPA8,RPS26,RPS28,RPS29,TFRC
GO:0005775	vacuolar lumen	4	172	0.0049	ENSP00000236671,ENSP00000345672,ENSP00000351777,ENSP00000432083	CTSB,CTSD,HSPA8,VCP
GO:0044433	cytoplasmic vesicle part	11	1447	0.0052	ENSP00000226253,ENSP00000236671,ENSP00000252699,ENSP00000262193,ENSP00000345672,ENSP00000351777,ENSP00000353224,ENSP00000360609,ENSP00000376886,ENSP00000378669,ENSP00000432083	ACTN4,ALDOA,ALDOC,CTSB,CTSD,HSP90AB1,HSPA8,NME1-NME2,PSMB1,TFRC,VCP
GO:0070062	extracellular exosome	3	80	0.0055	ENSP00000367263,ENSP00000378669,ENSP00000432083	AHNAK,ALDOA,HSPA8
GO:0005576	extracellular region	15	2505	0.0068	ENSP00000226253,ENSP00000236671,ENSP00000252699,ENSP00000262193,ENSP00000345672,ENSP00000351777,ENSP00000353224,ENSP00000355228,ENSP00000357076,ENSP00000358866,ENSP00000360609,ENSP00000367263,ENSP00000376886,ENSP00000378669,ENSP00000432083	ACTN4,AHNAK,ALDOA,ALDOC,CTSB,CTSD,FLNA,HMGN2,HSP90AB1,HSPA8,NME1-NME2,PSMB1,TAGLN2,TFRC,VCP
GO:0031970	organelle envelope lumen	3	87	0.0068	ENSP00000246957,ENSP00000356652,ENSP00000418770	CACYBP,PARK7,TRAP1
GO:0098562	cytoplasmic side of membrane	4	195	0.0073	ENSP00000348849,ENSP00000379339,ENSP00000383003,ENSP00000472469	FKBP1A,RPS26,RPS28,RPS29
GO:0043202	lysosomal lumen	3	94	0.0081	ENSP00000236671,ENSP00000345672,ENSP00000432083	CTSB,CTSD,HSPA8
GO:0005856	cytoskeleton	13	2068	0.0091	ENSP00000216181,ENSP00000217652,ENSP00000226253,ENSP00000252699,ENSP00000258091,ENSP00000317334,ENSP00000325240,ENSP00000358866,ENSP00000367263,ENSP00000368458,ENSP00000373487,ENSP00000378669,ENSP00000420213	ACTN4,AHNAK,ALDOA,ALDOC,CCT7,FLNA,FLNB,KRT18,LASP1,MYH9,MYL12A,PCNA,TCP1
GO:0044297	cell body	6	526	0.0099	ENSP00000258091,ENSP00000317334,ENSP00000356652,ENSP00000358866,ENSP00000360609,ENSP00000418770	CACYBP,CCT7,FLNA,HSP90AB1,PARK7,TCP1
GO:0043231	intracellular membrane-bounded organelle	37	10365	0.0206	ENSP00000007699,ENSP00000215909,ENSP00000216181,ENSP00000236671,ENSP00000246957,ENSP00000252699,ENSP00000258962,ENSP00000259469,ENSP00000262193,ENSP00000304592,ENSP00000313199,ENSP00000317334,ENSP00000318635,ENSP00000344547,ENSP00000345672,ENSP00000345957,ENSP00000348849,ENSP00000351108,ENSP00000351777,ENSP00000355228,ENSP00000356652,ENSP00000358866,ENSP00000359345,ENSP00000360609,ENSP00000367263…	ACTN4,AHNAK,CACYBP,CTSB,CTSD,FASN,FKBP1A,FLNA,HMGN2,HNRNPAB,HNRNPD,HSP90AB1,HSPA8,KRT18,LGALS1,MYH9,PARK7,PCNA,PPP6R2,PSMB1,PTMA,RPL23A,RPL35,RPL5,RPS14,RPS19,RPS21,RPS26,RPS28,RPS29,SETSIP,SRSF1,SUMO4,TCP1,TRAP1,VCP,YBX2
GO:0044430	cytoskeletal part	10	1547	0.0245	ENSP00000216181,ENSP00000217652,ENSP00000252699,ENSP00000258091,ENSP00000317334,ENSP00000325240,ENSP00000358866,ENSP00000368458,ENSP00000373487,ENSP00000420213	ACTN4,CCT7,FLNA,FLNB,KRT18,LASP1,MYH9,MYL12A,PCNA,TCP1
GO:0044437	vacuolar part	5	474	0.0296	ENSP00000236671,ENSP00000345672,ENSP00000351777,ENSP00000360609,ENSP00000432083	CTSB,CTSD,HSP90AB1,HSPA8,VCP
GO:0043209	myelin sheath	3	157	0.0299	ENSP00000317334,ENSP00000351777,ENSP00000432083	HSPA8,TCP1,VCP
GO:0030864	cortical actin cytoskeleton	2	53	0.0315	ENSP00000216181,ENSP00000325240	LASP1,MYH9
GO:0000502	proteasome complex	2	64	0.0437	ENSP00000262193,ENSP00000351777	PSMB1,VCP
GO:0031093	platelet alpha granule lumen	2	68	0.0479	ENSP00000252699,ENSP00000378669	ACTN4,ALDOA
GO:0016459	myosin complex	2	69	0.0487	ENSP00000216181,ENSP00000217652	MYH9,MYL12A
GO:0097223	sperm part	3	194	0.0487	ENSP00000317334,ENSP00000360609,ENSP00000378669	ALDOA,HSP90AB1,TCP1
PaCa3_gene ontology_biological process_downregulated proteins
#term ID	term description	observed gene count	background gene count	false discovery rate	matching proteins in your network (IDs)	matching proteins in your network (labels)
GO:0005829	cytosol	38	4958	2.51e-10	ENSP00000215909,ENSP00000216181,ENSP00000217652,ENSP00000226253,ENSP00000252699,ENSP00000258091,ENSP00000259469,ENSP00000262193,ENSP00000301522,ENSP00000304592,ENSP00000313199,ENSP00000317334,ENSP00000344547,ENSP00000345957,ENSP00000348849,ENSP00000351777,ENSP00000356652,ENSP00000357076,ENSP00000358866,ENSP00000359345,ENSP00000360609,ENSP00000367263,ENSP00000373487,ENSP00000376886,ENSP00000378669…	ACTN4,AHNAK,ALDOA,ALDOC,CACYBP,CCT7,FASN,FKBP1A,FLNA,FLNB,HNRNPD,HSP90AB1,HSPA8,KRT18,LDHA,LGALS1,MYH9,MYL12A,NME1-NME2,PARK7,PPP6R2,PRDX2,PSMB1,PTMA,RPL17,RPL23A,RPL35,RPL35A,RPL5,RPS14,RPS19,RPS21,RPS26,RPS28,RPS29,TAGLN2,TCP1,VCP
GO:1904813	ficolin-1-rich granule lumen	9	125	1.10e-08	ENSP00000226253,ENSP00000236671,ENSP00000262193,ENSP00000345672,ENSP00000351777,ENSP00000360609,ENSP00000376886,ENSP00000378669,ENSP00000432083	ALDOA,ALDOC,CTSB,CTSD,HSP90AB1,HSPA8,NME1-NME2,PSMB1,VCP
GO:0022627	cytosolic small ribosomal subunit	6	38	1.74e-07	ENSP00000345957,ENSP00000348849,ENSP00000379339,ENSP00000385958,ENSP00000470972,ENSP00000472469	RPS14,RPS19,RPS21,RPS26,RPS28,RPS29
GO:0005737	cytoplasm	49	11238	1.89e-07	ENSP00000007699,ENSP00000215909,ENSP00000216181,ENSP00000217652,ENSP00000226253,ENSP00000236671,ENSP00000246957,ENSP00000252699,ENSP00000258091,ENSP00000258962,ENSP00000259469,ENSP00000262193,ENSP00000301522,ENSP00000304592,ENSP00000313199,ENSP00000317334,ENSP00000325240,ENSP00000344547,ENSP00000345672,ENSP00000345957,ENSP00000348849,ENSP00000351108,ENSP00000351777,ENSP00000353224,ENSP00000355228…	ACTN4,AHNAK,ALDOA,ALDOC,CACYBP,CCT7,CTSB,CTSD,FASN,FKBP1A,FLNA,FLNB,HMGN2,HNRNPAB,HNRNPD,HSP90AB1,HSPA8,KRT18,LASP1,LDHA,LGALS1,MYH9,MYL12A,NME1-NME2,PARK7,PPP6R2,PRDX2,PSMB1,PTMA,RPL17,RPL23A,RPL35,RPL35A,RPL5,RPS14,RPS19,RPS21,RPS26,RPS28,RPS29,SETSIP,SLC1A5,SRSF1,TAGLN2,TCP1,TFRC,TRAP1,VCP,YBX2
GO:0042470	melanosome	7	105	9.15e-07	ENSP00000236671,ENSP00000304592,ENSP00000345672,ENSP00000353224,ENSP00000360609,ENSP00000432083,ENSP00000444408	CTSB,CTSD,FASN,HSP90AB1,HSPA8,SLC1A5,TFRC
GO:0043232	intracellular non-membrane-bounded organelle	29	4005	9.73e-07	ENSP00000007699,ENSP00000216181,ENSP00000217652,ENSP00000226253,ENSP00000252699,ENSP00000258091,ENSP00000259469,ENSP00000317334,ENSP00000325240,ENSP00000345672,ENSP00000345957,ENSP00000348849,ENSP00000351777,ENSP00000355228,ENSP00000358866,ENSP00000359345,ENSP00000367263,ENSP00000368458,ENSP00000373487,ENSP00000378669,ENSP00000379339,ENSP00000383003,ENSP00000385958,ENSP00000418770,ENSP00000420213…	ACTN4,AHNAK,ALDOA,ALDOC,CCT7,CTSB,FKBP1A,FLNA,FLNB,HMGN2,HSPA8,KRT18,LASP1,MYH9,MYL12A,PARK7,PCNA,RPL35,RPL5,RPS14,RPS19,RPS21,RPS26,RPS28,RPS29,SETSIP,TCP1,VCP,YBX2
GO:0044444	cytoplasmic part	44	9377	1.25e-06	ENSP00000215909,ENSP00000216181,ENSP00000217652,ENSP00000226253,ENSP00000236671,ENSP00000246957,ENSP00000252699,ENSP00000258091,ENSP00000259469,ENSP00000262193,ENSP00000301522,ENSP00000304592,ENSP00000313199,ENSP00000317334,ENSP00000325240,ENSP00000344547,ENSP00000345672,ENSP00000345957,ENSP00000348849,ENSP00000351777,ENSP00000353224,ENSP00000356652,ENSP00000357076,ENSP00000358866,ENSP00000359345…	ACTN4,AHNAK,ALDOA,ALDOC,CACYBP,CCT7,CTSB,CTSD,FASN,FKBP1A,FLNA,FLNB,HNRNPD,HSP90AB1,HSPA8,KRT18,LASP1,LDHA,LGALS1,MYH9,MYL12A,NME1-NME2,PARK7,PPP6R2,PRDX2,PSMB1,PTMA,RPL17,RPL23A,RPL35,RPL35A,RPL5,RPS14,RPS19,RPS21,RPS26,RPS28,RPS29,SLC1A5,TAGLN2,TCP1,TFRC,TRAP1,VCP
GO:0044445	cytosolic part	8	195	1.51e-06	ENSP00000258091,ENSP00000317334,ENSP00000345957,ENSP00000348849,ENSP00000379339,ENSP00000385958,ENSP00000470972,ENSP00000472469	CCT7,RPS14,RPS19,RPS21,RPS26,RPS28,RPS29,TCP1
GO:0070013	intracellular organelle lumen	32	5162	2.46e-06	ENSP00000007699,ENSP00000215909,ENSP00000226253,ENSP00000236671,ENSP00000246957,ENSP00000252699,ENSP00000258962,ENSP00000259469,ENSP00000262193,ENSP00000313199,ENSP00000317334,ENSP00000344547,ENSP00000345672,ENSP00000345957,ENSP00000348849,ENSP00000351108,ENSP00000351777,ENSP00000356652,ENSP00000358866,ENSP00000359345,ENSP00000360609,ENSP00000368458,ENSP00000373487,ENSP00000376886,ENSP00000378669…	ACTN4,ALDOA,ALDOC,CACYBP,CTSB,CTSD,FLNA,HNRNPAB,HNRNPD,HSP90AB1,HSPA8,KRT18,LGALS1,NME1-NME2,PARK7,PCNA,PSMB1,PTMA,RPL35,RPL5,RPS14,RPS19,RPS21,RPS26,RPS28,RPS29,SETSIP,SRSF1,TCP1,TRAP1,VCP,YBX2
GO:0034774	secretory granule lumen	9	323	3.61e-06	ENSP00000226253,ENSP00000236671,ENSP00000252699,ENSP00000262193,ENSP00000351777,ENSP00000360609,ENSP00000376886,ENSP00000378669,ENSP00000432083	ACTN4,ALDOA,ALDOC,CTSD,HSP90AB1,HSPA8,NME1-NME2,PSMB1,VCP
GO:0031981	nuclear lumen	27	4030	9.31e-06	ENSP00000007699,ENSP00000246957,ENSP00000252699,ENSP00000258962,ENSP00000259469,ENSP00000262193,ENSP00000313199,ENSP00000317334,ENSP00000344547,ENSP00000345672,ENSP00000345957,ENSP00000348849,ENSP00000351108,ENSP00000351777,ENSP00000356652,ENSP00000358866,ENSP00000359345,ENSP00000360609,ENSP00000368458,ENSP00000373487,ENSP00000379339,ENSP00000385958,ENSP00000418770,ENSP00000432083,ENSP00000470972…	ACTN4,CACYBP,CTSB,FLNA,HNRNPAB,HNRNPD,HSP90AB1,HSPA8,KRT18,PARK7,PCNA,PSMB1,PTMA,RPL35,RPL5,RPS14,RPS19,RPS21,RPS26,RPS28,RPS29,SETSIP,SRSF1,TCP1,TRAP1,VCP,YBX2
GO:0044424	intracellular part	51	13996	9.31e-06	ENSP00000007699,ENSP00000215909,ENSP00000216181,ENSP00000217652,ENSP00000226253,ENSP00000236671,ENSP00000246957,ENSP00000252699,ENSP00000258091,ENSP00000258962,ENSP00000259469,ENSP00000262193,ENSP00000301522,ENSP00000304592,ENSP00000313199,ENSP00000317334,ENSP00000318635,ENSP00000325240,ENSP00000344547,ENSP00000345672,ENSP00000345957,ENSP00000348849,ENSP00000351108,ENSP00000351777,ENSP00000353224…	ACTN4,AHNAK,ALDOA,ALDOC,CACYBP,CCT7,CTSB,CTSD,FASN,FKBP1A,FLNA,FLNB,HMGN2,HNRNPAB,HNRNPD,HSP90AB1,HSPA8,KRT18,LASP1,LDHA,LGALS1,MYH9,MYL12A,NME1-NME2,PARK7,PCNA,PPP6R2,PRDX2,PSMB1,PTMA,RPL17,RPL23A,RPL35,RPL35A,RPL5,RPS14,RPS19,RPS21,RPS26,RPS28,RPS29,SETSIP,SLC1A5,SRSF1,SUMO4,TAGLN2,TCP1,TFRC,TRAP1,VCP,YBX2
GO:1990904	ribonucleoprotein complex	12	770	9.90e-06	ENSP00000252699,ENSP00000258962,ENSP00000313199,ENSP00000345957,ENSP00000348849,ENSP00000351108,ENSP00000359345,ENSP00000379339,ENSP00000385958,ENSP00000432083,ENSP00000470972,ENSP00000472469	ACTN4,HNRNPAB,HNRNPD,HSPA8,RPL5,RPS14,RPS19,RPS21,RPS26,RPS28,RPS29,SRSF1
GO:0098556	cytoplasmic side of rough endoplasmic reticulum membrane	3	6	1.97e-05	ENSP00000348849,ENSP00000379339,ENSP00000472469	RPS26,RPS28,RPS29
GO:0042788	polysomal ribosome	4	30	2.38e-05	ENSP00000345957,ENSP00000348849,ENSP00000379339,ENSP00000472469	RPS21,RPS26,RPS28,RPS29
GO:0044422	organelle part	41	9111	2.38e-05	ENSP00000007699,ENSP00000215909,ENSP00000216181,ENSP00000217652,ENSP00000226253,ENSP00000236671,ENSP00000246957,ENSP00000252699,ENSP00000258091,ENSP00000258962,ENSP00000259469,ENSP00000262193,ENSP00000313199,ENSP00000317334,ENSP00000325240,ENSP00000344547,ENSP00000345672,ENSP00000345957,ENSP00000348849,ENSP00000351108,ENSP00000351777,ENSP00000353224,ENSP00000355228,ENSP00000356652,ENSP00000358866…	ACTN4,AHNAK,ALDOA,ALDOC,CACYBP,CCT7,CTSB,CTSD,FKBP1A,FLNA,FLNB,HMGN2,HNRNPAB,HNRNPD,HSP90AB1,HSPA8,KRT18,LASP1,LGALS1,MYH9,MYL12A,NME1-NME2,PARK7,PCNA,PSMB1,PTMA,RPL35,RPL5,RPS14,RPS19,RPS21,RPS26,RPS28,RPS29,SETSIP,SRSF1,TCP1,TFRC,TRAP1,VCP,YBX2
GO:0044446	intracellular organelle part	40	8882	4.12e-05	ENSP00000007699,ENSP00000215909,ENSP00000216181,ENSP00000217652,ENSP00000226253,ENSP00000236671,ENSP00000246957,ENSP00000252699,ENSP00000258091,ENSP00000258962,ENSP00000259469,ENSP00000262193,ENSP00000313199,ENSP00000317334,ENSP00000325240,ENSP00000344547,ENSP00000345672,ENSP00000345957,ENSP00000348849,ENSP00000351108,ENSP00000351777,ENSP00000353224,ENSP00000355228,ENSP00000356652,ENSP00000358866…	ACTN4,ALDOA,ALDOC,CACYBP,CCT7,CTSB,CTSD,FKBP1A,FLNA,FLNB,HMGN2,HNRNPAB,HNRNPD,HSP90AB1,HSPA8,KRT18,LASP1,LGALS1,MYH9,MYL12A,NME1-NME2,PARK7,PCNA,PSMB1,PTMA,RPL35,RPL5,RPS14,RPS19,RPS21,RPS26,RPS28,RPS29,SETSIP,SRSF1,TCP1,TFRC,TRAP1,VCP,YBX2
GO:0030141	secretory granule	11	828	0.00010	ENSP00000226253,ENSP00000236671,ENSP00000252699,ENSP00000262193,ENSP00000317334,ENSP00000345672,ENSP00000351777,ENSP00000360609,ENSP00000376886,ENSP00000378669,ENSP00000432083	ACTN4,ALDOA,ALDOC,CTSB,CTSD,HSP90AB1,HSPA8,NME1-NME2,PSMB1,TCP1,VCP
GO:0015629	actin cytoskeleton	8	432	0.00018	ENSP00000216181,ENSP00000217652,ENSP00000252699,ENSP00000325240,ENSP00000358866,ENSP00000367263,ENSP00000378669,ENSP00000420213	ACTN4,AHNAK,ALDOA,FLNA,FLNB,LASP1,MYH9,MYL12A
GO:0044449	contractile fiber part	6	212	0.00021	ENSP00000252699,ENSP00000358866,ENSP00000367263,ENSP00000378669,ENSP00000383003,ENSP00000420213	ACTN4,AHNAK,ALDOA,FKBP1A,FLNA,FLNB
GO:0030016	myofibril	6	216	0.00023	ENSP00000252699,ENSP00000358866,ENSP00000367263,ENSP00000378669,ENSP00000383003,ENSP00000420213	ACTN4,AHNAK,ALDOA,FKBP1A,FLNA,FLNB
GO:0043229	intracellular organelle	46	12193	0.00023	ENSP00000007699,ENSP00000215909,ENSP00000216181,ENSP00000217652,ENSP00000226253,ENSP00000236671,ENSP00000246957,ENSP00000252699,ENSP00000258091,ENSP00000258962,ENSP00000259469,ENSP00000262193,ENSP00000304592,ENSP00000313199,ENSP00000317334,ENSP00000318635,ENSP00000325240,ENSP00000344547,ENSP00000345672,ENSP00000345957,ENSP00000348849,ENSP00000351108,ENSP00000351777,ENSP00000353224,ENSP00000355228…	ACTN4,AHNAK,ALDOA,ALDOC,CACYBP,CCT7,CTSB,CTSD,FASN,FKBP1A,FLNA,FLNB,HMGN2,HNRNPAB,HNRNPD,HSP90AB1,HSPA8,KRT18,LASP1,LGALS1,MYH9,MYL12A,NME1-NME2,PARK7,PCNA,PPP6R2,PSMB1,PTMA,RPL23A,RPL35,RPL5,RPS14,RPS19,RPS21,RPS26,RPS28,RPS29,SETSIP,SLC1A5,SRSF1,SUMO4,TCP1,TFRC,TRAP1,VCP,YBX2
GO:0101031	chaperone complex	3	19	0.00023	ENSP00000258091,ENSP00000317334,ENSP00000432083	CCT7,HSPA8,TCP1
GO:0005634	nucleus	33	6892	0.00026	ENSP00000007699,ENSP00000215909,ENSP00000216181,ENSP00000246957,ENSP00000252699,ENSP00000258962,ENSP00000259469,ENSP00000262193,ENSP00000313199,ENSP00000317334,ENSP00000318635,ENSP00000344547,ENSP00000345672,ENSP00000345957,ENSP00000348849,ENSP00000351108,ENSP00000351777,ENSP00000355228,ENSP00000356652,ENSP00000358866,ENSP00000359345,ENSP00000360609,ENSP00000367263,ENSP00000368458,ENSP00000373487…	ACTN4,AHNAK,CACYBP,CTSB,FLNA,HMGN2,HNRNPAB,HNRNPD,HSP90AB1,HSPA8,KRT18,LGALS1,MYH9,PARK7,PCNA,PSMB1,PTMA,RPL23A,RPL35,RPL5,RPS14,RPS19,RPS21,RPS26,RPS28,RPS29,SETSIP,SRSF1,SUMO4,TCP1,TRAP1,VCP,YBX2
GO:0031674	I band	5	136	0.00027	ENSP00000252699,ENSP00000358866,ENSP00000378669,ENSP00000383003,ENSP00000420213	ACTN4,ALDOA,FKBP1A,FLNA,FLNB
GO:0005791	rough endoplasmic reticulum	4	74	0.00038	ENSP00000345957,ENSP00000348849,ENSP00000379339,ENSP00000472469	RPS21,RPS26,RPS28,RPS29
GO:0030863	cortical cytoskeleton	4	77	0.00042	ENSP00000216181,ENSP00000252699,ENSP00000325240,ENSP00000358866	ACTN4,FLNA,LASP1,MYH9
GO:0044464	cell part	52	16244	0.00042	ENSP00000007699,ENSP00000215909,ENSP00000216181,ENSP00000217652,ENSP00000226253,ENSP00000236671,ENSP00000246957,ENSP00000252699,ENSP00000258091,ENSP00000258962,ENSP00000259469,ENSP00000262193,ENSP00000262461,ENSP00000301522,ENSP00000304592,ENSP00000313199,ENSP00000317334,ENSP00000318635,ENSP00000325240,ENSP00000344547,ENSP00000345672,ENSP00000345957,ENSP00000348849,ENSP00000351108,ENSP00000351777…	ACTN4,AHNAK,ALDOA,ALDOC,CACYBP,CCT7,CTSB,CTSD,FASN,FKBP1A,FLNA,FLNB,HMGN2,HNRNPAB,HNRNPD,HSP90AB1,HSPA8,KRT18,LASP1,LDHA,LGALS1,MYH9,MYL12A,NME1-NME2,PARK7,PCNA,PPP6R2,PRDX2,PSMB1,PTMA,RPL17,RPL23A,RPL35,RPL35A,RPL5,RPS14,RPS19,RPS21,RPS26,RPS28,RPS29,SETSIP,SLC12A2,SLC1A5,SRSF1,SUMO4,TAGLN2,TCP1,TFRC,TRAP1,VCP,YBX2
GO:0005654	nucleoplasm	21	3446	0.00063	ENSP00000246957,ENSP00000252699,ENSP00000258962,ENSP00000262193,ENSP00000313199,ENSP00000344547,ENSP00000345957,ENSP00000348849,ENSP00000351108,ENSP00000351777,ENSP00000356652,ENSP00000359345,ENSP00000360609,ENSP00000368458,ENSP00000379339,ENSP00000385958,ENSP00000418770,ENSP00000432083,ENSP00000470972,ENSP00000472469,ENSP00000480946	ACTN4,CACYBP,HNRNPAB,HNRNPD,HSP90AB1,HSPA8,PARK7,PCNA,PSMB1,PTMA,RPL5,RPS14,RPS19,RPS21,RPS26,RPS28,RPS29,SETSIP,SRSF1,TRAP1,VCP
GO:0043227	membrane-bounded organelle	43	11244	0.00065	ENSP00000007699,ENSP00000215909,ENSP00000216181,ENSP00000226253,ENSP00000236671,ENSP00000246957,ENSP00000252699,ENSP00000258962,ENSP00000259469,ENSP00000262193,ENSP00000304592,ENSP00000313199,ENSP00000317334,ENSP00000318635,ENSP00000344547,ENSP00000345672,ENSP00000345957,ENSP00000348849,ENSP00000351108,ENSP00000351777,ENSP00000353224,ENSP00000355228,ENSP00000356652,ENSP00000358866,ENSP00000359345…	ACTN4,AHNAK,ALDOA,ALDOC,CACYBP,CTSB,CTSD,FASN,FKBP1A,FLNA,FLNB,HMGN2,HNRNPAB,HNRNPD,HSP90AB1,HSPA8,KRT18,LGALS1,MYH9,NME1-NME2,PARK7,PCNA,PPP6R2,PSMB1,PTMA,RPL23A,RPL35,RPL5,RPS14,RPS19,RPS21,RPS26,RPS28,RPS29,SETSIP,SLC1A5,SRSF1,SUMO4,TCP1,TFRC,TRAP1,VCP,YBX2
GO:0005903	brush border	4	97	0.00090	ENSP00000216181,ENSP00000252699,ENSP00000360609,ENSP00000420213	ACTN4,FLNB,HSP90AB1,MYH9
GO:0031982	vesicle	16	2318	0.0014	ENSP00000226253,ENSP00000236671,ENSP00000252699,ENSP00000262193,ENSP00000304592,ENSP00000317334,ENSP00000345672,ENSP00000351777,ENSP00000353224,ENSP00000360609,ENSP00000367263,ENSP00000376886,ENSP00000378669,ENSP00000420213,ENSP00000432083,ENSP00000444408	ACTN4,AHNAK,ALDOA,ALDOC,CTSB,CTSD,FASN,FLNB,HSP90AB1,HSPA8,NME1-NME2,PSMB1,SLC1A5,TCP1,TFRC,VCP
GO:0030018	Z disc	4	122	0.0020	ENSP00000252699,ENSP00000358866,ENSP00000383003,ENSP00000420213	ACTN4,FKBP1A,FLNA,FLNB
GO:0001725	stress fiber	3	50	0.0021	ENSP00000216181,ENSP00000252699,ENSP00000420213	ACTN4,FLNB,MYH9
GO:0002199	zona pellucida receptor complex	2	9	0.0021	ENSP00000258091,ENSP00000317334	CCT7,TCP1
GO:0005938	cell cortex	5	230	0.0021	ENSP00000216181,ENSP00000252699,ENSP00000325240,ENSP00000358866,ENSP00000420213	ACTN4,FLNA,FLNB,LASP1,MYH9
GO:0048471	perinuclear region of cytoplasm	8	670	0.0021	ENSP00000252699,ENSP00000345672,ENSP00000351777,ENSP00000353224,ENSP00000358866,ENSP00000360609,ENSP00000373487,ENSP00000418770	ACTN4,CTSB,FLNA,HSP90AB1,KRT18,PARK7,TFRC,VCP
GO:0005832	chaperonin-containing T-complex	2	11	0.0024	ENSP00000258091,ENSP00000317334	CCT7,TCP1
GO:0031410	cytoplasmic vesicle	15	2226	0.0024	ENSP00000226253,ENSP00000236671,ENSP00000252699,ENSP00000262193,ENSP00000304592,ENSP00000317334,ENSP00000345672,ENSP00000351777,ENSP00000353224,ENSP00000360609,ENSP00000376886,ENSP00000378669,ENSP00000420213,ENSP00000432083,ENSP00000444408	ACTN4,ALDOA,ALDOC,CTSB,CTSD,FASN,FLNB,HSP90AB1,HSPA8,NME1-NME2,PSMB1,SLC1A5,TCP1,TFRC,VCP
GO:0061827	sperm head	2	11	0.0024	ENSP00000360609,ENSP00000378669	ALDOA,HSP90AB1
GO:0099512	supramolecular fiber	9	873	0.0024	ENSP00000252699,ENSP00000258091,ENSP00000317334,ENSP00000358866,ENSP00000367263,ENSP00000373487,ENSP00000378669,ENSP00000383003,ENSP00000420213	ACTN4,AHNAK,ALDOA,CCT7,FKBP1A,FLNA,FLNB,KRT18,TCP1
GO:1904724	tertiary granule lumen	3	55	0.0024	ENSP00000226253,ENSP00000236671,ENSP00000378669	ALDOA,ALDOC,CTSD
GO:0032991	protein-containing complex	24	4792	0.0025	ENSP00000216181,ENSP00000217652,ENSP00000252699,ENSP00000258091,ENSP00000258962,ENSP00000262193,ENSP00000313199,ENSP00000317334,ENSP00000345957,ENSP00000348849,ENSP00000351108,ENSP00000351777,ENSP00000353224,ENSP00000356652,ENSP00000358866,ENSP00000359345,ENSP00000360609,ENSP00000368458,ENSP00000379339,ENSP00000383003,ENSP00000385958,ENSP00000432083,ENSP00000470972,ENSP00000472469	ACTN4,CACYBP,CCT7,FKBP1A,FLNA,HNRNPAB,HNRNPD,HSP90AB1,HSPA8,MYH9,MYL12A,PCNA,PSMB1,RPL5,RPS14,RPS19,RPS21,RPS26,RPS28,RPS29,SRSF1,TCP1,TFRC,VCP
GO:0005730	nucleolus	9	926	0.0030	ENSP00000007699,ENSP00000259469,ENSP00000345672,ENSP00000358866,ENSP00000359345,ENSP00000373487,ENSP00000385958,ENSP00000432083,ENSP00000470972	CTSB,FLNA,HSPA8,KRT18,RPL35,RPL5,RPS14,RPS19,YBX2
GO:0012505	endomembrane system	22	4347	0.0041	ENSP00000215909,ENSP00000226253,ENSP00000236671,ENSP00000252699,ENSP00000262193,ENSP00000304592,ENSP00000317334,ENSP00000345672,ENSP00000345957,ENSP00000348849,ENSP00000351777,ENSP00000353224,ENSP00000356652,ENSP00000359345,ENSP00000360609,ENSP00000376886,ENSP00000378669,ENSP00000379339,ENSP00000383003,ENSP00000418770,ENSP00000432083,ENSP00000472469	ACTN4,ALDOA,ALDOC,CACYBP,CTSB,CTSD,FASN,FKBP1A,HSP90AB1,HSPA8,LGALS1,NME1-NME2,PARK7,PSMB1,RPL5,RPS21,RPS26,RPS28,RPS29,TCP1,TFRC,VCP
GO:0098552	side of membrane	6	436	0.0044	ENSP00000348849,ENSP00000353224,ENSP00000379339,ENSP00000383003,ENSP00000432083,ENSP00000472469	FKBP1A,HSPA8,RPS26,RPS28,RPS29,TFRC
GO:0005775	vacuolar lumen	4	172	0.0049	ENSP00000236671,ENSP00000345672,ENSP00000351777,ENSP00000432083	CTSB,CTSD,HSPA8,VCP
GO:0044433	cytoplasmic vesicle part	11	1447	0.0052	ENSP00000226253,ENSP00000236671,ENSP00000252699,ENSP00000262193,ENSP00000345672,ENSP00000351777,ENSP00000353224,ENSP00000360609,ENSP00000376886,ENSP00000378669,ENSP00000432083	ACTN4,ALDOA,ALDOC,CTSB,CTSD,HSP90AB1,HSPA8,NME1-NME2,PSMB1,TFRC,VCP
GO:0070062	extracellular exosome	3	80	0.0055	ENSP00000367263,ENSP00000378669,ENSP00000432083	AHNAK,ALDOA,HSPA8
GO:0005576	extracellular region	15	2505	0.0068	ENSP00000226253,ENSP00000236671,ENSP00000252699,ENSP00000262193,ENSP00000345672,ENSP00000351777,ENSP00000353224,ENSP00000355228,ENSP00000357076,ENSP00000358866,ENSP00000360609,ENSP00000367263,ENSP00000376886,ENSP00000378669,ENSP00000432083	ACTN4,AHNAK,ALDOA,ALDOC,CTSB,CTSD,FLNA,HMGN2,HSP90AB1,HSPA8,NME1-NME2,PSMB1,TAGLN2,TFRC,VCP
GO:0031970	organelle envelope lumen	3	87	0.0068	ENSP00000246957,ENSP00000356652,ENSP00000418770	CACYBP,PARK7,TRAP1
GO:0098562	cytoplasmic side of membrane	4	195	0.0073	ENSP00000348849,ENSP00000379339,ENSP00000383003,ENSP00000472469	FKBP1A,RPS26,RPS28,RPS29
GO:0043202	lysosomal lumen	3	94	0.0081	ENSP00000236671,ENSP00000345672,ENSP00000432083	CTSB,CTSD,HSPA8
GO:0005856	cytoskeleton	13	2068	0.0091	ENSP00000216181,ENSP00000217652,ENSP00000226253,ENSP00000252699,ENSP00000258091,ENSP00000317334,ENSP00000325240,ENSP00000358866,ENSP00000367263,ENSP00000368458,ENSP00000373487,ENSP00000378669,ENSP00000420213	ACTN4,AHNAK,ALDOA,ALDOC,CCT7,FLNA,FLNB,KRT18,LASP1,MYH9,MYL12A,PCNA,TCP1
GO:0044297	cell body	6	526	0.0099	ENSP00000258091,ENSP00000317334,ENSP00000356652,ENSP00000358866,ENSP00000360609,ENSP00000418770	CACYBP,CCT7,FLNA,HSP90AB1,PARK7,TCP1
GO:0043231	intracellular membrane-bounded organelle	37	10365	0.0206	ENSP00000007699,ENSP00000215909,ENSP00000216181,ENSP00000236671,ENSP00000246957,ENSP00000252699,ENSP00000258962,ENSP00000259469,ENSP00000262193,ENSP00000304592,ENSP00000313199,ENSP00000317334,ENSP00000318635,ENSP00000344547,ENSP00000345672,ENSP00000345957,ENSP00000348849,ENSP00000351108,ENSP00000351777,ENSP00000355228,ENSP00000356652,ENSP00000358866,ENSP00000359345,ENSP00000360609,ENSP00000367263…	ACTN4,AHNAK,CACYBP,CTSB,CTSD,FASN,FKBP1A,FLNA,HMGN2,HNRNPAB,HNRNPD,HSP90AB1,HSPA8,KRT18,LGALS1,MYH9,PARK7,PCNA,PPP6R2,PSMB1,PTMA,RPL23A,RPL35,RPL5,RPS14,RPS19,RPS21,RPS26,RPS28,RPS29,SETSIP,SRSF1,SUMO4,TCP1,TRAP1,VCP,YBX2
GO:0044430	cytoskeletal part	10	1547	0.0245	ENSP00000216181,ENSP00000217652,ENSP00000252699,ENSP00000258091,ENSP00000317334,ENSP00000325240,ENSP00000358866,ENSP00000368458,ENSP00000373487,ENSP00000420213	ACTN4,CCT7,FLNA,FLNB,KRT18,LASP1,MYH9,MYL12A,PCNA,TCP1
GO:0044437	vacuolar part	5	474	0.0296	ENSP00000236671,ENSP00000345672,ENSP00000351777,ENSP00000360609,ENSP00000432083	CTSB,CTSD,HSP90AB1,HSPA8,VCP
GO:0043209	myelin sheath	3	157	0.0299	ENSP00000317334,ENSP00000351777,ENSP00000432083	HSPA8,TCP1,VCP
GO:0030864	cortical actin cytoskeleton	2	53	0.0315	ENSP00000216181,ENSP00000325240	LASP1,MYH9
GO:0000502	proteasome complex	2	64	0.0437	ENSP00000262193,ENSP00000351777	PSMB1,VCP
GO:0031093	platelet alpha granule lumen	2	68	0.0479	ENSP00000252699,ENSP00000378669	ACTN4,ALDOA
GO:0016459	myosin complex	2	69	0.0487	ENSP00000216181,ENSP00000217652	MYH9,MYL12A
GO:0097223	sperm part	3	194	0.0487	ENSP00000317334,ENSP00000360609,ENSP00000378669	ALDOA,HSP90AB1,TCP1
PaCa3_gene ontology_molecular function_downregulated proteins
#term ID	term description	observed gene count	background gene count	false discovery rate	matching proteins in your network (IDs)	matching proteins in your network (labels)
GO:0003735	structural constituent of ribosome	9	146	9.15e-08	ENSP00000259469,ENSP00000345957,ENSP00000348849,ENSP00000359345,ENSP00000385958,ENSP00000389103,ENSP00000397798,ENSP00000419117,ENSP00000472469	RPL17,RPL23A,RPL35,RPL35A,RPL5,RPS14,RPS21,RPS26,RPS28
GO:0003729	mRNA binding	8	198	1.14e-05	ENSP00000258962,ENSP00000259469,ENSP00000313199,ENSP00000348849,ENSP00000351108,ENSP00000359345,ENSP00000385958,ENSP00000418770	HNRNPAB,HNRNPD,PARK7,RPL35,RPL5,RPS14,RPS26,SRSF1
GO:0003723	RNA binding	13	850	3.18e-05	ENSP00000007699,ENSP00000258962,ENSP00000259469,ENSP00000313199,ENSP00000348849,ENSP00000351108,ENSP00000353224,ENSP00000359345,ENSP00000360609,ENSP00000385958,ENSP00000389103,ENSP00000418770,ENSP00000419117	HNRNPAB,HNRNPD,HSP90AB1,PARK7,RPL23A,RPL35,RPL35A,RPL5,RPS14,RPS26,SRSF1,TFRC,YBX2
GO:0005198	structural molecule activity	11	679	0.00013	ENSP00000259469,ENSP00000345957,ENSP00000348849,ENSP00000359345,ENSP00000367263,ENSP00000373487,ENSP00000385958,ENSP00000389103,ENSP00000397798,ENSP00000419117,ENSP00000472469	AHNAK,KRT18,RPL17,RPL23A,RPL35,RPL35A,RPL5,RPS14,RPS21,RPS26,RPS28
GO:0042802	identical protein binding	16	1754	0.00056	ENSP00000215909,ENSP00000216181,ENSP00000252699,ENSP00000258091,ENSP00000304592,ENSP00000351777,ENSP00000353224,ENSP00000356652,ENSP00000358866,ENSP00000360609,ENSP00000368458,ENSP00000378669,ENSP00000418770,ENSP00000420213,ENSP00000445175,ENSP00000470972	ACTN4,ALDOA,CACYBP,CCT7,FASN,FLNA,FLNB,HSP90AB1,LDHA,LGALS1,MYH9,PARK7,PCNA,RPS19,TFRC,VCP
GO:0051082	unfolded protein binding	5	106	0.00065	ENSP00000246957,ENSP00000258091,ENSP00000317334,ENSP00000360609,ENSP00000432083	CCT7,HSP90AB1,HSPA8,TCP1,TRAP1
GO:0004332	fructose-bisphosphate aldolase activity	2	3	0.0030	ENSP00000226253,ENSP00000378669	ALDOA,ALDOC
GO:0019900	kinase binding	9	678	0.0030	ENSP00000246957,ENSP00000258962,ENSP00000262461,ENSP00000358866,ENSP00000360609,ENSP00000368458,ENSP00000418770,ENSP00000445175,ENSP00000470972	FLNA,HSP90AB1,LDHA,PARK7,PCNA,RPS19,SLC12A2,SRSF1,TRAP1
GO:0042803	protein homodimerization activity	10	830	0.0030	ENSP00000215909,ENSP00000216181,ENSP00000252699,ENSP00000304592,ENSP00000353224,ENSP00000356652,ENSP00000358866,ENSP00000360609,ENSP00000418770,ENSP00000470972	ACTN4,CACYBP,FASN,FLNA,HSP90AB1,LGALS1,MYH9,PARK7,RPS19,TFRC
GO:0005515	protein binding	31	6605	0.0043	ENSP00000215909,ENSP00000216181,ENSP00000226253,ENSP00000246957,ENSP00000252699,ENSP00000258091,ENSP00000258962,ENSP00000262461,ENSP00000304592,ENSP00000313199,ENSP00000317334,ENSP00000325240,ENSP00000344547,ENSP00000345672,ENSP00000345957,ENSP00000351777,ENSP00000353224,ENSP00000356652,ENSP00000358866,ENSP00000359345,ENSP00000360609,ENSP00000367263,ENSP00000368458,ENSP00000373487,ENSP00000378669…	ACTN4,AHNAK,ALDOA,ALDOC,CACYBP,CCT7,CTSB,FASN,FKBP1A,FLNA,FLNB,HNRNPD,HSP90AB1,HSPA8,KRT18,LASP1,LDHA,LGALS1,MYH9,PARK7,PCNA,PTMA,RPL5,RPS19,RPS21,SLC12A2,SRSF1,TCP1,TFRC,TRAP1,VCP
GO:0005488	binding	44	11878	0.0054	ENSP00000007699,ENSP00000215909,ENSP00000216181,ENSP00000217652,ENSP00000226253,ENSP00000246957,ENSP00000252699,ENSP00000258091,ENSP00000258962,ENSP00000259469,ENSP00000262461,ENSP00000304592,ENSP00000313199,ENSP00000317334,ENSP00000325240,ENSP00000344547,ENSP00000345672,ENSP00000345957,ENSP00000348849,ENSP00000351108,ENSP00000351777,ENSP00000353224,ENSP00000355228,ENSP00000356652,ENSP00000358866…	ACTN4,AHNAK,ALDOA,ALDOC,CACYBP,CCT7,CTSB,FASN,FKBP1A,FLNA,FLNB,HMGN2,HNRNPAB,HNRNPD,HSP90AB1,HSPA8,KRT18,LASP1,LDHA,LGALS1,MYH9,MYL12A,NME1-NME2,PARK7,PCNA,PTMA,RPL23A,RPL35,RPL35A,RPL5,RPS14,RPS19,RPS21,RPS26,RPS29,SETSIP,SLC12A2,SLC1A5,SRSF1,TCP1,TFRC,TRAP1,VCP,YBX2
GO:0031625	ubiquitin protein ligase binding	6	311	0.0054	ENSP00000317334,ENSP00000351777,ENSP00000356652,ENSP00000359345,ENSP00000360609,ENSP00000432083	CACYBP,HSP90AB1,HSPA8,RPL5,TCP1,VCP
GO:0044325	ion channel binding	4	120	0.0076	ENSP00000252699,ENSP00000358866,ENSP00000360609,ENSP00000383003	ACTN4,FKBP1A,FLNA,HSP90AB1
GO:0051920	peroxiredoxin activity	2	8	0.0076	ENSP00000301522,ENSP00000418770	PARK7,PRDX2
GO:1901363	heterocyclic compound binding	26	5305	0.0082	ENSP00000007699,ENSP00000216181,ENSP00000246957,ENSP00000252699,ENSP00000258091,ENSP00000258962,ENSP00000259469,ENSP00000304592,ENSP00000313199,ENSP00000317334,ENSP00000348849,ENSP00000351108,ENSP00000351777,ENSP00000353224,ENSP00000355228,ENSP00000359345,ENSP00000360609,ENSP00000368458,ENSP00000376886,ENSP00000383003,ENSP00000385958,ENSP00000389103,ENSP00000418770,ENSP00000419117,ENSP00000432083…	ACTN4,CCT7,FASN,FKBP1A,HMGN2,HNRNPAB,HNRNPD,HSP90AB1,HSPA8,LDHA,MYH9,NME1-NME2,PARK7,PCNA,RPL23A,RPL35,RPL35A,RPL5,RPS14,RPS26,SRSF1,TCP1,TFRC,TRAP1,VCP,YBX2
GO:0019899	enzyme binding	15	2197	0.0086	ENSP00000246957,ENSP00000258962,ENSP00000262461,ENSP00000313199,ENSP00000317334,ENSP00000351777,ENSP00000356652,ENSP00000358866,ENSP00000359345,ENSP00000360609,ENSP00000368458,ENSP00000418770,ENSP00000432083,ENSP00000445175,ENSP00000470972	CACYBP,FLNA,HNRNPD,HSP90AB1,HSPA8,LDHA,PARK7,PCNA,RPL5,RPS19,SLC12A2,SRSF1,TCP1,TRAP1,VCP
GO:0008092	cytoskeletal protein binding	9	882	0.0089	ENSP00000216181,ENSP00000226253,ENSP00000252699,ENSP00000325240,ENSP00000356652,ENSP00000358866,ENSP00000360609,ENSP00000378669,ENSP00000420213	ACTN4,ALDOA,ALDOC,CACYBP,FLNA,FLNB,HSP90AB1,LASP1,MYH9
GO:0097159	organic cyclic compound binding	26	5382	0.0089	ENSP00000007699,ENSP00000216181,ENSP00000246957,ENSP00000252699,ENSP00000258091,ENSP00000258962,ENSP00000259469,ENSP00000304592,ENSP00000313199,ENSP00000317334,ENSP00000348849,ENSP00000351108,ENSP00000351777,ENSP00000353224,ENSP00000355228,ENSP00000359345,ENSP00000360609,ENSP00000368458,ENSP00000376886,ENSP00000383003,ENSP00000385958,ENSP00000389103,ENSP00000418770,ENSP00000419117,ENSP00000432083…	ACTN4,CCT7,FASN,FKBP1A,HMGN2,HNRNPAB,HNRNPD,HSP90AB1,HSPA8,LDHA,MYH9,NME1-NME2,PARK7,PCNA,RPL23A,RPL35,RPL35A,RPL5,RPS14,RPS26,SRSF1,TCP1,TFRC,TRAP1,VCP,YBX2
GO:0019843	rRNA binding	3	60	0.0104	ENSP00000359345,ENSP00000385958,ENSP00000389103	RPL23A,RPL5,RPS14
GO:0003779	actin binding	6	413	0.0128	ENSP00000216181,ENSP00000252699,ENSP00000325240,ENSP00000358866,ENSP00000378669,ENSP00000420213	ACTN4,ALDOA,FLNA,FLNB,LASP1,MYH9
GO:0044548	S100 protein binding	2	14	0.0128	ENSP00000356652,ENSP00000367263	AHNAK,CACYBP
GO:0044877	protein-containing complex binding	9	968	0.0130	ENSP00000216181,ENSP00000252699,ENSP00000325240,ENSP00000345672,ENSP00000351777,ENSP00000355228,ENSP00000358866,ENSP00000368458,ENSP00000383003	ACTN4,CTSB,FKBP1A,FLNA,HMGN2,LASP1,MYH9,PCNA,VCP
GO:0051015	actin filament binding	4	158	0.0130	ENSP00000216181,ENSP00000252699,ENSP00000325240,ENSP00000358866	ACTN4,FLNA,LASP1,MYH9
GO:0070182	DNA polymerase binding	2	15	0.0130	ENSP00000360609,ENSP00000368458	HSP90AB1,PCNA
GO:1990381	ubiquitin-specific protease binding	2	17	0.0148	ENSP00000351777,ENSP00000418770	PARK7,VCP
GO:0016829	lyase activity	4	175	0.0161	ENSP00000226253,ENSP00000304592,ENSP00000378669,ENSP00000418770	ALDOA,ALDOC,FASN,PARK7
GO:0048027	mRNA 5'-UTR binding	2	24	0.0251	ENSP00000359345,ENSP00000385958	RPL5,RPS14
GO:0044183	protein folding chaperone	2	25	0.0262	ENSP00000258091,ENSP00000317334	CCT7,TCP1
GO:0043531	ADP binding	2	33	0.0424	ENSP00000216181,ENSP00000351777	MYH9,VCP
GO:0003676	nucleic acid binding	17	3332	0.0473	ENSP00000007699,ENSP00000252699,ENSP00000258962,ENSP00000259469,ENSP00000313199,ENSP00000348849,ENSP00000351108,ENSP00000353224,ENSP00000355228,ENSP00000359345,ENSP00000360609,ENSP00000368458,ENSP00000376886,ENSP00000385958,ENSP00000389103,ENSP00000418770,ENSP00000419117	ACTN4,HMGN2,HNRNPAB,HNRNPD,HSP90AB1,NME1-NME2,PARK7,PCNA,RPL23A,RPL35,RPL35A,RPL5,RPS14,RPS26,SRSF1,TFRC,YBX2

## Sheet: PaCa44_GO
PaCa44_upregulated proteins
PaCa44_gene ontology_cellular component_upregulated proteins
#term ID	term description	observed gene count	background gene count	false discovery rate	matching proteins in your network (IDs)	matching proteins in your network (labels)
GO:0044444	cytoplasmic part	110	9377	2.42e-25	ENSP00000011473,ENSP00000161559,ENSP00000210444,ENSP00000215567,ENSP00000215754,ENSP00000217456,ENSP00000221130,ENSP00000228318,ENSP00000230048,ENSP00000233893,ENSP00000236671,ENSP00000236959,ENSP00000237530,ENSP00000238018,ENSP00000240617,ENSP00000241052,ENSP00000242285,ENSP00000244763,ENSP00000261023,ENSP00000261313,ENSP00000261416,ENSP00000262030,ENSP00000262776,ENSP00000264028,ENSP00000265333…	ACAA1,ACOT13,AK2,ALDH1A1,ALDH1A3,ALDH3A1,ALDH3A2,ANXA1,ANXA4,AP3D1,APMAP,APRT,ARCN1,ARF4,ASAH1,ATIC,ATP5A1,ATP5B,ATP5C1,ATP5O,CAT,CDC42,CEACAM1,CLTA,CLTC,CMPK1,COPB2,COPG1,COX5A,COX7A2,CRHR1,CTSD,CYCS,DDOST,DDX17,DLST,ERAP1,ERO1L,ETFA,ETFB,FAM3C,FARSB,FTH1,FUCA1,GANAB,GDA,GLO1,GLUD1,GOT1,GSR,GSTP1,H1F0,HADHA,HEXA,HEXB,HLA-DRA,HSD17B4,HSP90B1,HSPE1,IDH1,ITGAV,LGALS3BP,LIPA,MDH1,MDH2,MIF,MT-CO2,MVP…
GO:0005737	cytoplasm	113	11238	3.07e-21	ENSP00000011473,ENSP00000161559,ENSP00000210444,ENSP00000215567,ENSP00000215754,ENSP00000217456,ENSP00000221130,ENSP00000228318,ENSP00000230048,ENSP00000233893,ENSP00000236671,ENSP00000236959,ENSP00000237530,ENSP00000238018,ENSP00000240617,ENSP00000241052,ENSP00000242285,ENSP00000244763,ENSP00000261023,ENSP00000261313,ENSP00000261416,ENSP00000262030,ENSP00000262776,ENSP00000264028,ENSP00000264265…	ACAA1,ACOT13,AK2,ALDH1A1,ALDH1A3,ALDH3A1,ALDH3A2,ANXA1,ANXA4,AP3D1,APMAP,APRT,ARCN1,ARF4,ASAH1,ATIC,ATP5A1,ATP5B,ATP5C1,ATP5O,CAT,CDC42,CEACAM1,CLTA,CLTC,CMPK1,COPB2,COPG1,COX5A,COX7A2,CRHR1,CTSD,CYCS,DDOST,DDX17,DLST,ERAP1,ERO1L,ETFA,ETFB,FAM3C,FARSB,FTH1,FUCA1,GANAB,GDA,GLO1,GLUD1,GOT1,GSR,GSTP1,H1F0,HADHA,HEXA,HEXB,HLA-DRA,HSD17B4,HSP90B1,HSPE1,IDH1,ITGAV,LGALS3BP,LIPA,LXN,MDH1,MDH2,MIF,MT-CO2…
GO:0044446	intracellular organelle part	97	8882	3.04e-15	ENSP00000011473,ENSP00000161559,ENSP00000215567,ENSP00000215754,ENSP00000221130,ENSP00000228318,ENSP00000230048,ENSP00000233893,ENSP00000236671,ENSP00000237530,ENSP00000241052,ENSP00000242285,ENSP00000244763,ENSP00000261023,ENSP00000261416,ENSP00000262030,ENSP00000262776,ENSP00000264028,ENSP00000265333,ENSP00000265462,ENSP00000268097,ENSP00000270142,ENSP00000271308,ENSP00000273550,ENSP00000277865…	ACAA1,ACOT13,AK2,ALDH3A2,ANXA1,ANXA4,AP3D1,APRT,ARCN1,ASAH1,ATP5A1,ATP5B,ATP5C1,ATP5O,CAT,CDC42,CEACAM1,CLTA,CLTC,CMPK1,COPB2,COPG1,COX5A,COX7A2,CTSD,CYCS,DDOST,DDX17,DLST,ERAP1,ERO1L,ETFA,ETFB,FAM3C,FTH1,FUCA1,GANAB,GLUD1,GOT1,GSR,GSTP1,H1F0,HADHA,HEXA,HEXB,HLA-DRA,HP1BP3,HSD17B4,HSP90B1,HSPE1,IDH1,ITGAV,LGALS3BP,LIPA,MDH2,MIF,MT-CO2,MVP,NUCKS1,OPA1,PAFAH1B2,PDHA1,PDIA3,PDIA6,PHB,PHB2,PIR,PPA2,P…
GO:0044424	intracellular part	115	13996	5.60e-14	ENSP00000011473,ENSP00000161559,ENSP00000210444,ENSP00000215567,ENSP00000215754,ENSP00000217456,ENSP00000221130,ENSP00000228318,ENSP00000230048,ENSP00000233893,ENSP00000236671,ENSP00000236959,ENSP00000237530,ENSP00000238018,ENSP00000240617,ENSP00000241052,ENSP00000242285,ENSP00000244763,ENSP00000261023,ENSP00000261313,ENSP00000261416,ENSP00000262030,ENSP00000262776,ENSP00000264028,ENSP00000264265…	ACAA1,ACOT13,AK2,ALDH1A1,ALDH1A3,ALDH3A1,ALDH3A2,ANXA1,ANXA4,AP3D1,APMAP,APRT,ARCN1,ARF4,ASAH1,ATIC,ATP5A1,ATP5B,ATP5C1,ATP5O,CAT,CDC42,CEACAM1,CLTA,CLTC,CMPK1,COPB2,COPG1,COX5A,COX7A2,CRHR1,CTSD,CYCS,DDOST,DDX17,DLST,ERAP1,ERO1L,ETFA,ETFB,FAM3C,FARSB,FTH1,FUCA1,GANAB,GDA,GLO1,GLUD1,GOT1,GSR,GSTP1,H1F0,HADHA,HEXA,HEXB,HLA-DRA,HP1BP3,HSD17B4,HSP90B1,HSPE1,IDH1,ITGAV,LGALS3BP,LIPA,LXN,MDH1,MDH2,MIF…
GO:0044429	mitochondrial part	33	1015	5.60e-14	ENSP00000221130,ENSP00000228318,ENSP00000233893,ENSP00000241052,ENSP00000262030,ENSP00000265333,ENSP00000265462,ENSP00000270142,ENSP00000277865,ENSP00000290299,ENSP00000298510,ENSP00000307786,ENSP00000317780,ENSP00000327070,ENSP00000335304,ENSP00000343885,ENSP00000346173,ENSP00000346921,ENSP00000348886,ENSP00000349142,ENSP00000354681,ENSP00000354876,ENSP00000359098,ENSP00000361635,ENSP00000366109…	AK2,ANXA1,ATP5A1,ATP5B,ATP5C1,ATP5O,CAT,COX5A,COX7A2,CYCS,DLST,ETFA,ETFB,GLUD1,GSR,HADHA,HSPE1,MDH2,MT-CO2,OPA1,PDHA1,PHB,PHB2,PPA2,PRDX3,PRDX5,SLC25A3,SOD1,SOD2,STOML2,VDAC1,VDAC2,VDAC3
GO:0043227	membrane-bounded organelle	105	11244	2.71e-13	ENSP00000011473,ENSP00000161559,ENSP00000215567,ENSP00000215754,ENSP00000217456,ENSP00000221130,ENSP00000228318,ENSP00000230048,ENSP00000233893,ENSP00000236671,ENSP00000237530,ENSP00000240617,ENSP00000241052,ENSP00000242285,ENSP00000244763,ENSP00000261023,ENSP00000261416,ENSP00000262030,ENSP00000262776,ENSP00000264028,ENSP00000265333,ENSP00000265462,ENSP00000268097,ENSP00000270142,ENSP00000271308…	ACAA1,ACOT13,AK2,ALDH1A3,ALDH3A1,ALDH3A2,ANXA1,ANXA4,AP3D1,APMAP,APRT,ARCN1,ARF4,ASAH1,ATP5A1,ATP5B,ATP5C1,ATP5O,CAT,CDC42,CEACAM1,CLTA,CLTC,CMPK1,COPB2,COPG1,COX5A,COX7A2,CRHR1,CTSD,CYCS,DDOST,DDX17,DLST,ERAP1,ERO1L,ETFA,ETFB,FAM3C,FTH1,FUCA1,GANAB,GLO1,GLUD1,GOT1,GSR,GSTP1,H1F0,HADHA,HEXA,HEXB,HLA-DRA,HP1BP3,HSD17B4,HSP90B1,HSPE1,IDH1,ITGAV,LGALS3BP,LIPA,MDH1,MDH2,MIF,MT-CO2,MVP,NUCKS1,OPA1,PAF…
GO:0031410	cytoplasmic vesicle	46	2226	2.96e-13	ENSP00000011473,ENSP00000161559,ENSP00000215754,ENSP00000236671,ENSP00000241052,ENSP00000242285,ENSP00000261023,ENSP00000261416,ENSP00000262776,ENSP00000264028,ENSP00000265462,ENSP00000268097,ENSP00000270142,ENSP00000271308,ENSP00000273550,ENSP00000296255,ENSP00000296370,ENSP00000298510,ENSP00000299767,ENSP00000300289,ENSP00000303145,ENSP00000310572,ENSP00000325002,ENSP00000329419,ENSP00000333664…	ACAA1,ANXA1,AP3D1,APRT,ARCN1,ASAH1,CAT,CEACAM1,CLTA,CLTC,COPB2,COPG1,CRHR1,CTSD,DDOST,FAM3C,FTH1,FUCA1,GANAB,GSTP1,HEXA,HEXB,HLA-DRA,HSP90B1,IDH1,ITGAV,LGALS3BP,MIF,MVP,PAFAH1B2,PDIA3,PDIA6,PHB,PRDX3,PRDX5,PSAP,PSMA5,PSMC5,RPN1,S100P,SOD1,SYPL1,TMED10,TMEM33,VDAC2,XRCC5
GO:0031982	vesicle	47	2318	2.96e-13	ENSP00000011473,ENSP00000161559,ENSP00000215754,ENSP00000236671,ENSP00000241052,ENSP00000242285,ENSP00000261023,ENSP00000261416,ENSP00000262776,ENSP00000264028,ENSP00000265462,ENSP00000268097,ENSP00000270142,ENSP00000271308,ENSP00000273550,ENSP00000296255,ENSP00000296370,ENSP00000298510,ENSP00000299767,ENSP00000300289,ENSP00000303145,ENSP00000310572,ENSP00000325002,ENSP00000329419,ENSP00000333664…	ACAA1,ANXA1,ANXA4,AP3D1,APRT,ARCN1,ASAH1,CAT,CEACAM1,CLTA,CLTC,COPB2,COPG1,CRHR1,CTSD,DDOST,FAM3C,FTH1,FUCA1,GANAB,GSTP1,HEXA,HEXB,HLA-DRA,HSP90B1,IDH1,ITGAV,LGALS3BP,MIF,MVP,PAFAH1B2,PDIA3,PDIA6,PHB,PRDX3,PRDX5,PSAP,PSMA5,PSMC5,RPN1,S100P,SOD1,SYPL1,TMED10,TMEM33,VDAC2,XRCC5
GO:0005739	mitochondrion	38	1531	4.77e-13	ENSP00000221130,ENSP00000228318,ENSP00000230048,ENSP00000233893,ENSP00000241052,ENSP00000262030,ENSP00000265333,ENSP00000265462,ENSP00000270142,ENSP00000277865,ENSP00000290299,ENSP00000298510,ENSP00000307786,ENSP00000317780,ENSP00000327070,ENSP00000335304,ENSP00000338413,ENSP00000343885,ENSP00000346173,ENSP00000346921,ENSP00000348886,ENSP00000349142,ENSP00000354681,ENSP00000354876,ENSP00000359098…	ACOT13,AK2,ANXA1,ATP5A1,ATP5B,ATP5C1,ATP5O,CAT,COX5A,COX7A2,CYCS,DLST,ETFA,ETFB,GLUD1,GSR,GSTP1,HADHA,HSPE1,IDH1,MDH1,MDH2,MT-CO2,OPA1,PDHA1,PHB,PHB2,PPA2,PRDX3,PRDX5,SLC25A3,SOD1,SOD2,STOML2,UBA1,VDAC1,VDAC2,VDAC3
GO:0043231	intracellular membrane-bounded organelle	100	10365	1.09e-12	ENSP00000215567,ENSP00000215754,ENSP00000217456,ENSP00000221130,ENSP00000228318,ENSP00000230048,ENSP00000233893,ENSP00000236671,ENSP00000237530,ENSP00000240617,ENSP00000241052,ENSP00000242285,ENSP00000244763,ENSP00000261416,ENSP00000262030,ENSP00000264028,ENSP00000265333,ENSP00000265462,ENSP00000268097,ENSP00000270142,ENSP00000271308,ENSP00000273550,ENSP00000277865,ENSP00000290299,ENSP00000296255…	ACAA1,ACOT13,AK2,ALDH1A3,ALDH3A1,ALDH3A2,ANXA1,ANXA4,AP3D1,APMAP,APRT,ARCN1,ARF4,ASAH1,ATP5A1,ATP5B,ATP5C1,ATP5O,CAT,CDC42,CLTA,CLTC,CMPK1,COPB2,COPG1,COX5A,COX7A2,CTSD,CYCS,DDOST,DDX17,DLST,ERAP1,ERO1L,ETFA,ETFB,FAM3C,FTH1,FUCA1,GANAB,GLO1,GLUD1,GOT1,GSR,GSTP1,H1F0,HADHA,HEXA,HEXB,HLA-DRA,HP1BP3,HSD17B4,HSP90B1,HSPE1,IDH1,LIPA,MDH1,MDH2,MIF,MT-CO2,MVP,NUCKS1,OPA1,PAFAH1B2,PDHA1,PDIA3,PDIA6,PHB,P…
GO:0043209	myelin sheath	15	157	2.57e-12	ENSP00000215754,ENSP00000228318,ENSP00000262030,ENSP00000270142,ENSP00000298510,ENSP00000300289,ENSP00000317780,ENSP00000327070,ENSP00000335304,ENSP00000349142,ENSP00000361635,ENSP00000369134,ENSP00000381736,ENSP00000438144,ENSP00000479488	ATP5A1,ATP5B,ATP5C1,COX5A,DLST,MDH1,MDH2,MIF,PDHA1,PDIA3,PHB,PRDX3,SLC25A3,SOD1,VDAC2
GO:0030141	secretory granule	27	828	1.39e-11	ENSP00000011473,ENSP00000161559,ENSP00000215754,ENSP00000236671,ENSP00000241052,ENSP00000261023,ENSP00000261416,ENSP00000262776,ENSP00000268097,ENSP00000270142,ENSP00000271308,ENSP00000273550,ENSP00000296370,ENSP00000303145,ENSP00000333664,ENSP00000353025,ENSP00000361635,ENSP00000363603,ENSP00000367615,ENSP00000371152,ENSP00000375978,ENSP00000378394,ENSP00000378760,ENSP00000381607,ENSP00000390265…	ACAA1,APRT,ASAH1,CAT,CEACAM1,CTSD,DDOST,FAM3C,FTH1,FUCA1,GSTP1,HEXA,HEXB,IDH1,ITGAV,LGALS3BP,MIF,MVP,PAFAH1B2,PSAP,PSMA5,S100P,SOD1,SYPL1,TMED10,VDAC2,XRCC5
GO:0043229	intracellular organelle	106	12193	2.62e-11	ENSP00000011473,ENSP00000161559,ENSP00000215567,ENSP00000215754,ENSP00000217456,ENSP00000221130,ENSP00000228318,ENSP00000230048,ENSP00000233893,ENSP00000236671,ENSP00000237530,ENSP00000240617,ENSP00000241052,ENSP00000242285,ENSP00000244763,ENSP00000261023,ENSP00000261416,ENSP00000262030,ENSP00000262776,ENSP00000264028,ENSP00000265333,ENSP00000265462,ENSP00000268097,ENSP00000270142,ENSP00000271308…	ACAA1,ACOT13,AK2,ALDH1A3,ALDH3A1,ALDH3A2,ANXA1,ANXA4,AP3D1,APMAP,APRT,ARCN1,ARF4,ASAH1,ATP5A1,ATP5B,ATP5C1,ATP5O,CAT,CDC42,CEACAM1,CLTA,CLTC,CMPK1,COPB2,COPG1,COX5A,COX7A2,CRHR1,CTSD,CYCS,DDOST,DDX17,DLST,ERAP1,ERO1L,ETFA,ETFB,FAM3C,FTH1,FUCA1,GANAB,GLO1,GLUD1,GOT1,GSR,GSTP1,H1F0,HADHA,HEXA,HEXB,HLA-DRA,HP1BP3,HSD17B4,HSP90B1,HSPE1,IDH1,ITGAV,LGALS3BP,LIPA,MDH1,MDH2,MIF,MT-CO2,MVP,NUCKS1,OPA1,PAF…
GO:0070013	intracellular organelle lumen	67	5162	2.92e-11	ENSP00000215754,ENSP00000221130,ENSP00000233893,ENSP00000236671,ENSP00000241052,ENSP00000261416,ENSP00000262030,ENSP00000262776,ENSP00000265333,ENSP00000265462,ENSP00000268097,ENSP00000270142,ENSP00000271308,ENSP00000273550,ENSP00000277865,ENSP00000296370,ENSP00000296754,ENSP00000298510,ENSP00000299767,ENSP00000300289,ENSP00000307786,ENSP00000310572,ENSP00000312625,ENSP00000327070,ENSP00000333664…	ACAA1,AK2,ANXA1,APRT,ASAH1,ATP5A1,ATP5B,ATP5C1,CAT,CMPK1,CTSD,CYCS,DDX17,DLST,ERAP1,ERO1L,ETFA,ETFB,FAM3C,FTH1,FUCA1,GANAB,GLUD1,GOT1,GSR,GSTP1,H1F0,HADHA,HEXA,HEXB,HP1BP3,HSD17B4,HSP90B1,HSPE1,IDH1,LGALS3BP,LIPA,MDH2,MIF,MVP,NUCKS1,OPA1,PAFAH1B2,PDHA1,PDIA3,PDIA6,PHB,PHB2,PIR,PPA2,PRDX3,PRDX5,PSAP,PSMA5,PSMB10,PSMB9,PSMC5,PSME1,S100P,SF3B1,SOD1,SOD2,STOML2,UBA1,VDAC1,VDAC2,XRCC5
GO:0099503	secretory vesicle	28	948	3.63e-11	ENSP00000011473,ENSP00000161559,ENSP00000215754,ENSP00000236671,ENSP00000241052,ENSP00000242285,ENSP00000261023,ENSP00000261416,ENSP00000262776,ENSP00000268097,ENSP00000270142,ENSP00000271308,ENSP00000273550,ENSP00000296370,ENSP00000303145,ENSP00000333664,ENSP00000353025,ENSP00000361635,ENSP00000363603,ENSP00000367615,ENSP00000371152,ENSP00000375978,ENSP00000378394,ENSP00000378760,ENSP00000381607…	ACAA1,APRT,ASAH1,CAT,CEACAM1,CLTA,CTSD,DDOST,FAM3C,FTH1,FUCA1,GSTP1,HEXA,HEXB,IDH1,ITGAV,LGALS3BP,MIF,MVP,PAFAH1B2,PSAP,PSMA5,S100P,SOD1,SYPL1,TMED10,VDAC2,XRCC5
GO:0044433	cytoplasmic vesicle part	34	1447	4.60e-11	ENSP00000011473,ENSP00000161559,ENSP00000215754,ENSP00000236671,ENSP00000241052,ENSP00000242285,ENSP00000261023,ENSP00000261416,ENSP00000262776,ENSP00000264028,ENSP00000271308,ENSP00000273550,ENSP00000296370,ENSP00000299767,ENSP00000300289,ENSP00000303145,ENSP00000325002,ENSP00000329419,ENSP00000333664,ENSP00000347416,ENSP00000353025,ENSP00000363603,ENSP00000366109,ENSP00000367615,ENSP00000371152…	ACAA1,ANXA1,AP3D1,APRT,ARCN1,ASAH1,CAT,CEACAM1,CLTA,CLTC,COPB2,COPG1,CTSD,DDOST,FAM3C,FTH1,FUCA1,GSTP1,HEXB,HLA-DRA,HSP90B1,IDH1,ITGAV,LGALS3BP,MIF,MVP,PAFAH1B2,PDIA3,PSAP,PSMA5,S100P,SYPL1,TMED10,XRCC5
GO:0060205	cytoplasmic vesicle lumen	17	340	5.84e-10	ENSP00000215754,ENSP00000236671,ENSP00000241052,ENSP00000261416,ENSP00000262776,ENSP00000271308,ENSP00000296370,ENSP00000299767,ENSP00000333664,ENSP00000353025,ENSP00000363603,ENSP00000367615,ENSP00000375978,ENSP00000378760,ENSP00000381607,ENSP00000390265,ENSP00000435289	ACAA1,APRT,CAT,CTSD,FAM3C,FUCA1,GSTP1,HEXB,HSP90B1,IDH1,LGALS3BP,MIF,MVP,PAFAH1B2,PSMA5,S100P,XRCC5
GO:0005759	mitochondrial matrix	19	463	8.83e-10	ENSP00000221130,ENSP00000233893,ENSP00000262030,ENSP00000265333,ENSP00000265462,ENSP00000270142,ENSP00000277865,ENSP00000298510,ENSP00000327070,ENSP00000335304,ENSP00000343885,ENSP00000346173,ENSP00000349142,ENSP00000361635,ENSP00000369134,ENSP00000370023,ENSP00000381736,ENSP00000446252,ENSP00000452762	ATP5A1,ATP5B,ATP5C1,DLST,ETFA,ETFB,GLUD1,GSR,HADHA,HSPE1,MDH2,PDHA1,PPA2,PRDX3,PRDX5,SOD1,SOD2,VDAC1,VDAC2
GO:0012505	endomembrane system	58	4347	9.07e-10	ENSP00000011473,ENSP00000161559,ENSP00000215567,ENSP00000215754,ENSP00000217456,ENSP00000236671,ENSP00000237530,ENSP00000241052,ENSP00000242285,ENSP00000244763,ENSP00000261023,ENSP00000261416,ENSP00000262776,ENSP00000264028,ENSP00000268097,ENSP00000270142,ENSP00000271308,ENSP00000273550,ENSP00000296255,ENSP00000296370,ENSP00000296754,ENSP00000298510,ENSP00000299767,ENSP00000300289,ENSP00000303145…	ACAA1,ALDH3A1,ALDH3A2,ANXA1,ANXA4,AP3D1,APMAP,APRT,ARCN1,ARF4,ASAH1,CAT,CDC42,CEACAM1,CLTA,CLTC,COPB2,COPG1,CRHR1,CTSD,DDOST,ERAP1,ERO1L,FAM3C,FTH1,FUCA1,GANAB,GSTP1,H1F0,HEXA,HEXB,HLA-DRA,HSP90B1,IDH1,ITGAV,LGALS3BP,MIF,MVP,PAFAH1B2,PDIA3,PDIA6,PHB,PRDX3,PSAP,PSMA5,RAB2B,RPN1,RPN2,S100A6,S100P,SOD1,SSR1,SYPL1,TECR,TMED10,TMEM33,VDAC2,XRCC5
GO:0034774	secretory granule lumen	16	323	2.25e-09	ENSP00000215754,ENSP00000236671,ENSP00000241052,ENSP00000261416,ENSP00000262776,ENSP00000271308,ENSP00000296370,ENSP00000333664,ENSP00000353025,ENSP00000363603,ENSP00000367615,ENSP00000375978,ENSP00000378760,ENSP00000381607,ENSP00000390265,ENSP00000435289	ACAA1,APRT,CAT,CTSD,FAM3C,FUCA1,GSTP1,HEXB,IDH1,LGALS3BP,MIF,MVP,PAFAH1B2,PSMA5,S100P,XRCC5
GO:0042470	melanosome	10	105	2.13e-08	ENSP00000011473,ENSP00000236671,ENSP00000296255,ENSP00000299767,ENSP00000300289,ENSP00000303145,ENSP00000340466,ENSP00000385385,ENSP00000422473,ENSP00000479606	CLTC,CTSD,GANAB,HSP90B1,PDIA3,PDIA6,RPN1,SYPL1,TMED10,TMEM33
GO:0005740	mitochondrial envelope	21	722	2.84e-08	ENSP00000228318,ENSP00000241052,ENSP00000262030,ENSP00000265333,ENSP00000270142,ENSP00000290299,ENSP00000307786,ENSP00000317780,ENSP00000346921,ENSP00000348886,ENSP00000349142,ENSP00000354681,ENSP00000354876,ENSP00000359098,ENSP00000361635,ENSP00000366109,ENSP00000370023,ENSP00000381736,ENSP00000428845,ENSP00000441875,ENSP00000479488	AK2,ANXA1,ATP5A1,ATP5B,ATP5C1,ATP5O,CAT,COX5A,COX7A2,CYCS,HADHA,MT-CO2,OPA1,PHB,PHB2,SLC25A3,SOD1,STOML2,VDAC1,VDAC2,VDAC3
GO:1904813	ficolin-1-rich granule lumen	10	125	9.21e-08	ENSP00000215754,ENSP00000236671,ENSP00000241052,ENSP00000271308,ENSP00000273550,ENSP00000371152,ENSP00000378760,ENSP00000381607,ENSP00000390265,ENSP00000435289	ASAH1,CAT,CTSD,FTH1,GSTP1,IDH1,MIF,MVP,PAFAH1B2,PSMA5
GO:0031090	organelle membrane	46	3337	9.88e-08	ENSP00000011473,ENSP00000161559,ENSP00000215567,ENSP00000228318,ENSP00000237530,ENSP00000241052,ENSP00000242285,ENSP00000244763,ENSP00000261023,ENSP00000262030,ENSP00000264028,ENSP00000265333,ENSP00000290299,ENSP00000296255,ENSP00000296754,ENSP00000299767,ENSP00000300289,ENSP00000303145,ENSP00000307786,ENSP00000317780,ENSP00000325002,ENSP00000329419,ENSP00000345774,ENSP00000347416,ENSP00000348886…	ALDH3A2,ANXA1,ANXA4,AP3D1,ARCN1,ATP5A1,ATP5B,ATP5C1,ATP5O,CAT,CDC42,CEACAM1,CLTA,CLTC,COPB2,COPG1,COX5A,COX7A2,CYCS,DDOST,ERAP1,ERO1L,HADHA,HLA-DRA,HSP90B1,ITGAV,MT-CO2,OPA1,PDIA3,PDIA6,PHB,PHB2,PSAP,RAB2B,RPN1,RPN2,SLC25A3,SSR1,STOML2,SYPL1,TECR,TMED10,TMEM33,VDAC1,VDAC2,VDAC3
GO:0031967	organelle envelope	25	1146	1.75e-07	ENSP00000228318,ENSP00000241052,ENSP00000262030,ENSP00000265333,ENSP00000270142,ENSP00000290299,ENSP00000307786,ENSP00000317780,ENSP00000346921,ENSP00000348886,ENSP00000349142,ENSP00000354681,ENSP00000354876,ENSP00000357709,ENSP00000359098,ENSP00000361635,ENSP00000366109,ENSP00000370023,ENSP00000377833,ENSP00000378760,ENSP00000381736,ENSP00000422473,ENSP00000428845,ENSP00000441875,ENSP00000479488	AK2,ANXA1,ANXA4,ATP5A1,ATP5B,ATP5C1,ATP5O,CAT,COX5A,COX7A2,CYCS,HADHA,MT-CO2,MVP,OPA1,PHB,PHB2,S100A6,SLC25A3,SOD1,STOML2,TMEM33,VDAC1,VDAC2,VDAC3
GO:0005764	lysosome	17	582	8.74e-07	ENSP00000236671,ENSP00000240617,ENSP00000241052,ENSP00000242285,ENSP00000261416,ENSP00000268097,ENSP00000270142,ENSP00000273550,ENSP00000337354,ENSP00000359539,ENSP00000363603,ENSP00000366109,ENSP00000371152,ENSP00000378394,ENSP00000378786,ENSP00000399457,ENSP00000479606	ANXA1,ASAH1,CAT,CLTA,CLTC,CTSD,DDOST,FTH1,FUCA1,GOT1,HEXA,HEXB,HLA-DRA,LIPA,PLBD1,PSAP,SOD1
GO:0031966	mitochondrial membrane	18	679	1.36e-06	ENSP00000228318,ENSP00000262030,ENSP00000265333,ENSP00000290299,ENSP00000307786,ENSP00000317780,ENSP00000348886,ENSP00000349142,ENSP00000354681,ENSP00000354876,ENSP00000359098,ENSP00000361635,ENSP00000366109,ENSP00000370023,ENSP00000381736,ENSP00000428845,ENSP00000441875,ENSP00000479488	ANXA1,ATP5A1,ATP5B,ATP5C1,ATP5O,COX5A,COX7A2,CYCS,HADHA,MT-CO2,OPA1,PHB,PHB2,SLC25A3,STOML2,VDAC1,VDAC2,VDAC3
GO:0005773	vacuole	18	682	1.42e-06	ENSP00000236671,ENSP00000237530,ENSP00000240617,ENSP00000241052,ENSP00000242285,ENSP00000261416,ENSP00000268097,ENSP00000270142,ENSP00000273550,ENSP00000337354,ENSP00000359539,ENSP00000363603,ENSP00000366109,ENSP00000371152,ENSP00000378394,ENSP00000378786,ENSP00000399457,ENSP00000479606	ANXA1,ASAH1,CAT,CLTA,CLTC,CTSD,DDOST,FTH1,FUCA1,GOT1,HEXA,HEXB,HLA-DRA,LIPA,PLBD1,PSAP,RPN2,SOD1
GO:0005829	cytosol	55	4958	2.50e-06	ENSP00000210444,ENSP00000215754,ENSP00000221130,ENSP00000230048,ENSP00000236959,ENSP00000238018,ENSP00000240617,ENSP00000241052,ENSP00000242285,ENSP00000261023,ENSP00000261313,ENSP00000264028,ENSP00000265462,ENSP00000270142,ENSP00000271308,ENSP00000273550,ENSP00000281828,ENSP00000296255,ENSP00000296754,ENSP00000297785,ENSP00000298510,ENSP00000299767,ENSP00000301522,ENSP00000306010,ENSP00000307786…	ACAA1,ACOT13,ALDH1A1,ALDH1A3,ALDH3A1,ANXA1,APRT,ARCN1,ARF4,ATIC,CAT,CDC42,CLTA,CLTC,CMPK1,COPB2,COPG1,CYCS,DDX17,ERAP1,ETFB,FARSB,FTH1,GDA,GLO1,GOT1,GSR,GSTP1,HSD17B4,HSP90B1,IDH1,ITGAV,MDH1,MIF,MVP,NANS,OPA1,PAFAH1B2,PDIA6,PEBP1,PIR,PLBD1,PRDX2,PRDX3,PRDX5,PSMA5,PSMB10,PSMB9,PSMC5,PSME1,RPN1,S100A6,SOD1,UBA1,XRCC5
GO:0005743	mitochondrial inner membrane	14	456	6.50e-06	ENSP00000228318,ENSP00000262030,ENSP00000290299,ENSP00000307786,ENSP00000317780,ENSP00000348886,ENSP00000349142,ENSP00000354681,ENSP00000354876,ENSP00000359098,ENSP00000370023,ENSP00000381736,ENSP00000441875,ENSP00000479488	ATP5A1,ATP5B,ATP5C1,ATP5O,COX5A,COX7A2,CYCS,HADHA,MT-CO2,OPA1,PHB,PHB2,SLC25A3,STOML2
GO:0098796	membrane protein complex	21	1047	9.11e-06	ENSP00000237530,ENSP00000242285,ENSP00000261023,ENSP00000262030,ENSP00000264028,ENSP00000265333,ENSP00000290299,ENSP00000296255,ENSP00000303145,ENSP00000317780,ENSP00000325002,ENSP00000329419,ENSP00000347416,ENSP00000349142,ENSP00000354876,ENSP00000361635,ENSP00000378786,ENSP00000381736,ENSP00000399457,ENSP00000428845,ENSP00000479606	AP3D1,ARCN1,ATP5A1,ATP5B,ATP5C1,ATP5O,CLTA,CLTC,COPB2,COPG1,COX5A,DDOST,HLA-DRA,ITGAV,MT-CO2,RPN1,RPN2,TMED10,VDAC1,VDAC2,VDAC3
GO:0043202	lysosomal lumen	7	94	1.96e-05	ENSP00000236671,ENSP00000261416,ENSP00000268097,ENSP00000337354,ENSP00000363603,ENSP00000371152,ENSP00000378394	ASAH1,CTSD,FUCA1,HEXA,HEXB,LIPA,PSAP
GO:0098805	whole membrane	25	1554	3.58e-05	ENSP00000011473,ENSP00000161559,ENSP00000236671,ENSP00000237530,ENSP00000241052,ENSP00000242285,ENSP00000261023,ENSP00000264028,ENSP00000265333,ENSP00000300289,ENSP00000303145,ENSP00000325002,ENSP00000329419,ENSP00000345774,ENSP00000347416,ENSP00000348886,ENSP00000354681,ENSP00000361635,ENSP00000366109,ENSP00000378394,ENSP00000378786,ENSP00000399457,ENSP00000428845,ENSP00000441875,ENSP00000479606	ALDH3A2,ANXA1,AP3D1,ARCN1,CAT,CEACAM1,CLTA,CLTC,COPB2,COPG1,CTSD,DDOST,HLA-DRA,ITGAV,OPA1,PDIA3,PHB2,PSAP,RPN2,STOML2,SYPL1,TMED10,VDAC1,VDAC2,VDAC3
GO:0030660	Golgi-associated vesicle membrane	7	105	3.67e-05	ENSP00000242285,ENSP00000264028,ENSP00000303145,ENSP00000325002,ENSP00000329419,ENSP00000378786,ENSP00000479606	ARCN1,CLTA,CLTC,COPB2,COPG1,HLA-DRA,TMED10
GO:0005758	mitochondrial intermembrane space	6	79	8.86e-05	ENSP00000241052,ENSP00000270142,ENSP00000307786,ENSP00000346921,ENSP00000348886,ENSP00000354681	AK2,CAT,CYCS,OPA1,SOD1,STOML2
GO:0005753	mitochondrial proton-transporting ATP synthase complex	4	21	0.00010	ENSP00000262030,ENSP00000290299,ENSP00000349142,ENSP00000381736	ATP5A1,ATP5B,ATP5C1,ATP5O
GO:0030120	vesicle coat	5	47	0.00010	ENSP00000242285,ENSP00000264028,ENSP00000325002,ENSP00000329419,ENSP00000479606	ARCN1,CLTA,CLTC,COPB2,COPG1
GO:0005777	peroxisome	7	127	0.00011	ENSP00000241052,ENSP00000265462,ENSP00000270142,ENSP00000333664,ENSP00000345774,ENSP00000390265,ENSP00000420914	ACAA1,ALDH3A2,CAT,HSD17B4,IDH1,PRDX5,SOD1
GO:0030137	COPI-coated vesicle	4	22	0.00011	ENSP00000264028,ENSP00000303145,ENSP00000325002,ENSP00000329419	ARCN1,COPB2,COPG1,TMED10
GO:0045261	proton-transporting ATP synthase complex, catalytic core F(1)	3	6	0.00011	ENSP00000262030,ENSP00000349142,ENSP00000381736	ATP5A1,ATP5B,ATP5C1
GO:0030117	membrane coat	6	88	0.00013	ENSP00000242285,ENSP00000264028,ENSP00000325002,ENSP00000329419,ENSP00000347416,ENSP00000479606	AP3D1,ARCN1,CLTA,CLTC,COPB2,COPG1
GO:0005782	peroxisomal matrix	5	53	0.00015	ENSP00000241052,ENSP00000265462,ENSP00000333664,ENSP00000390265,ENSP00000420914	ACAA1,CAT,HSD17B4,IDH1,PRDX5
GO:0044437	vacuolar part	12	474	0.00019	ENSP00000236671,ENSP00000237530,ENSP00000242285,ENSP00000261416,ENSP00000268097,ENSP00000337354,ENSP00000363603,ENSP00000371152,ENSP00000378394,ENSP00000378786,ENSP00000399457,ENSP00000479606	ASAH1,CLTA,CLTC,CTSD,DDOST,FUCA1,HEXA,HEXB,HLA-DRA,LIPA,PSAP,RPN2
GO:0044439	peroxisomal part	6	96	0.00020	ENSP00000241052,ENSP00000265462,ENSP00000333664,ENSP00000345774,ENSP00000390265,ENSP00000420914	ACAA1,ALDH3A2,CAT,HSD17B4,IDH1,PRDX5
GO:0005789	endoplasmic reticulum membrane	18	1022	0.00022	ENSP00000215567,ENSP00000237530,ENSP00000244763,ENSP00000264028,ENSP00000296255,ENSP00000296754,ENSP00000299767,ENSP00000303145,ENSP00000325002,ENSP00000329419,ENSP00000345774,ENSP00000378786,ENSP00000379042,ENSP00000380869,ENSP00000383118,ENSP00000385385,ENSP00000399457,ENSP00000422473	ALDH3A2,ARCN1,CDC42,COPB2,COPG1,DDOST,ERAP1,ERO1L,HLA-DRA,HSP90B1,PDIA6,RAB2B,RPN1,RPN2,SSR1,TECR,TMED10,TMEM33
GO:0044455	mitochondrial membrane part	8	203	0.00022	ENSP00000262030,ENSP00000290299,ENSP00000317780,ENSP00000349142,ENSP00000354681,ENSP00000354876,ENSP00000359098,ENSP00000381736	ATP5A1,ATP5B,ATP5C1,ATP5O,COX5A,COX7A2,MT-CO2,OPA1
GO:0098827	endoplasmic reticulum subcompartment	18	1025	0.00023	ENSP00000215567,ENSP00000237530,ENSP00000244763,ENSP00000264028,ENSP00000296255,ENSP00000296754,ENSP00000299767,ENSP00000303145,ENSP00000325002,ENSP00000329419,ENSP00000345774,ENSP00000378786,ENSP00000379042,ENSP00000380869,ENSP00000383118,ENSP00000385385,ENSP00000399457,ENSP00000422473	ALDH3A2,ARCN1,CDC42,COPB2,COPG1,DDOST,ERAP1,ERO1L,HLA-DRA,HSP90B1,PDIA6,RAB2B,RPN1,RPN2,SSR1,TECR,TMED10,TMEM33
GO:0000502	proteasome complex	5	64	0.00031	ENSP00000271308,ENSP00000310572,ENSP00000351314,ENSP00000363993,ENSP00000372155	PSMA5,PSMB10,PSMB9,PSMC5,PSME1
GO:0030133	transport vesicle	10	356	0.00034	ENSP00000011473,ENSP00000161559,ENSP00000242285,ENSP00000264028,ENSP00000303145,ENSP00000325002,ENSP00000329419,ENSP00000361635,ENSP00000378786,ENSP00000479606	ARCN1,CEACAM1,CLTA,CLTC,COPB2,COPG1,HLA-DRA,SYPL1,TMED10,VDAC2
GO:0030662	coated vesicle membrane	7	161	0.00034	ENSP00000242285,ENSP00000264028,ENSP00000303145,ENSP00000325002,ENSP00000329419,ENSP00000378786,ENSP00000479606	ARCN1,CLTA,CLTC,COPB2,COPG1,HLA-DRA,TMED10
GO:0044432	endoplasmic reticulum part	20	1294	0.00042	ENSP00000215567,ENSP00000237530,ENSP00000244763,ENSP00000264028,ENSP00000296255,ENSP00000296754,ENSP00000299767,ENSP00000300289,ENSP00000303145,ENSP00000325002,ENSP00000329419,ENSP00000340466,ENSP00000345774,ENSP00000378786,ENSP00000379042,ENSP00000380869,ENSP00000383118,ENSP00000385385,ENSP00000399457,ENSP00000422473	ALDH3A2,ARCN1,CDC42,COPB2,COPG1,DDOST,ERAP1,ERO1L,GANAB,HLA-DRA,HSP90B1,PDIA3,PDIA6,RAB2B,RPN1,RPN2,SSR1,TECR,TMED10,TMEM33
GO:0008250	oligosaccharyltransferase complex	3	12	0.00045	ENSP00000237530,ENSP00000296255,ENSP00000399457	DDOST,RPN1,RPN2
GO:0030126	COPI vesicle coat	3	13	0.00054	ENSP00000264028,ENSP00000325002,ENSP00000329419	ARCN1,COPB2,COPG1
GO:0032991	protein-containing complex	47	4792	0.00055	ENSP00000237530,ENSP00000242285,ENSP00000261023,ENSP00000262030,ENSP00000264028,ENSP00000265333,ENSP00000270142,ENSP00000271308,ENSP00000273550,ENSP00000281828,ENSP00000290299,ENSP00000296255,ENSP00000298510,ENSP00000299767,ENSP00000303145,ENSP00000307786,ENSP00000310572,ENSP00000312625,ENSP00000317780,ENSP00000325002,ENSP00000329419,ENSP00000335304,ENSP00000335321,ENSP00000340466,ENSP00000344504…	ANXA1,AP3D1,ARCN1,ATP5A1,ATP5B,ATP5C1,ATP5O,CDC42,CLTA,CLTC,COPB2,COPG1,COX5A,CYCS,DDOST,DLST,FARSB,FTH1,GANAB,GSTP1,H1F0,HADHA,HLA-DRA,HP1BP3,HSP90B1,ITGAV,MT-CO2,MVP,PDHA1,PDIA6,PHB2,PRDX3,PSMA5,PSMB10,PSMB9,PSMC5,PSME1,RPN1,RPN2,SF3B1,SOD1,TMED10,TMEM33,VDAC1,VDAC2,VDAC3,XRCC5
GO:0098800	inner mitochondrial membrane protein complex	6	128	0.00071	ENSP00000262030,ENSP00000290299,ENSP00000317780,ENSP00000349142,ENSP00000354876,ENSP00000381736	ATP5A1,ATP5B,ATP5C1,ATP5O,COX5A,MT-CO2
GO:0012506	vesicle membrane	14	743	0.00073	ENSP00000011473,ENSP00000161559,ENSP00000242285,ENSP00000261023,ENSP00000264028,ENSP00000303145,ENSP00000325002,ENSP00000329419,ENSP00000366109,ENSP00000377833,ENSP00000378394,ENSP00000378786,ENSP00000399457,ENSP00000479606	ANXA1,ANXA4,ARCN1,CEACAM1,CLTA,CLTC,COPB2,COPG1,DDOST,HLA-DRA,ITGAV,PSAP,SYPL1,TMED10
GO:0098798	mitochondrial protein complex	8	251	0.00073	ENSP00000262030,ENSP00000265333,ENSP00000290299,ENSP00000317780,ENSP00000349142,ENSP00000354876,ENSP00000370023,ENSP00000381736	ATP5A1,ATP5B,ATP5C1,ATP5O,COX5A,HADHA,MT-CO2,VDAC1
GO:0042645	mitochondrial nucleoid	4	43	0.00081	ENSP00000262030,ENSP00000265333,ENSP00000361635,ENSP00000370023	ATP5B,HADHA,VDAC1,VDAC2
GO:0098588	bounding membrane of organelle	25	1950	0.00084	ENSP00000011473,ENSP00000161559,ENSP00000237530,ENSP00000241052,ENSP00000242285,ENSP00000261023,ENSP00000264028,ENSP00000265333,ENSP00000300289,ENSP00000303145,ENSP00000325002,ENSP00000329419,ENSP00000345774,ENSP00000347416,ENSP00000354681,ENSP00000361635,ENSP00000366109,ENSP00000378394,ENSP00000378786,ENSP00000380869,ENSP00000383118,ENSP00000399457,ENSP00000428845,ENSP00000441875,ENSP00000479606	ALDH3A2,ANXA1,AP3D1,ARCN1,CAT,CDC42,CEACAM1,CLTA,CLTC,COPB2,COPG1,DDOST,HLA-DRA,ITGAV,OPA1,PDIA3,PHB2,PSAP,RAB2B,RPN2,SYPL1,TMED10,VDAC1,VDAC2,VDAC3
GO:0046930	pore complex	3	18	0.0011	ENSP00000265333,ENSP00000361635,ENSP00000428845	VDAC1,VDAC2,VDAC3
GO:0005783	endoplasmic reticulum	23	1796	0.0015	ENSP00000215567,ENSP00000217456,ENSP00000237530,ENSP00000241052,ENSP00000244763,ENSP00000264028,ENSP00000296255,ENSP00000296754,ENSP00000299767,ENSP00000300289,ENSP00000303145,ENSP00000325002,ENSP00000329419,ENSP00000340466,ENSP00000345774,ENSP00000378786,ENSP00000379042,ENSP00000380869,ENSP00000383118,ENSP00000385385,ENSP00000399457,ENSP00000411821,ENSP00000422473	ALDH3A1,ALDH3A2,APMAP,ARCN1,CAT,CDC42,COPB2,COPG1,DDOST,ERAP1,ERO1L,GANAB,HLA-DRA,HSP90B1,PDIA3,PDIA6,RAB2B,RPN1,RPN2,SSR1,TECR,TMED10,TMEM33
GO:0005839	proteasome core complex	3	21	0.0016	ENSP00000271308,ENSP00000351314,ENSP00000363993	PSMA5,PSMB10,PSMB9
GO:0030659	cytoplasmic vesicle membrane	13	724	0.0017	ENSP00000011473,ENSP00000161559,ENSP00000242285,ENSP00000261023,ENSP00000264028,ENSP00000303145,ENSP00000325002,ENSP00000329419,ENSP00000366109,ENSP00000378394,ENSP00000378786,ENSP00000399457,ENSP00000479606	ANXA1,ARCN1,CEACAM1,CLTA,CLTC,COPB2,COPG1,DDOST,HLA-DRA,ITGAV,PSAP,SYPL1,TMED10
GO:1904724	tertiary granule lumen	4	55	0.0017	ENSP00000236671,ENSP00000273550,ENSP00000371152,ENSP00000390265	ASAH1,CTSD,FTH1,IDH1
GO:0031528	microvillus membrane	3	23	0.0020	ENSP00000161559,ENSP00000261023,ENSP00000296370	CEACAM1,ITGAV,S100P
GO:0031984	organelle subcompartment	21	1616	0.0023	ENSP00000215567,ENSP00000237530,ENSP00000242285,ENSP00000244763,ENSP00000264028,ENSP00000296255,ENSP00000296754,ENSP00000299767,ENSP00000303145,ENSP00000325002,ENSP00000329419,ENSP00000345774,ENSP00000347416,ENSP00000378786,ENSP00000379042,ENSP00000380869,ENSP00000383118,ENSP00000385385,ENSP00000399457,ENSP00000422473,ENSP00000479606	ALDH3A2,AP3D1,ARCN1,CDC42,CLTA,CLTC,COPB2,COPG1,DDOST,ERAP1,ERO1L,HLA-DRA,HSP90B1,PDIA6,RAB2B,RPN1,RPN2,SSR1,TECR,TMED10,TMEM33
GO:0000275	mitochondrial proton-transporting ATP synthase complex, catalytic core F(1)	2	5	0.0029	ENSP00000262030,ENSP00000349142	ATP5B,ATP5C1
GO:1990111	spermatoproteasome complex	2	5	0.0029	ENSP00000351314,ENSP00000363993	PSMB10,PSMB9
GO:0030140	trans-Golgi network transport vesicle	3	28	0.0032	ENSP00000242285,ENSP00000303145,ENSP00000479606	CLTA,CLTC,TMED10
GO:0030658	transport vesicle membrane	6	181	0.0034	ENSP00000011473,ENSP00000161559,ENSP00000242285,ENSP00000303145,ENSP00000378786,ENSP00000479606	CEACAM1,CLTA,CLTC,HLA-DRA,SYPL1,TMED10
GO:0009986	cell surface	12	690	0.0035	ENSP00000161559,ENSP00000215754,ENSP00000217456,ENSP00000221130,ENSP00000261023,ENSP00000262030,ENSP00000300289,ENSP00000366109,ENSP00000377833,ENSP00000378786,ENSP00000441875,ENSP00000479488	ANXA1,ANXA4,APMAP,ATP5B,CEACAM1,GSR,HLA-DRA,ITGAV,MIF,PDIA3,PHB,PHB2
GO:0071439	clathrin complex	2	6	0.0036	ENSP00000242285,ENSP00000479606	CLTA,CLTC
GO:0019774	proteasome core complex, beta-subunit complex	2	11	0.0098	ENSP00000351314,ENSP00000363993	PSMB10,PSMB9
GO:0034663	endoplasmic reticulum chaperone complex	2	11	0.0098	ENSP00000299767,ENSP00000385385	HSP90B1,PDIA6
GO:0042582	azurophil granule	5	155	0.0098	ENSP00000261416,ENSP00000268097,ENSP00000363603,ENSP00000378394,ENSP00000399457	DDOST,FUCA1,HEXA,HEXB,PSAP
GO:0070469	respirasome	4	93	0.0098	ENSP00000307786,ENSP00000317780,ENSP00000354876,ENSP00000359098	COX5A,COX7A2,CYCS,MT-CO2
GO:0005576	extracellular region	26	2505	0.0109	ENSP00000215754,ENSP00000236671,ENSP00000240617,ENSP00000241052,ENSP00000261416,ENSP00000262776,ENSP00000270142,ENSP00000271308,ENSP00000273550,ENSP00000296370,ENSP00000296754,ENSP00000299767,ENSP00000300289,ENSP00000333664,ENSP00000353025,ENSP00000363603,ENSP00000366109,ENSP00000367615,ENSP00000371152,ENSP00000375978,ENSP00000378394,ENSP00000378760,ENSP00000381607,ENSP00000385385,ENSP00000390265…	ACAA1,ANXA1,APRT,ASAH1,CAT,CTSD,ERAP1,FAM3C,FTH1,FUCA1,GSTP1,HEXB,HSP90B1,IDH1,LGALS3BP,MIF,MVP,PAFAH1B2,PDIA3,PDIA6,PLBD1,PSAP,PSMA5,S100P,SOD1,XRCC5
GO:0030130	clathrin coat of trans-Golgi network vesicle	2	12	0.0109	ENSP00000242285,ENSP00000479606	CLTA,CLTC
GO:1904115	axon cytoplasm	3	46	0.0109	ENSP00000270142,ENSP00000347416,ENSP00000354681	AP3D1,OPA1,SOD1
GO:0070820	tertiary granule	5	164	0.0116	ENSP00000161559,ENSP00000236671,ENSP00000273550,ENSP00000371152,ENSP00000390265	ASAH1,CEACAM1,CTSD,FTH1,IDH1
GO:0030132	clathrin coat of coated pit	2	13	0.0121	ENSP00000242285,ENSP00000479606	CLTA,CLTC
GO:0031089	platelet dense granule lumen	2	14	0.0137	ENSP00000262776,ENSP00000353025	FAM3C,LGALS3BP
GO:0036020	endolysosome membrane	2	15	0.0151	ENSP00000242285,ENSP00000479606	CLTA,CLTC
GO:0045334	clathrin-coated endocytic vesicle	3	53	0.0151	ENSP00000242285,ENSP00000378786,ENSP00000479606	CLTA,CLTC,HLA-DRA
GO:0005741	mitochondrial outer membrane	5	181	0.0166	ENSP00000265333,ENSP00000354681,ENSP00000361635,ENSP00000428845,ENSP00000441875	OPA1,PHB2,VDAC1,VDAC2,VDAC3
GO:0005751	mitochondrial respiratory chain complex IV	2	16	0.0166	ENSP00000317780,ENSP00000354876	COX5A,MT-CO2
GO:0030139	endocytic vesicle	6	275	0.0213	ENSP00000242285,ENSP00000261023,ENSP00000299767,ENSP00000300289,ENSP00000378786,ENSP00000479606	CLTA,CLTC,HLA-DRA,HSP90B1,ITGAV,PDIA3
GO:0005788	endoplasmic reticulum lumen	6	299	0.0295	ENSP00000296754,ENSP00000299767,ENSP00000300289,ENSP00000340466,ENSP00000379042,ENSP00000385385	ERAP1,ERO1L,GANAB,HSP90B1,PDIA3,PDIA6
GO:0000139	Golgi membrane	10	712	0.0318	ENSP00000242285,ENSP00000264028,ENSP00000303145,ENSP00000325002,ENSP00000329419,ENSP00000347416,ENSP00000378786,ENSP00000380869,ENSP00000383118,ENSP00000479606	AP3D1,ARCN1,CDC42,CLTA,CLTC,COPB2,COPG1,HLA-DRA,RAB2B,TMED10
GO:0022624	proteasome accessory complex	2	25	0.0335	ENSP00000310572,ENSP00000372155	PSMC5,PSME1
GO:0005774	vacuolar membrane	6	311	0.0342	ENSP00000237530,ENSP00000242285,ENSP00000378394,ENSP00000378786,ENSP00000399457,ENSP00000479606	CLTA,CLTC,DDOST,HLA-DRA,PSAP,RPN2
GO:0005746	mitochondrial respirasome	3	85	0.0455	ENSP00000317780,ENSP00000354876,ENSP00000359098	COX5A,COX7A2,MT-CO2
GO:0016020	membrane	62	8420	0.0462	ENSP00000011473,ENSP00000161559,ENSP00000215567,ENSP00000217456,ENSP00000221130,ENSP00000228318,ENSP00000236671,ENSP00000236959,ENSP00000237530,ENSP00000241052,ENSP00000242285,ENSP00000244763,ENSP00000261023,ENSP00000262030,ENSP00000262776,ENSP00000264028,ENSP00000265333,ENSP00000290299,ENSP00000296255,ENSP00000296370,ENSP00000296754,ENSP00000299767,ENSP00000300289,ENSP00000303145,ENSP00000306010…	ALDH1A3,ALDH3A1,ALDH3A2,ANXA1,ANXA4,AP3D1,APMAP,ARCN1,ARF4,ATIC,ATP5A1,ATP5B,ATP5C1,ATP5O,CAT,CDC42,CEACAM1,CLTA,CLTC,COPB2,COPG1,COX5A,COX7A2,CRHR1,CTSD,CYCS,DDOST,ERAP1,ERO1L,GLO1,GSR,GSTP1,HADHA,HLA-DRA,HSP90B1,ITGAV,LGALS3BP,MDH2,MT-CO2,OPA1,PAFAH1B2,PDIA3,PDIA6,PHB,PHB2,PSAP,RAB2B,RPN1,RPN2,S100A6,S100P,SLC25A3,SSR1,STOML2,SYPL1,TECR,TMED10,TMEM33,VDAC1,VDAC2,VDAC3,XRCC5
GO:0042581	specific granule	4	159	0.0466	ENSP00000161559,ENSP00000236671,ENSP00000261023,ENSP00000333664	ACAA1,CEACAM1,CTSD,ITGAV
GO:0031312	extrinsic component of organelle membrane	2	31	0.0471	ENSP00000354681,ENSP00000366109	ANXA1,OPA1
PaCa44_gene ontology_biological process_upregulated proteins
#term ID	term description	observed gene count	background gene count	false discovery rate	matching proteins in your network (IDs)	matching proteins in your network (labels)
GO:0044281	small molecule metabolic process	44	1779	1.47e-13	ENSP00000210444,ENSP00000215567,ENSP00000215754,ENSP00000221130,ENSP00000230048,ENSP00000236959,ENSP00000238018,ENSP00000241052,ENSP00000261416,ENSP00000262030,ENSP00000265462,ENSP00000268097,ENSP00000277865,ENSP00000281828,ENSP00000290299,ENSP00000297785,ENSP00000307786,ENSP00000317780,ENSP00000327070,ENSP00000332256,ENSP00000333664,ENSP00000335304,ENSP00000343885,ENSP00000345774,ENSP00000346173…	ACAA1,ACOT13,AK2,ALDH1A1,ALDH1A3,ALDH3A2,APRT,ATIC,ATP5A1,ATP5B,ATP5C1,ATP5O,CAT,CMPK1,COX5A,CYCS,DLST,ERO1L,ETFA,ETFB,FARSB,FUCA1,GDA,GLO1,GLUD1,GOT1,GSR,GSTP1,HADHA,HEXA,HEXB,HSD17B4,IDH1,MDH1,MDH2,MIF,MT-CO2,NANS,OPA1,PDHA1,PPA2,PRDX5,STOML2,TECR
GO:0055114	oxidation-reduction process	33	923	1.47e-13	ENSP00000215567,ENSP00000221130,ENSP00000241052,ENSP00000265462,ENSP00000270142,ENSP00000273550,ENSP00000277865,ENSP00000297785,ENSP00000298510,ENSP00000300289,ENSP00000301522,ENSP00000307786,ENSP00000317780,ENSP00000327070,ENSP00000332256,ENSP00000333664,ENSP00000335304,ENSP00000345774,ENSP00000346173,ENSP00000354876,ENSP00000359098,ENSP00000369134,ENSP00000369786,ENSP00000370023,ENSP00000379042…	ACAA1,ALDH1A1,ALDH1A3,ALDH3A1,ALDH3A2,CAT,COX5A,COX7A2,CYCS,DLST,ERO1L,ETFA,ETFB,FTH1,GLUD1,GSR,GSTP1,HADHA,HSD17B4,IDH1,MDH1,MDH2,MT-CO2,PDHA1,PDIA3,PDIA6,PIR,PRDX2,PRDX3,PRDX5,SOD1,SOD2,TECR
GO:0055086	nucleobase-containing small molecule metabolic process	25	662	1.78e-10	ENSP00000210444,ENSP00000215567,ENSP00000221130,ENSP00000230048,ENSP00000236959,ENSP00000238018,ENSP00000262030,ENSP00000265462,ENSP00000290299,ENSP00000307786,ENSP00000317780,ENSP00000327070,ENSP00000335304,ENSP00000346921,ENSP00000348886,ENSP00000349142,ENSP00000354681,ENSP00000354876,ENSP00000360939,ENSP00000367615,ENSP00000369134,ENSP00000381736,ENSP00000390265,ENSP00000420914,ENSP00000438144	ACOT13,AK2,APRT,ATIC,ATP5A1,ATP5B,ATP5C1,ATP5O,CMPK1,COX5A,CYCS,DLST,GDA,GSR,HSD17B4,IDH1,MDH1,MDH2,MT-CO2,NANS,OPA1,PDHA1,PRDX5,STOML2,TECR
GO:0009117	nucleotide metabolic process	23	576	4.70e-10	ENSP00000215567,ENSP00000230048,ENSP00000236959,ENSP00000238018,ENSP00000262030,ENSP00000265462,ENSP00000290299,ENSP00000307786,ENSP00000317780,ENSP00000327070,ENSP00000335304,ENSP00000346921,ENSP00000348886,ENSP00000349142,ENSP00000354681,ENSP00000354876,ENSP00000360939,ENSP00000367615,ENSP00000369134,ENSP00000381736,ENSP00000390265,ENSP00000420914,ENSP00000438144	ACOT13,AK2,APRT,ATIC,ATP5A1,ATP5B,ATP5C1,ATP5O,CMPK1,COX5A,CYCS,DLST,GDA,HSD17B4,IDH1,MDH1,MDH2,MT-CO2,OPA1,PDHA1,PRDX5,STOML2,TECR
GO:0006091	generation of precursor metabolites and energy	19	388	1.36e-09	ENSP00000221130,ENSP00000241052,ENSP00000262030,ENSP00000290299,ENSP00000297785,ENSP00000307786,ENSP00000317780,ENSP00000327070,ENSP00000335304,ENSP00000346173,ENSP00000348886,ENSP00000349142,ENSP00000354876,ENSP00000359098,ENSP00000369134,ENSP00000381736,ENSP00000390265,ENSP00000438144,ENSP00000452762	ALDH1A1,ATP5A1,ATP5B,ATP5C1,ATP5O,CAT,COX5A,COX7A2,CYCS,DLST,ETFA,ETFB,GSR,IDH1,MDH1,MDH2,MT-CO2,PDHA1,STOML2
GO:0017144	drug metabolic process	23	622	1.36e-09	ENSP00000241052,ENSP00000262030,ENSP00000265462,ENSP00000270142,ENSP00000290299,ENSP00000297785,ENSP00000298510,ENSP00000301522,ENSP00000307786,ENSP00000317780,ENSP00000327070,ENSP00000333664,ENSP00000335304,ENSP00000345774,ENSP00000348886,ENSP00000349142,ENSP00000354876,ENSP00000367615,ENSP00000369134,ENSP00000381736,ENSP00000390265,ENSP00000420914,ENSP00000438144	ACAA1,ALDH1A1,ALDH3A2,APRT,ATP5A1,ATP5B,ATP5C1,ATP5O,CAT,COX5A,CYCS,DLST,HSD17B4,IDH1,MDH1,MDH2,MT-CO2,PDHA1,PRDX2,PRDX3,PRDX5,SOD1,STOML2
GO:0045055	regulated exocytosis	24	691	1.36e-09	ENSP00000161559,ENSP00000215754,ENSP00000236671,ENSP00000241052,ENSP00000261023,ENSP00000261416,ENSP00000262776,ENSP00000270142,ENSP00000271308,ENSP00000273550,ENSP00000296370,ENSP00000303145,ENSP00000333664,ENSP00000353025,ENSP00000363603,ENSP00000367615,ENSP00000371152,ENSP00000375978,ENSP00000378394,ENSP00000378760,ENSP00000381607,ENSP00000390265,ENSP00000399457,ENSP00000435289	ACAA1,APRT,ASAH1,CAT,CEACAM1,CTSD,DDOST,FAM3C,FTH1,FUCA1,GSTP1,HEXB,IDH1,ITGAV,LGALS3BP,MIF,MVP,PAFAH1B2,PSAP,PSMA5,S100P,SOD1,TMED10,XRCC5
GO:0006810	transport	58	4130	2.09e-09	ENSP00000161559,ENSP00000215754,ENSP00000228318,ENSP00000236671,ENSP00000241052,ENSP00000242285,ENSP00000244763,ENSP00000261023,ENSP00000261416,ENSP00000262030,ENSP00000262776,ENSP00000264028,ENSP00000265333,ENSP00000270142,ENSP00000271308,ENSP00000273550,ENSP00000290299,ENSP00000296370,ENSP00000299767,ENSP00000303145,ENSP00000306010,ENSP00000317780,ENSP00000325002,ENSP00000329419,ENSP00000333664…	ACAA1,ANXA1,AP3D1,APRT,ARCN1,ARF4,ASAH1,ATP5A1,ATP5B,ATP5C1,ATP5O,CAT,CDC42,CEACAM1,CLTA,CLTC,COPB2,COPG1,COX5A,COX7A2,CRHR1,CTSD,DDOST,ERO1L,FAM3C,FTH1,FUCA1,GSTP1,HEXB,HSD17B4,HSP90B1,IDH1,ITGAV,LGALS3BP,MIF,MT-CO2,MVP,OPA1,PAFAH1B2,PDIA6,PHB,PHB2,PSAP,PSMA5,RAB2B,S100A6,S100P,SLC25A3,SNCG,SOD1,SSR1,STOML2,TMED10,TMEM33,VDAC1,VDAC2,VDAC3,XRCC5
GO:1901135	carbohydrate derivative metabolic process	29	1083	2.09e-09	ENSP00000210444,ENSP00000215567,ENSP00000230048,ENSP00000236959,ENSP00000237530,ENSP00000261416,ENSP00000262030,ENSP00000268097,ENSP00000290299,ENSP00000296255,ENSP00000297785,ENSP00000307786,ENSP00000317780,ENSP00000335304,ENSP00000340466,ENSP00000346921,ENSP00000348886,ENSP00000349142,ENSP00000354681,ENSP00000354876,ENSP00000360939,ENSP00000363603,ENSP00000367615,ENSP00000369134,ENSP00000371152…	ACOT13,AK2,ALDH1A1,APRT,ASAH1,ATIC,ATP5A1,ATP5B,ATP5C1,ATP5O,CMPK1,COX5A,CYCS,DDOST,DLST,FUCA1,GANAB,HEXA,HEXB,HSD17B4,MT-CO2,NANS,OPA1,PDHA1,PSAP,RPN1,RPN2,STOML2,TECR
GO:0016192	vesicle-mediated transport	36	1699	2.14e-09	ENSP00000161559,ENSP00000215754,ENSP00000236671,ENSP00000241052,ENSP00000242285,ENSP00000261023,ENSP00000261416,ENSP00000262776,ENSP00000264028,ENSP00000270142,ENSP00000271308,ENSP00000273550,ENSP00000296370,ENSP00000299767,ENSP00000303145,ENSP00000306010,ENSP00000325002,ENSP00000329419,ENSP00000333664,ENSP00000347416,ENSP00000353025,ENSP00000363603,ENSP00000366109,ENSP00000367615,ENSP00000371152…	ACAA1,ANXA1,AP3D1,APRT,ARCN1,ARF4,ASAH1,CAT,CDC42,CEACAM1,CLTA,CLTC,COPB2,COPG1,CTSD,DDOST,FAM3C,FTH1,FUCA1,GSTP1,HEXB,HSP90B1,IDH1,ITGAV,LGALS3BP,MIF,MVP,PAFAH1B2,PDIA6,PSAP,PSMA5,RAB2B,S100P,SOD1,TMED10,XRCC5
GO:0032940	secretion by cell	27	959	3.27e-09	ENSP00000161559,ENSP00000215754,ENSP00000236671,ENSP00000241052,ENSP00000261023,ENSP00000261416,ENSP00000262776,ENSP00000270142,ENSP00000271308,ENSP00000273550,ENSP00000296370,ENSP00000303145,ENSP00000333664,ENSP00000353025,ENSP00000361087,ENSP00000363603,ENSP00000366109,ENSP00000367615,ENSP00000371152,ENSP00000375978,ENSP00000378394,ENSP00000378760,ENSP00000381333,ENSP00000381607,ENSP00000390265…	ACAA1,ANXA1,APRT,ASAH1,CAT,CEACAM1,CRHR1,CTSD,DDOST,FAM3C,FTH1,FUCA1,GSTP1,HEXB,IDH1,ITGAV,LGALS3BP,MIF,MVP,PAFAH1B2,PSAP,PSMA5,S100P,SNCG,SOD1,TMED10,XRCC5
GO:0043312	neutrophil degranulation	20	485	3.27e-09	ENSP00000161559,ENSP00000215754,ENSP00000236671,ENSP00000241052,ENSP00000261023,ENSP00000261416,ENSP00000271308,ENSP00000273550,ENSP00000296370,ENSP00000333664,ENSP00000363603,ENSP00000367615,ENSP00000371152,ENSP00000375978,ENSP00000378394,ENSP00000378760,ENSP00000381607,ENSP00000390265,ENSP00000399457,ENSP00000435289	ACAA1,APRT,ASAH1,CAT,CEACAM1,CTSD,DDOST,FTH1,FUCA1,GSTP1,HEXB,IDH1,ITGAV,MIF,MVP,PAFAH1B2,PSAP,PSMA5,S100P,XRCC5
GO:0046903	secretion	28	1070	4.28e-09	ENSP00000161559,ENSP00000215754,ENSP00000236671,ENSP00000241052,ENSP00000261023,ENSP00000261416,ENSP00000262776,ENSP00000270142,ENSP00000271308,ENSP00000273550,ENSP00000296370,ENSP00000303145,ENSP00000333664,ENSP00000353025,ENSP00000354876,ENSP00000361087,ENSP00000363603,ENSP00000366109,ENSP00000367615,ENSP00000371152,ENSP00000375978,ENSP00000378394,ENSP00000378760,ENSP00000381333,ENSP00000381607…	ACAA1,ANXA1,APRT,ASAH1,CAT,CEACAM1,CRHR1,CTSD,DDOST,FAM3C,FTH1,FUCA1,GSTP1,HEXB,IDH1,ITGAV,LGALS3BP,MIF,MT-CO2,MVP,PAFAH1B2,PSAP,PSMA5,S100P,SNCG,SOD1,TMED10,XRCC5
GO:1901564	organonitrogen compound metabolic process	65	5281	5.99e-09	ENSP00000161559,ENSP00000215567,ENSP00000221130,ENSP00000230048,ENSP00000236671,ENSP00000236959,ENSP00000237530,ENSP00000238018,ENSP00000240617,ENSP00000241052,ENSP00000242285,ENSP00000261023,ENSP00000261313,ENSP00000261416,ENSP00000262030,ENSP00000265462,ENSP00000268097,ENSP00000270142,ENSP00000271308,ENSP00000277865,ENSP00000281828,ENSP00000290299,ENSP00000296255,ENSP00000296754,ENSP00000298510…	ACOT13,AK2,ALDH3A2,ANXA1,APRT,ARF4,ASAH1,ATIC,ATP5A1,ATP5B,ATP5C1,ATP5O,CAT,CDC42,CEACAM1,CLTA,CLTC,CMPK1,COX5A,CTSD,CYCS,DDOST,DLST,ERAP1,ERO1L,FARSB,FUCA1,GANAB,GDA,GLO1,GLUD1,GOT1,GSR,GSTP1,HEXA,HEXB,HSD17B4,HSP90B1,IDH1,ITGAV,MDH1,MDH2,MT-CO2,OPA1,PDHA1,PDIA3,PDIA6,PEBP1,PHB,PLBD1,PPA2,PRDX3,PRDX5,PSAP,PSMA5,PSMB10,PSMB9,PSMC5,PSME1,RPN1,RPN2,SOD1,STOML2,TECR,UBA1
GO:0009259	ribonucleotide metabolic process	18	440	2.15e-08	ENSP00000215567,ENSP00000230048,ENSP00000236959,ENSP00000262030,ENSP00000290299,ENSP00000307786,ENSP00000317780,ENSP00000335304,ENSP00000346921,ENSP00000348886,ENSP00000349142,ENSP00000354681,ENSP00000354876,ENSP00000360939,ENSP00000367615,ENSP00000369134,ENSP00000381736,ENSP00000420914	ACOT13,AK2,APRT,ATIC,ATP5A1,ATP5B,ATP5C1,ATP5O,CMPK1,COX5A,CYCS,DLST,HSD17B4,MT-CO2,OPA1,PDHA1,STOML2,TECR
GO:0006163	purine nucleotide metabolic process	18	442	2.22e-08	ENSP00000215567,ENSP00000230048,ENSP00000236959,ENSP00000238018,ENSP00000262030,ENSP00000290299,ENSP00000307786,ENSP00000317780,ENSP00000335304,ENSP00000346921,ENSP00000348886,ENSP00000349142,ENSP00000354681,ENSP00000354876,ENSP00000367615,ENSP00000369134,ENSP00000381736,ENSP00000420914	ACOT13,AK2,APRT,ATIC,ATP5A1,ATP5B,ATP5C1,ATP5O,COX5A,CYCS,DLST,GDA,HSD17B4,MT-CO2,OPA1,PDHA1,STOML2,TECR
GO:0008152	metabolic process	90	9569	2.51e-08	ENSP00000161559,ENSP00000210444,ENSP00000215567,ENSP00000215754,ENSP00000217456,ENSP00000221130,ENSP00000230048,ENSP00000236671,ENSP00000236959,ENSP00000237530,ENSP00000238018,ENSP00000240617,ENSP00000241052,ENSP00000242285,ENSP00000261023,ENSP00000261313,ENSP00000261416,ENSP00000262030,ENSP00000265333,ENSP00000265462,ENSP00000268097,ENSP00000270142,ENSP00000271308,ENSP00000273550,ENSP00000277865…	ACAA1,ACOT13,AK2,ALDH1A1,ALDH1A3,ALDH3A1,ALDH3A2,ANXA1,AP3D1,APMAP,APRT,ARF4,ASAH1,ATIC,ATP5A1,ATP5B,ATP5C1,ATP5O,CAT,CDC42,CEACAM1,CLTA,CLTC,CMPK1,COX5A,COX7A2,CTSD,CYCS,DDOST,DDX17,DLST,ERAP1,ERO1L,ETFA,ETFB,FARSB,FTH1,FUCA1,GANAB,GDA,GLO1,GLUD1,GOT1,GSR,GSTP1,H1F0,HADHA,HEXA,HEXB,HSD17B4,HSP90B1,IDH1,ITGAV,LIPA,MDH1,MDH2,MIF,MT-CO2,NANS,NUCKS1,OPA1,PAFAH1B2,PDHA1,PDIA3,PDIA6,PEBP1,PHB,PHB2,PIR…
GO:0019637	organophosphate metabolic process	26	1011	2.51e-08	ENSP00000215567,ENSP00000230048,ENSP00000236959,ENSP00000238018,ENSP00000240617,ENSP00000261416,ENSP00000262030,ENSP00000265462,ENSP00000290299,ENSP00000297785,ENSP00000307786,ENSP00000317780,ENSP00000327070,ENSP00000335304,ENSP00000346921,ENSP00000348886,ENSP00000349142,ENSP00000354681,ENSP00000354876,ENSP00000360939,ENSP00000367615,ENSP00000369134,ENSP00000381736,ENSP00000390265,ENSP00000420914…	ACOT13,AK2,ALDH1A1,APRT,ATIC,ATP5A1,ATP5B,ATP5C1,ATP5O,CMPK1,COX5A,CYCS,DLST,GDA,HEXB,HSD17B4,IDH1,MDH1,MDH2,MT-CO2,OPA1,PDHA1,PLBD1,PRDX5,STOML2,TECR
GO:0019752	carboxylic acid metabolic process	24	854	2.51e-08	ENSP00000215567,ENSP00000215754,ENSP00000236959,ENSP00000261416,ENSP00000268097,ENSP00000277865,ENSP00000281828,ENSP00000327070,ENSP00000332256,ENSP00000333664,ENSP00000335304,ENSP00000343885,ENSP00000345774,ENSP00000346173,ENSP00000359539,ENSP00000362463,ENSP00000369134,ENSP00000370023,ENSP00000379042,ENSP00000381607,ENSP00000390265,ENSP00000420914,ENSP00000438144,ENSP00000452762	ACAA1,ALDH1A3,ALDH3A2,ATIC,DLST,ERO1L,ETFA,ETFB,FARSB,GLO1,GLUD1,GOT1,GSTP1,HADHA,HEXA,HEXB,HSD17B4,IDH1,MDH1,MDH2,MIF,PDHA1,PPA2,TECR
GO:0016999	antibiotic metabolic process	11	124	3.78e-08	ENSP00000241052,ENSP00000265462,ENSP00000270142,ENSP00000297785,ENSP00000298510,ENSP00000301522,ENSP00000327070,ENSP00000335304,ENSP00000369134,ENSP00000390265,ENSP00000438144	ALDH1A1,CAT,DLST,IDH1,MDH1,MDH2,PDHA1,PRDX2,PRDX3,PRDX5,SOD1
GO:0051186	cofactor metabolic process	18	467	4.09e-08	ENSP00000215567,ENSP00000221130,ENSP00000230048,ENSP00000236959,ENSP00000241052,ENSP00000265462,ENSP00000270142,ENSP00000298510,ENSP00000301522,ENSP00000327070,ENSP00000335304,ENSP00000359539,ENSP00000362463,ENSP00000369134,ENSP00000381607,ENSP00000390265,ENSP00000420914,ENSP00000438144	ACOT13,ATIC,CAT,DLST,GLO1,GOT1,GSR,GSTP1,HSD17B4,IDH1,MDH1,MDH2,PDHA1,PRDX2,PRDX3,PRDX5,SOD1,TECR
GO:0009150	purine ribonucleotide metabolic process	17	425	6.93e-08	ENSP00000215567,ENSP00000230048,ENSP00000236959,ENSP00000262030,ENSP00000290299,ENSP00000307786,ENSP00000317780,ENSP00000335304,ENSP00000346921,ENSP00000348886,ENSP00000349142,ENSP00000354681,ENSP00000354876,ENSP00000367615,ENSP00000369134,ENSP00000381736,ENSP00000420914	ACOT13,AK2,APRT,ATIC,ATP5A1,ATP5B,ATP5C1,ATP5O,COX5A,CYCS,DLST,HSD17B4,MT-CO2,OPA1,PDHA1,STOML2,TECR
GO:0009060	aerobic respiration	9	71	7.29e-08	ENSP00000241052,ENSP00000307786,ENSP00000317780,ENSP00000327070,ENSP00000335304,ENSP00000354876,ENSP00000369134,ENSP00000390265,ENSP00000438144	CAT,COX5A,CYCS,DLST,IDH1,MDH1,MDH2,MT-CO2,PDHA1
GO:0009056	catabolic process	34	1859	1.21e-07	ENSP00000161559,ENSP00000236671,ENSP00000238018,ENSP00000240617,ENSP00000241052,ENSP00000242285,ENSP00000261416,ENSP00000265333,ENSP00000265462,ENSP00000268097,ENSP00000271308,ENSP00000277865,ENSP00000296754,ENSP00000297785,ENSP00000298510,ENSP00000299767,ENSP00000301522,ENSP00000310572,ENSP00000333664,ENSP00000335304,ENSP00000337354,ENSP00000338413,ENSP00000344504,ENSP00000345774,ENSP00000346173…	ACAA1,ALDH1A1,ALDH3A2,CAT,CEACAM1,CLTA,CLTC,CTSD,DLST,ERAP1,ETFA,ETFB,FUCA1,GDA,GLUD1,GOT1,H1F0,HADHA,HEXA,HEXB,HSD17B4,HSP90B1,LIPA,PAFAH1B2,PLBD1,PRDX2,PRDX3,PRDX5,PSMA5,PSMB10,PSMB9,PSMC5,UBA1,VDAC1
GO:0044237	cellular metabolic process	84	8797	1.39e-07	ENSP00000161559,ENSP00000210444,ENSP00000215567,ENSP00000215754,ENSP00000221130,ENSP00000230048,ENSP00000236671,ENSP00000236959,ENSP00000237530,ENSP00000238018,ENSP00000240617,ENSP00000241052,ENSP00000242285,ENSP00000261023,ENSP00000261313,ENSP00000261416,ENSP00000262030,ENSP00000265333,ENSP00000265462,ENSP00000268097,ENSP00000270142,ENSP00000271308,ENSP00000277865,ENSP00000281828,ENSP00000290299…	ACAA1,ACOT13,AK2,ALDH1A1,ALDH1A3,ALDH3A1,ALDH3A2,ANXA1,APRT,ARF4,ASAH1,ATIC,ATP5A1,ATP5B,ATP5C1,ATP5O,CAT,CDC42,CEACAM1,CLTA,CLTC,CMPK1,COX5A,COX7A2,CTSD,CYCS,DDOST,DDX17,DLST,ERAP1,ERO1L,ETFA,ETFB,FARSB,FUCA1,GANAB,GDA,GLO1,GLUD1,GOT1,GSR,GSTP1,H1F0,HADHA,HEXA,HEXB,HSD17B4,HSP90B1,IDH1,ITGAV,MDH1,MDH2,MIF,MT-CO2,NANS,NUCKS1,OPA1,PDHA1,PDIA6,PEBP1,PHB,PHB2,PIR,PLBD1,PPA2,PRDX2,PRDX3,PRDX5,PSAP,PS…
GO:0002376	immune system process	38	2370	3.44e-07	ENSP00000161559,ENSP00000215754,ENSP00000236671,ENSP00000241052,ENSP00000242285,ENSP00000261023,ENSP00000261416,ENSP00000270142,ENSP00000271308,ENSP00000273550,ENSP00000296370,ENSP00000296754,ENSP00000298510,ENSP00000299767,ENSP00000300289,ENSP00000333664,ENSP00000348886,ENSP00000351314,ENSP00000362463,ENSP00000363603,ENSP00000363993,ENSP00000366109,ENSP00000367615,ENSP00000369786,ENSP00000371152…	ACAA1,ANXA1,APRT,ASAH1,CAT,CDC42,CEACAM1,CLTA,CLTC,CRHR1,CTSD,DDOST,DDX17,ERAP1,FTH1,FUCA1,GLO1,GSTP1,HEXB,HLA-DRA,HSP90B1,IDH1,ITGAV,MIF,MVP,PAFAH1B2,PDIA3,PIR,PRDX3,PSAP,PSMA5,PSMB10,PSMB9,PSME1,S100P,SOD1,STOML2,XRCC5
GO:0045321	leukocyte activation	22	894	9.97e-07	ENSP00000161559,ENSP00000215754,ENSP00000236671,ENSP00000241052,ENSP00000261023,ENSP00000261416,ENSP00000271308,ENSP00000273550,ENSP00000296370,ENSP00000333664,ENSP00000348886,ENSP00000363603,ENSP00000366109,ENSP00000367615,ENSP00000371152,ENSP00000375978,ENSP00000378394,ENSP00000378760,ENSP00000381607,ENSP00000390265,ENSP00000399457,ENSP00000435289	ACAA1,ANXA1,APRT,ASAH1,CAT,CEACAM1,CTSD,DDOST,FTH1,FUCA1,GSTP1,HEXB,IDH1,ITGAV,MIF,MVP,PAFAH1B2,PSAP,PSMA5,S100P,STOML2,XRCC5
GO:0002252	immune effector process	22	927	1.83e-06	ENSP00000161559,ENSP00000215754,ENSP00000236671,ENSP00000241052,ENSP00000261023,ENSP00000261416,ENSP00000271308,ENSP00000273550,ENSP00000296370,ENSP00000333664,ENSP00000363603,ENSP00000367615,ENSP00000371152,ENSP00000375978,ENSP00000378394,ENSP00000378760,ENSP00000380033,ENSP00000381607,ENSP00000383118,ENSP00000390265,ENSP00000399457,ENSP00000435289	ACAA1,APRT,ASAH1,CAT,CDC42,CEACAM1,CTSD,DDOST,DDX17,FTH1,FUCA1,GSTP1,HEXB,IDH1,ITGAV,MIF,MVP,PAFAH1B2,PSAP,PSMA5,S100P,XRCC5
GO:0009156	ribonucleoside monophosphate biosynthetic process	9	110	1.99e-06	ENSP00000236959,ENSP00000262030,ENSP00000290299,ENSP00000346921,ENSP00000348886,ENSP00000349142,ENSP00000360939,ENSP00000367615,ENSP00000381736	AK2,APRT,ATIC,ATP5A1,ATP5B,ATP5C1,ATP5O,CMPK1,STOML2
GO:0009161	ribonucleoside monophosphate metabolic process	12	242	1.99e-06	ENSP00000236959,ENSP00000262030,ENSP00000290299,ENSP00000307786,ENSP00000317780,ENSP00000346921,ENSP00000348886,ENSP00000349142,ENSP00000354876,ENSP00000360939,ENSP00000367615,ENSP00000381736	AK2,APRT,ATIC,ATP5A1,ATP5B,ATP5C1,ATP5O,CMPK1,COX5A,CYCS,MT-CO2,STOML2
GO:0009260	ribonucleotide biosynthetic process	11	202	2.96e-06	ENSP00000215567,ENSP00000236959,ENSP00000262030,ENSP00000290299,ENSP00000346921,ENSP00000348886,ENSP00000349142,ENSP00000360939,ENSP00000367615,ENSP00000369134,ENSP00000381736	AK2,APRT,ATIC,ATP5A1,ATP5B,ATP5C1,ATP5O,CMPK1,PDHA1,STOML2,TECR
GO:0071704	organic substance metabolic process	83	9135	2.99e-06	ENSP00000161559,ENSP00000210444,ENSP00000215567,ENSP00000215754,ENSP00000221130,ENSP00000230048,ENSP00000236671,ENSP00000236959,ENSP00000237530,ENSP00000238018,ENSP00000240617,ENSP00000241052,ENSP00000242285,ENSP00000261023,ENSP00000261313,ENSP00000261416,ENSP00000262030,ENSP00000265462,ENSP00000268097,ENSP00000270142,ENSP00000271308,ENSP00000277865,ENSP00000281828,ENSP00000290299,ENSP00000296255…	ACAA1,ACOT13,AK2,ALDH1A1,ALDH1A3,ALDH3A1,ALDH3A2,ANXA1,APRT,ARF4,ASAH1,ATIC,ATP5A1,ATP5B,ATP5C1,ATP5O,CAT,CDC42,CEACAM1,CLTA,CLTC,CMPK1,COX5A,CTSD,CYCS,DDOST,DDX17,DLST,ERAP1,ERO1L,ETFA,ETFB,FARSB,FUCA1,GANAB,GDA,GLO1,GLUD1,GOT1,GSR,GSTP1,H1F0,HADHA,HEXA,HEXB,HSD17B4,HSP90B1,IDH1,ITGAV,LIPA,MDH1,MDH2,MIF,MT-CO2,NANS,NUCKS1,OPA1,PAFAH1B2,PDHA1,PDIA3,PDIA6,PEBP1,PHB,PHB2,PIR,PLBD1,PPA2,PRDX3,PRDX5,…
GO:1901575	organic substance catabolic process	29	1609	2.99e-06	ENSP00000161559,ENSP00000236671,ENSP00000238018,ENSP00000240617,ENSP00000242285,ENSP00000261416,ENSP00000268097,ENSP00000271308,ENSP00000277865,ENSP00000296754,ENSP00000297785,ENSP00000299767,ENSP00000310572,ENSP00000333664,ENSP00000335304,ENSP00000337354,ENSP00000338413,ENSP00000344504,ENSP00000345774,ENSP00000346173,ENSP00000351314,ENSP00000359539,ENSP00000363603,ENSP00000363993,ENSP00000370023…	ACAA1,ALDH1A1,ALDH3A2,CEACAM1,CLTA,CLTC,CTSD,DLST,ERAP1,ETFA,ETFB,FUCA1,GDA,GLUD1,GOT1,H1F0,HADHA,HEXA,HEXB,HSD17B4,HSP90B1,LIPA,PAFAH1B2,PLBD1,PSMA5,PSMB10,PSMB9,PSMC5,UBA1
GO:0044238	primary metabolic process	81	8808	3.26e-06	ENSP00000161559,ENSP00000210444,ENSP00000215567,ENSP00000215754,ENSP00000221130,ENSP00000230048,ENSP00000236671,ENSP00000236959,ENSP00000237530,ENSP00000238018,ENSP00000240617,ENSP00000241052,ENSP00000242285,ENSP00000261023,ENSP00000261313,ENSP00000261416,ENSP00000262030,ENSP00000265462,ENSP00000268097,ENSP00000271308,ENSP00000277865,ENSP00000281828,ENSP00000290299,ENSP00000296255,ENSP00000296754…	ACAA1,ACOT13,AK2,ALDH1A1,ALDH1A3,ALDH3A2,ANXA1,APRT,ARF4,ASAH1,ATIC,ATP5A1,ATP5B,ATP5C1,ATP5O,CAT,CDC42,CEACAM1,CLTA,CLTC,CMPK1,COX5A,CTSD,CYCS,DDOST,DDX17,DLST,ERAP1,ERO1L,ETFA,ETFB,FARSB,FUCA1,GANAB,GDA,GLO1,GLUD1,GOT1,GSR,GSTP1,H1F0,HADHA,HEXA,HEXB,HSD17B4,HSP90B1,IDH1,ITGAV,LIPA,MDH1,MDH2,MIF,MT-CO2,NANS,NUCKS1,OPA1,PAFAH1B2,PDHA1,PDIA3,PDIA6,PEBP1,PHB,PHB2,PIR,PLBD1,PPA2,PRDX3,PRDX5,PSAP,PSM…
GO:0098869	cellular oxidant detoxification	8	86	4.03e-06	ENSP00000221130,ENSP00000241052,ENSP00000265462,ENSP00000270142,ENSP00000298510,ENSP00000301522,ENSP00000381607,ENSP00000446252	CAT,GSR,GSTP1,PRDX2,PRDX3,PRDX5,SOD1,SOD2
GO:0044248	cellular catabolic process	29	1646	4.25e-06	ENSP00000236671,ENSP00000238018,ENSP00000241052,ENSP00000242285,ENSP00000261416,ENSP00000265333,ENSP00000265462,ENSP00000268097,ENSP00000271308,ENSP00000277865,ENSP00000296754,ENSP00000298510,ENSP00000299767,ENSP00000301522,ENSP00000310572,ENSP00000333664,ENSP00000335304,ENSP00000338413,ENSP00000344504,ENSP00000345774,ENSP00000346173,ENSP00000351314,ENSP00000359539,ENSP00000363603,ENSP00000363993…	ACAA1,ALDH3A2,CAT,CLTA,CLTC,CTSD,DLST,ERAP1,ETFA,ETFB,FUCA1,GDA,GLUD1,GOT1,H1F0,HADHA,HEXA,HEXB,HSD17B4,HSP90B1,PRDX2,PRDX3,PRDX5,PSMA5,PSMB10,PSMB9,PSMC5,UBA1,VDAC1
GO:0042776	mitochondrial ATP synthesis coupled proton transport	5	17	7.15e-06	ENSP00000262030,ENSP00000290299,ENSP00000348886,ENSP00000349142,ENSP00000381736	ATP5A1,ATP5B,ATP5C1,ATP5O,STOML2
GO:0009167	purine ribonucleoside monophosphate metabolic process	11	230	8.06e-06	ENSP00000236959,ENSP00000262030,ENSP00000290299,ENSP00000307786,ENSP00000317780,ENSP00000346921,ENSP00000348886,ENSP00000349142,ENSP00000354876,ENSP00000367615,ENSP00000381736	AK2,APRT,ATIC,ATP5A1,ATP5B,ATP5C1,ATP5O,COX5A,CYCS,MT-CO2,STOML2
GO:1902600	proton transmembrane transport	9	137	8.59e-06	ENSP00000228318,ENSP00000262030,ENSP00000290299,ENSP00000317780,ENSP00000348886,ENSP00000349142,ENSP00000354876,ENSP00000359098,ENSP00000381736	ATP5A1,ATP5B,ATP5C1,ATP5O,COX5A,COX7A2,MT-CO2,SLC25A3,STOML2
GO:0009168	purine ribonucleoside monophosphate biosynthetic process	8	98	8.73e-06	ENSP00000236959,ENSP00000262030,ENSP00000290299,ENSP00000346921,ENSP00000348886,ENSP00000349142,ENSP00000367615,ENSP00000381736	AK2,APRT,ATIC,ATP5A1,ATP5B,ATP5C1,ATP5O,STOML2
GO:0006119	oxidative phosphorylation	8	100	9.80e-06	ENSP00000262030,ENSP00000290299,ENSP00000307786,ENSP00000317780,ENSP00000348886,ENSP00000349142,ENSP00000354876,ENSP00000381736	ATP5A1,ATP5B,ATP5C1,ATP5O,COX5A,CYCS,MT-CO2,STOML2
GO:0046395	carboxylic acid catabolic process	11	237	9.81e-06	ENSP00000261416,ENSP00000268097,ENSP00000277865,ENSP00000333664,ENSP00000335304,ENSP00000345774,ENSP00000346173,ENSP00000359539,ENSP00000370023,ENSP00000420914,ENSP00000452762	ACAA1,ALDH3A2,DLST,ETFA,ETFB,GLUD1,GOT1,HADHA,HEXA,HEXB,HSD17B4
GO:0009152	purine ribonucleotide biosynthetic process	10	189	1.08e-05	ENSP00000215567,ENSP00000236959,ENSP00000262030,ENSP00000290299,ENSP00000346921,ENSP00000348886,ENSP00000349142,ENSP00000367615,ENSP00000369134,ENSP00000381736	AK2,APRT,ATIC,ATP5A1,ATP5B,ATP5C1,ATP5O,PDHA1,STOML2,TECR
GO:0072350	tricarboxylic acid metabolic process	6	40	1.08e-05	ENSP00000277865,ENSP00000327070,ENSP00000335304,ENSP00000369134,ENSP00000390265,ENSP00000438144	DLST,GLUD1,IDH1,MDH1,MDH2,PDHA1
GO:0045454	cell redox homeostasis	7	68	1.09e-05	ENSP00000221130,ENSP00000265462,ENSP00000298510,ENSP00000300289,ENSP00000301522,ENSP00000379042,ENSP00000385385	ERO1L,GSR,PDIA3,PDIA6,PRDX2,PRDX3,PRDX5
GO:0009987	cellular process	108	14652	1.33e-05	ENSP00000011473,ENSP00000161559,ENSP00000210444,ENSP00000215567,ENSP00000215754,ENSP00000221130,ENSP00000230048,ENSP00000233893,ENSP00000236671,ENSP00000236959,ENSP00000237530,ENSP00000238018,ENSP00000240617,ENSP00000241052,ENSP00000242285,ENSP00000244763,ENSP00000261023,ENSP00000261313,ENSP00000261416,ENSP00000262030,ENSP00000262776,ENSP00000265333,ENSP00000265462,ENSP00000268097,ENSP00000270142…	ACAA1,ACOT13,AK2,ALDH1A1,ALDH1A3,ALDH3A1,ALDH3A2,ANXA1,ANXA4,AP3D1,APRT,ARF4,ASAH1,ATIC,ATP5A1,ATP5B,ATP5C1,ATP5O,CAT,CDC42,CEACAM1,CLTA,CLTC,CMPK1,COPG1,COX5A,COX7A2,CRHR1,CTSD,CYCS,DDOST,DDX17,DLST,ERAP1,ERO1L,ETFA,ETFB,FAM3C,FARSB,FTH1,FUCA1,GANAB,GDA,GLO1,GLUD1,GOT1,GSR,GSTP1,H1F0,HADHA,HEXA,HEXB,HLA-DRA,HP1BP3,HSD17B4,HSP90B1,HSPE1,IDH1,ITGAV,LGALS3BP,LIPA,MDH1,MDH2,MIF,MT-CO2,MVP,NANS,NUCKS…
GO:0016042	lipid catabolic process	11	265	2.51e-05	ENSP00000240617,ENSP00000261416,ENSP00000333664,ENSP00000337354,ENSP00000345774,ENSP00000346173,ENSP00000363603,ENSP00000370023,ENSP00000420914,ENSP00000435289,ENSP00000452762	ACAA1,ALDH3A2,ETFA,ETFB,FUCA1,HADHA,HEXB,HSD17B4,LIPA,PAFAH1B2,PLBD1
GO:1901137	carbohydrate derivative biosynthetic process	16	625	3.86e-05	ENSP00000210444,ENSP00000215567,ENSP00000236959,ENSP00000237530,ENSP00000262030,ENSP00000268097,ENSP00000290299,ENSP00000296255,ENSP00000346921,ENSP00000348886,ENSP00000349142,ENSP00000360939,ENSP00000367615,ENSP00000369134,ENSP00000381736,ENSP00000399457	AK2,APRT,ATIC,ATP5A1,ATP5B,ATP5C1,ATP5O,CMPK1,DDOST,HEXA,NANS,PDHA1,RPN1,RPN2,STOML2,TECR
GO:0006793	phosphorus metabolic process	31	2086	3.91e-05	ENSP00000210444,ENSP00000215567,ENSP00000230048,ENSP00000236959,ENSP00000238018,ENSP00000240617,ENSP00000261023,ENSP00000261313,ENSP00000261416,ENSP00000262030,ENSP00000265462,ENSP00000290299,ENSP00000297785,ENSP00000307786,ENSP00000317780,ENSP00000327070,ENSP00000335304,ENSP00000343885,ENSP00000346921,ENSP00000348886,ENSP00000349142,ENSP00000354681,ENSP00000354876,ENSP00000360939,ENSP00000367615…	ACOT13,AK2,ALDH1A1,APRT,ATIC,ATP5A1,ATP5B,ATP5C1,ATP5O,CDC42,CMPK1,COX5A,CYCS,DLST,GDA,HEXB,HSD17B4,IDH1,ITGAV,MDH1,MDH2,MT-CO2,NANS,OPA1,PDHA1,PEBP1,PLBD1,PPA2,PRDX5,STOML2,TECR
GO:0034599	cellular response to oxidative stress	10	222	3.91e-05	ENSP00000221130,ENSP00000241052,ENSP00000265462,ENSP00000270142,ENSP00000298510,ENSP00000301522,ENSP00000307786,ENSP00000366109,ENSP00000379042,ENSP00000446252	ANXA1,CAT,CYCS,ERO1L,GSR,PRDX2,PRDX3,PRDX5,SOD1,SOD2
GO:0006790	sulfur compound metabolic process	12	343	4.06e-05	ENSP00000215567,ENSP00000221130,ENSP00000230048,ENSP00000261416,ENSP00000268097,ENSP00000270142,ENSP00000335304,ENSP00000362463,ENSP00000369134,ENSP00000381607,ENSP00000390265,ENSP00000420914	ACOT13,DLST,GLO1,GSR,GSTP1,HEXA,HEXB,HSD17B4,IDH1,PDHA1,SOD1,TECR
GO:0006629	lipid metabolic process	22	1192	6.50e-05	ENSP00000215567,ENSP00000215754,ENSP00000240617,ENSP00000241052,ENSP00000261416,ENSP00000262030,ENSP00000268097,ENSP00000297785,ENSP00000332256,ENSP00000333664,ENSP00000337354,ENSP00000345774,ENSP00000346173,ENSP00000363603,ENSP00000370023,ENSP00000371152,ENSP00000378394,ENSP00000381607,ENSP00000381736,ENSP00000420914,ENSP00000435289,ENSP00000452762	ACAA1,ALDH1A1,ALDH1A3,ALDH3A2,ASAH1,ATP5A1,ATP5B,CAT,ETFA,ETFB,FUCA1,GSTP1,HADHA,HEXA,HEXB,HSD17B4,LIPA,MIF,PAFAH1B2,PLBD1,PSAP,TECR
GO:0006811	ion transport	23	1292	6.50e-05	ENSP00000161559,ENSP00000228318,ENSP00000261023,ENSP00000262030,ENSP00000265333,ENSP00000273550,ENSP00000290299,ENSP00000317780,ENSP00000348886,ENSP00000349142,ENSP00000354681,ENSP00000354876,ENSP00000357709,ENSP00000359098,ENSP00000361635,ENSP00000366109,ENSP00000378394,ENSP00000379042,ENSP00000381736,ENSP00000428845,ENSP00000441875,ENSP00000479488,ENSP00000479606	ANXA1,ATP5A1,ATP5B,ATP5C1,ATP5O,CEACAM1,CLTC,COX5A,COX7A2,ERO1L,FTH1,ITGAV,MT-CO2,OPA1,PHB,PHB2,PSAP,S100A6,SLC25A3,STOML2,VDAC1,VDAC2,VDAC3
GO:0042743	hydrogen peroxide metabolic process	5	31	6.50e-05	ENSP00000241052,ENSP00000265462,ENSP00000270142,ENSP00000298510,ENSP00000301522	CAT,PRDX2,PRDX3,PRDX5,SOD1
GO:0046907	intracellular transport	24	1390	6.50e-05	ENSP00000241052,ENSP00000242285,ENSP00000244763,ENSP00000262030,ENSP00000264028,ENSP00000270142,ENSP00000290299,ENSP00000299767,ENSP00000303145,ENSP00000306010,ENSP00000325002,ENSP00000329419,ENSP00000333664,ENSP00000347416,ENSP00000348886,ENSP00000349142,ENSP00000354681,ENSP00000381736,ENSP00000383118,ENSP00000390265,ENSP00000420914,ENSP00000422473,ENSP00000441875,ENSP00000479606	ACAA1,AP3D1,ARCN1,ARF4,ATP5A1,ATP5B,ATP5C1,ATP5O,CAT,CDC42,CLTA,CLTC,COPB2,COPG1,HSD17B4,HSP90B1,IDH1,OPA1,PHB2,SOD1,SSR1,STOML2,TMED10,TMEM33
GO:0006099	tricarboxylic acid cycle	5	32	7.27e-05	ENSP00000327070,ENSP00000335304,ENSP00000369134,ENSP00000390265,ENSP00000438144	DLST,IDH1,MDH1,MDH2,PDHA1
GO:0043648	dicarboxylic acid metabolic process	7	97	8.03e-05	ENSP00000236959,ENSP00000277865,ENSP00000327070,ENSP00000335304,ENSP00000359539,ENSP00000390265,ENSP00000438144	ATIC,DLST,GLUD1,GOT1,IDH1,MDH1,MDH2
GO:0009141	nucleoside triphosphate metabolic process	10	246	8.25e-05	ENSP00000262030,ENSP00000290299,ENSP00000307786,ENSP00000317780,ENSP00000348886,ENSP00000349142,ENSP00000354681,ENSP00000354876,ENSP00000360939,ENSP00000381736	ATP5A1,ATP5B,ATP5C1,ATP5O,CMPK1,COX5A,CYCS,MT-CO2,OPA1,STOML2
GO:0006796	phosphate-containing compound metabolic process	30	2065	8.42e-05	ENSP00000215567,ENSP00000230048,ENSP00000236959,ENSP00000238018,ENSP00000240617,ENSP00000261023,ENSP00000261313,ENSP00000261416,ENSP00000262030,ENSP00000265462,ENSP00000290299,ENSP00000297785,ENSP00000307786,ENSP00000317780,ENSP00000327070,ENSP00000335304,ENSP00000343885,ENSP00000346921,ENSP00000348886,ENSP00000349142,ENSP00000354681,ENSP00000354876,ENSP00000360939,ENSP00000367615,ENSP00000369134…	ACOT13,AK2,ALDH1A1,APRT,ATIC,ATP5A1,ATP5B,ATP5C1,ATP5O,CDC42,CMPK1,COX5A,CYCS,DLST,GDA,HEXB,HSD17B4,IDH1,ITGAV,MDH1,MDH2,MT-CO2,OPA1,PDHA1,PEBP1,PLBD1,PPA2,PRDX5,STOML2,TECR
GO:0006979	response to oxidative stress	12	373	8.42e-05	ENSP00000221130,ENSP00000241052,ENSP00000265462,ENSP00000270142,ENSP00000298510,ENSP00000301522,ENSP00000307786,ENSP00000366109,ENSP00000379042,ENSP00000381607,ENSP00000390265,ENSP00000446252	ANXA1,CAT,CYCS,ERO1L,GSR,GSTP1,IDH1,PRDX2,PRDX3,PRDX5,SOD1,SOD2
GO:0097237	cellular response to toxic substance	9	195	9.56e-05	ENSP00000221130,ENSP00000241052,ENSP00000265462,ENSP00000270142,ENSP00000298510,ENSP00000301522,ENSP00000366109,ENSP00000381607,ENSP00000446252	ANXA1,CAT,GSR,GSTP1,PRDX2,PRDX3,PRDX5,SOD1,SOD2
GO:0006081	cellular aldehyde metabolic process	6	64	9.91e-05	ENSP00000297785,ENSP00000332256,ENSP00000345774,ENSP00000362463,ENSP00000390265,ENSP00000411821	ALDH1A1,ALDH1A3,ALDH3A1,ALDH3A2,GLO1,IDH1
GO:0006101	citrate metabolic process	5	36	0.00011	ENSP00000327070,ENSP00000335304,ENSP00000369134,ENSP00000390265,ENSP00000438144	DLST,IDH1,MDH1,MDH2,PDHA1
GO:0060548	negative regulation of cell death	19	953	0.00011	ENSP00000215754,ENSP00000241052,ENSP00000261023,ENSP00000265462,ENSP00000270142,ENSP00000298510,ENSP00000299767,ENSP00000301522,ENSP00000306010,ENSP00000310572,ENSP00000354681,ENSP00000361635,ENSP00000362463,ENSP00000366109,ENSP00000377833,ENSP00000378394,ENSP00000381607,ENSP00000441875,ENSP00000446252	ANXA1,ANXA4,ARF4,CAT,GLO1,GSTP1,HSP90B1,ITGAV,MIF,OPA1,PHB2,PRDX2,PRDX3,PRDX5,PSAP,PSMC5,SOD1,SOD2,VDAC2
GO:0006955	immune response	25	1560	0.00012	ENSP00000161559,ENSP00000215754,ENSP00000236671,ENSP00000241052,ENSP00000261023,ENSP00000261416,ENSP00000271308,ENSP00000273550,ENSP00000296370,ENSP00000296754,ENSP00000333664,ENSP00000351314,ENSP00000363603,ENSP00000366109,ENSP00000367615,ENSP00000371152,ENSP00000375978,ENSP00000378394,ENSP00000378760,ENSP00000378786,ENSP00000381333,ENSP00000381607,ENSP00000390265,ENSP00000399457,ENSP00000435289	ACAA1,ANXA1,APRT,ASAH1,CAT,CEACAM1,CRHR1,CTSD,DDOST,ERAP1,FTH1,FUCA1,GSTP1,HEXB,HLA-DRA,IDH1,ITGAV,MIF,MVP,PAFAH1B2,PSAP,PSMA5,PSMB10,S100P,XRCC5
GO:0043069	negative regulation of programmed cell death	18	873	0.00012	ENSP00000215754,ENSP00000241052,ENSP00000261023,ENSP00000265462,ENSP00000270142,ENSP00000298510,ENSP00000299767,ENSP00000301522,ENSP00000306010,ENSP00000310572,ENSP00000354681,ENSP00000361635,ENSP00000362463,ENSP00000366109,ENSP00000377833,ENSP00000381607,ENSP00000441875,ENSP00000446252	ANXA1,ANXA4,ARF4,CAT,GLO1,GSTP1,HSP90B1,ITGAV,MIF,OPA1,PHB2,PRDX2,PRDX3,PRDX5,PSMC5,SOD1,SOD2,VDAC2
GO:0044282	small molecule catabolic process	12	388	0.00012	ENSP00000261416,ENSP00000268097,ENSP00000277865,ENSP00000297785,ENSP00000333664,ENSP00000335304,ENSP00000345774,ENSP00000346173,ENSP00000359539,ENSP00000370023,ENSP00000420914,ENSP00000452762	ACAA1,ALDH1A1,ALDH3A2,DLST,ETFA,ETFB,GLUD1,GOT1,HADHA,HEXA,HEXB,HSD17B4
GO:0019725	cellular homeostasis	17	806	0.00017	ENSP00000221130,ENSP00000261023,ENSP00000261416,ENSP00000262030,ENSP00000265462,ENSP00000270142,ENSP00000273550,ENSP00000298510,ENSP00000299767,ENSP00000300289,ENSP00000301522,ENSP00000348886,ENSP00000354681,ENSP00000356110,ENSP00000359539,ENSP00000379042,ENSP00000385385	ATP5B,ERO1L,FTH1,GOT1,GSR,HEXB,HSP90B1,ITGAV,NUCKS1,OPA1,PDIA3,PDIA6,PRDX2,PRDX3,PRDX5,SOD1,STOML2
GO:0019882	antigen processing and presentation	8	158	0.00017	ENSP00000236671,ENSP00000242285,ENSP00000261023,ENSP00000296754,ENSP00000300289,ENSP00000372155,ENSP00000378786,ENSP00000479606	CLTA,CLTC,CTSD,ERAP1,HLA-DRA,ITGAV,PDIA3,PSME1
GO:0032787	monocarboxylic acid metabolic process	13	477	0.00017	ENSP00000215567,ENSP00000215754,ENSP00000332256,ENSP00000333664,ENSP00000345774,ENSP00000346173,ENSP00000362463,ENSP00000369134,ENSP00000370023,ENSP00000381607,ENSP00000390265,ENSP00000420914,ENSP00000452762	ACAA1,ALDH1A3,ALDH3A2,ETFA,ETFB,GLO1,GSTP1,HADHA,HSD17B4,IDH1,MIF,PDHA1,TECR
GO:0034220	ion transmembrane transport	19	995	0.00018	ENSP00000161559,ENSP00000228318,ENSP00000261023,ENSP00000262030,ENSP00000265333,ENSP00000290299,ENSP00000317780,ENSP00000348886,ENSP00000349142,ENSP00000354681,ENSP00000354876,ENSP00000357709,ENSP00000359098,ENSP00000361635,ENSP00000379042,ENSP00000381736,ENSP00000428845,ENSP00000441875,ENSP00000479488	ATP5A1,ATP5B,ATP5C1,ATP5O,CEACAM1,COX5A,COX7A2,ERO1L,ITGAV,MT-CO2,OPA1,PHB,PHB2,S100A6,SLC25A3,STOML2,VDAC1,VDAC2,VDAC3
GO:0007007	inner mitochondrial membrane organization	5	41	0.00019	ENSP00000262030,ENSP00000290299,ENSP00000349142,ENSP00000354681,ENSP00000381736	ATP5A1,ATP5B,ATP5C1,ATP5O,OPA1
GO:0043603	cellular amide metabolic process	16	732	0.00020	ENSP00000215567,ENSP00000221130,ENSP00000230048,ENSP00000236959,ENSP00000261416,ENSP00000270142,ENSP00000281828,ENSP00000296754,ENSP00000335304,ENSP00000343885,ENSP00000362463,ENSP00000369134,ENSP00000371152,ENSP00000381607,ENSP00000390265,ENSP00000420914	ACOT13,ASAH1,ATIC,DLST,ERAP1,FARSB,GLO1,GSR,GSTP1,HEXB,HSD17B4,IDH1,PDHA1,PPA2,SOD1,TECR
GO:0019395	fatty acid oxidation	6	75	0.00021	ENSP00000333664,ENSP00000345774,ENSP00000346173,ENSP00000370023,ENSP00000420914,ENSP00000452762	ACAA1,ALDH3A2,ETFA,ETFB,HADHA,HSD17B4
GO:0051649	establishment of localization in cell	25	1616	0.00021	ENSP00000241052,ENSP00000242285,ENSP00000244763,ENSP00000262030,ENSP00000264028,ENSP00000270142,ENSP00000290299,ENSP00000299767,ENSP00000303145,ENSP00000306010,ENSP00000325002,ENSP00000329419,ENSP00000333664,ENSP00000347416,ENSP00000348886,ENSP00000349142,ENSP00000354681,ENSP00000379042,ENSP00000381736,ENSP00000383118,ENSP00000390265,ENSP00000420914,ENSP00000422473,ENSP00000441875,ENSP00000479606	ACAA1,AP3D1,ARCN1,ARF4,ATP5A1,ATP5B,ATP5C1,ATP5O,CAT,CDC42,CLTA,CLTC,COPB2,COPG1,ERO1L,HSD17B4,HSP90B1,IDH1,OPA1,PHB2,SOD1,SSR1,STOML2,TMED10,TMEM33
GO:0006807	nitrogen compound metabolic process	73	8349	0.00022	ENSP00000161559,ENSP00000210444,ENSP00000215567,ENSP00000221130,ENSP00000230048,ENSP00000236671,ENSP00000236959,ENSP00000237530,ENSP00000238018,ENSP00000240617,ENSP00000241052,ENSP00000242285,ENSP00000261023,ENSP00000261313,ENSP00000261416,ENSP00000262030,ENSP00000265462,ENSP00000268097,ENSP00000270142,ENSP00000271308,ENSP00000277865,ENSP00000281828,ENSP00000290299,ENSP00000296255,ENSP00000296754…	ACOT13,AK2,ALDH3A2,ANXA1,APRT,ARF4,ASAH1,ATIC,ATP5A1,ATP5B,ATP5C1,ATP5O,CAT,CDC42,CEACAM1,CLTA,CLTC,CMPK1,COX5A,CTSD,CYCS,DDOST,DDX17,DLST,ERAP1,ERO1L,FARSB,FUCA1,GANAB,GDA,GLO1,GLUD1,GOT1,GSR,GSTP1,H1F0,HEXA,HEXB,HSD17B4,HSP90B1,IDH1,ITGAV,MDH1,MDH2,MT-CO2,NANS,NUCKS1,OPA1,PDHA1,PDIA3,PDIA6,PEBP1,PHB,PHB2,PIR,PLBD1,PPA2,PRDX3,PRDX5,PSAP,PSMA5,PSMB10,PSMB9,PSMC5,PSME1,RPN1,RPN2,SF3B1,SOD1,STOML2,…
GO:0009205	purine ribonucleoside triphosphate metabolic process	9	221	0.00022	ENSP00000262030,ENSP00000290299,ENSP00000307786,ENSP00000317780,ENSP00000348886,ENSP00000349142,ENSP00000354681,ENSP00000354876,ENSP00000381736	ATP5A1,ATP5B,ATP5C1,ATP5O,COX5A,CYCS,MT-CO2,OPA1,STOML2
GO:0044242	cellular lipid catabolic process	8	167	0.00022	ENSP00000261416,ENSP00000333664,ENSP00000345774,ENSP00000346173,ENSP00000363603,ENSP00000370023,ENSP00000420914,ENSP00000452762	ACAA1,ALDH3A2,ETFA,ETFB,FUCA1,HADHA,HEXB,HSD17B4
GO:0010941	regulation of cell death	25	1638	0.00025	ENSP00000215754,ENSP00000233893,ENSP00000241052,ENSP00000261023,ENSP00000265462,ENSP00000270142,ENSP00000298510,ENSP00000299767,ENSP00000300289,ENSP00000301522,ENSP00000306010,ENSP00000307786,ENSP00000310572,ENSP00000332256,ENSP00000354681,ENSP00000354876,ENSP00000361635,ENSP00000362463,ENSP00000366109,ENSP00000377833,ENSP00000378394,ENSP00000381607,ENSP00000441875,ENSP00000446252,ENSP00000479488	ALDH1A3,ANXA1,ANXA4,ARF4,CAT,CYCS,GLO1,GSTP1,HSP90B1,HSPE1,ITGAV,MIF,MT-CO2,OPA1,PDIA3,PHB,PHB2,PRDX2,PRDX3,PRDX5,PSAP,PSMC5,SOD1,SOD2,VDAC2
GO:0042744	hydrogen peroxide catabolic process	4	20	0.00026	ENSP00000241052,ENSP00000265462,ENSP00000298510,ENSP00000301522	CAT,PRDX2,PRDX3,PRDX5
GO:0006851	mitochondrial calcium ion transmembrane transport	4	21	0.00030	ENSP00000348886,ENSP00000354681,ENSP00000441875,ENSP00000479488	OPA1,PHB,PHB2,STOML2
GO:0033554	cellular response to stress	24	1553	0.00030	ENSP00000215754,ENSP00000221130,ENSP00000241052,ENSP00000244763,ENSP00000265462,ENSP00000270142,ENSP00000298510,ENSP00000299767,ENSP00000300289,ENSP00000301522,ENSP00000307786,ENSP00000310572,ENSP00000312625,ENSP00000338413,ENSP00000348886,ENSP00000354681,ENSP00000356110,ENSP00000366109,ENSP00000375978,ENSP00000379042,ENSP00000385385,ENSP00000422473,ENSP00000441875,ENSP00000446252	ANXA1,CAT,CYCS,ERO1L,GSR,HP1BP3,HSP90B1,MIF,NUCKS1,OPA1,PDIA3,PDIA6,PHB2,PRDX2,PRDX3,PRDX5,PSMC5,SOD1,SOD2,SSR1,STOML2,TMEM33,UBA1,XRCC5
GO:0044255	cellular lipid metabolic process	18	946	0.00030	ENSP00000215567,ENSP00000215754,ENSP00000240617,ENSP00000241052,ENSP00000261416,ENSP00000268097,ENSP00000297785,ENSP00000332256,ENSP00000333664,ENSP00000345774,ENSP00000346173,ENSP00000363603,ENSP00000370023,ENSP00000371152,ENSP00000378394,ENSP00000381607,ENSP00000420914,ENSP00000452762	ACAA1,ALDH1A1,ALDH1A3,ALDH3A2,ASAH1,CAT,ETFA,ETFB,FUCA1,GSTP1,HADHA,HEXA,HEXB,HSD17B4,MIF,PLBD1,PSAP,TECR
GO:0006732	coenzyme metabolic process	10	297	0.00031	ENSP00000215567,ENSP00000230048,ENSP00000236959,ENSP00000265462,ENSP00000327070,ENSP00000335304,ENSP00000369134,ENSP00000390265,ENSP00000420914,ENSP00000438144	ACOT13,ATIC,DLST,HSD17B4,IDH1,MDH1,MDH2,PDHA1,PRDX5,TECR
GO:1990542	mitochondrial transmembrane transport	6	83	0.00031	ENSP00000262030,ENSP00000290299,ENSP00000348886,ENSP00000349142,ENSP00000354681,ENSP00000381736	ATP5A1,ATP5B,ATP5C1,ATP5O,OPA1,STOML2
GO:0043066	negative regulation of apoptotic process	17	859	0.00032	ENSP00000215754,ENSP00000241052,ENSP00000261023,ENSP00000265462,ENSP00000270142,ENSP00000298510,ENSP00000299767,ENSP00000301522,ENSP00000306010,ENSP00000354681,ENSP00000361635,ENSP00000362463,ENSP00000366109,ENSP00000377833,ENSP00000381607,ENSP00000441875,ENSP00000446252	ANXA1,ANXA4,ARF4,CAT,GLO1,GSTP1,HSP90B1,ITGAV,MIF,OPA1,PHB2,PRDX2,PRDX3,PRDX5,SOD1,SOD2,VDAC2
GO:0009062	fatty acid catabolic process	6	84	0.00033	ENSP00000333664,ENSP00000345774,ENSP00000346173,ENSP00000370023,ENSP00000420914,ENSP00000452762	ACAA1,ALDH3A2,ETFA,ETFB,HADHA,HSD17B4
GO:1901565	organonitrogen compound catabolic process	18	958	0.00034	ENSP00000161559,ENSP00000236671,ENSP00000238018,ENSP00000242285,ENSP00000261416,ENSP00000268097,ENSP00000271308,ENSP00000277865,ENSP00000296754,ENSP00000299767,ENSP00000310572,ENSP00000335304,ENSP00000338413,ENSP00000351314,ENSP00000359539,ENSP00000363603,ENSP00000363993,ENSP00000479606	CEACAM1,CLTA,CLTC,CTSD,DLST,ERAP1,FUCA1,GDA,GLUD1,GOT1,HEXA,HEXB,HSP90B1,PSMA5,PSMB10,PSMB9,PSMC5,UBA1
GO:0019884	antigen processing and presentation of exogenous antigen	7	130	0.00036	ENSP00000236671,ENSP00000242285,ENSP00000261023,ENSP00000300289,ENSP00000372155,ENSP00000378786,ENSP00000479606	CLTA,CLTC,CTSD,HLA-DRA,ITGAV,PDIA3,PSME1
GO:0006950	response to stress	38	3267	0.00039	ENSP00000161559,ENSP00000215754,ENSP00000221130,ENSP00000233893,ENSP00000241052,ENSP00000244763,ENSP00000262776,ENSP00000264265,ENSP00000265462,ENSP00000270142,ENSP00000298510,ENSP00000299767,ENSP00000300289,ENSP00000301522,ENSP00000306010,ENSP00000307786,ENSP00000310572,ENSP00000312625,ENSP00000337354,ENSP00000338413,ENSP00000348886,ENSP00000354681,ENSP00000354876,ENSP00000356110,ENSP00000359539…	ANXA1,ARF4,CAT,CDC42,CEACAM1,CYCS,DDX17,ERO1L,GOT1,GSR,GSTP1,HLA-DRA,HP1BP3,HSP90B1,HSPE1,IDH1,LGALS3BP,LIPA,LXN,MIF,MT-CO2,NUCKS1,OPA1,PDIA3,PDIA6,PHB2,PRDX2,PRDX3,PRDX5,PSMC5,SOD1,SOD2,SSR1,STOML2,TMEM33,UBA1,VDAC3,XRCC5
GO:0048002	antigen processing and presentation of peptide antigen	7	132	0.00039	ENSP00000236671,ENSP00000242285,ENSP00000261023,ENSP00000296754,ENSP00000300289,ENSP00000378786,ENSP00000479606	CLTA,CLTC,CTSD,ERAP1,HLA-DRA,ITGAV,PDIA3
GO:0000302	response to reactive oxygen species	8	189	0.00044	ENSP00000241052,ENSP00000265462,ENSP00000270142,ENSP00000298510,ENSP00000301522,ENSP00000366109,ENSP00000381607,ENSP00000446252	ANXA1,CAT,GSTP1,PRDX2,PRDX3,PRDX5,SOD1,SOD2
GO:0005975	carbohydrate metabolic process	12	457	0.00044	ENSP00000210444,ENSP00000261416,ENSP00000268097,ENSP00000297785,ENSP00000327070,ENSP00000340466,ENSP00000359539,ENSP00000362463,ENSP00000363603,ENSP00000369134,ENSP00000390265,ENSP00000438144	ALDH1A1,FUCA1,GANAB,GLO1,GOT1,HEXA,HEXB,IDH1,MDH1,MDH2,NANS,PDHA1
GO:0006749	glutathione metabolic process	5	52	0.00044	ENSP00000221130,ENSP00000270142,ENSP00000362463,ENSP00000381607,ENSP00000390265	GLO1,GSR,GSTP1,IDH1,SOD1
GO:0042592	homeostatic process	23	1491	0.00044	ENSP00000221130,ENSP00000261023,ENSP00000261416,ENSP00000262030,ENSP00000265462,ENSP00000270142,ENSP00000273550,ENSP00000298510,ENSP00000299767,ENSP00000300289,ENSP00000301522,ENSP00000337354,ENSP00000347416,ENSP00000348886,ENSP00000354681,ENSP00000356110,ENSP00000359539,ENSP00000366109,ENSP00000375978,ENSP00000379042,ENSP00000381607,ENSP00000385385,ENSP00000446252	ANXA1,AP3D1,ATP5B,ERO1L,FTH1,GOT1,GSR,GSTP1,HEXB,HSP90B1,ITGAV,LIPA,NUCKS1,OPA1,PDIA3,PDIA6,PRDX2,PRDX3,PRDX5,SOD1,SOD2,STOML2,XRCC5
GO:0098662	inorganic cation transmembrane transport	14	618	0.00044	ENSP00000228318,ENSP00000261023,ENSP00000262030,ENSP00000290299,ENSP00000317780,ENSP00000348886,ENSP00000349142,ENSP00000354681,ENSP00000354876,ENSP00000359098,ENSP00000379042,ENSP00000381736,ENSP00000441875,ENSP00000479488	ATP5A1,ATP5B,ATP5C1,ATP5O,COX5A,COX7A2,ERO1L,ITGAV,MT-CO2,OPA1,PHB,PHB2,SLC25A3,STOML2
GO:0046034	ATP metabolic process	8	190	0.00046	ENSP00000262030,ENSP00000290299,ENSP00000307786,ENSP00000317780,ENSP00000348886,ENSP00000349142,ENSP00000354876,ENSP00000381736	ATP5A1,ATP5B,ATP5C1,ATP5O,COX5A,CYCS,MT-CO2,STOML2
GO:0043067	regulation of programmed cell death	23	1516	0.00056	ENSP00000215754,ENSP00000233893,ENSP00000241052,ENSP00000261023,ENSP00000265462,ENSP00000270142,ENSP00000298510,ENSP00000299767,ENSP00000300289,ENSP00000301522,ENSP00000306010,ENSP00000307786,ENSP00000310572,ENSP00000332256,ENSP00000354681,ENSP00000361635,ENSP00000362463,ENSP00000366109,ENSP00000377833,ENSP00000381607,ENSP00000441875,ENSP00000446252,ENSP00000479488	ALDH1A3,ANXA1,ANXA4,ARF4,CAT,CYCS,GLO1,GSTP1,HSP90B1,HSPE1,ITGAV,MIF,OPA1,PDIA3,PHB,PHB2,PRDX2,PRDX3,PRDX5,PSMC5,SOD1,SOD2,VDAC2
GO:0006635	fatty acid beta-oxidation	5	56	0.00058	ENSP00000333664,ENSP00000346173,ENSP00000370023,ENSP00000420914,ENSP00000452762	ACAA1,ETFA,ETFB,HADHA,HSD17B4
GO:0042886	amide transport	22	1440	0.00076	ENSP00000241052,ENSP00000242285,ENSP00000244763,ENSP00000261023,ENSP00000264028,ENSP00000299767,ENSP00000303145,ENSP00000306010,ENSP00000325002,ENSP00000329419,ENSP00000333664,ENSP00000347416,ENSP00000361087,ENSP00000366109,ENSP00000378394,ENSP00000378760,ENSP00000380869,ENSP00000381333,ENSP00000390265,ENSP00000420914,ENSP00000441875,ENSP00000479606	ACAA1,ANXA1,AP3D1,ARCN1,ARF4,CAT,CLTA,CLTC,COPB2,COPG1,CRHR1,HSD17B4,HSP90B1,IDH1,ITGAV,MVP,PHB2,PSAP,RAB2B,SNCG,SSR1,TMED10
GO:0009142	nucleoside triphosphate biosynthetic process	6	103	0.00088	ENSP00000262030,ENSP00000290299,ENSP00000348886,ENSP00000349142,ENSP00000360939,ENSP00000381736	ATP5A1,ATP5B,ATP5C1,ATP5O,CMPK1,STOML2
GO:0072593	reactive oxygen species metabolic process	6	103	0.00088	ENSP00000241052,ENSP00000265462,ENSP00000270142,ENSP00000298510,ENSP00000301522,ENSP00000446252	CAT,PRDX2,PRDX3,PRDX5,SOD1,SOD2
GO:0042407	cristae formation	4	31	0.00099	ENSP00000262030,ENSP00000290299,ENSP00000349142,ENSP00000381736	ATP5A1,ATP5B,ATP5C1,ATP5O
GO:0007005	mitochondrion organization	11	424	0.0010	ENSP00000262030,ENSP00000290299,ENSP00000298510,ENSP00000307786,ENSP00000348886,ENSP00000349142,ENSP00000354681,ENSP00000381736,ENSP00000441875,ENSP00000446252,ENSP00000479488	ATP5A1,ATP5B,ATP5C1,ATP5O,CYCS,OPA1,PHB,PHB2,PRDX3,SOD2,STOML2
GO:0065008	regulation of biological quality	39	3559	0.0010	ENSP00000161559,ENSP00000215754,ENSP00000221130,ENSP00000261023,ENSP00000261416,ENSP00000262030,ENSP00000265462,ENSP00000270142,ENSP00000273550,ENSP00000277865,ENSP00000296754,ENSP00000297785,ENSP00000298510,ENSP00000299767,ENSP00000300289,ENSP00000301522,ENSP00000312625,ENSP00000332256,ENSP00000337354,ENSP00000343885,ENSP00000347416,ENSP00000348886,ENSP00000354681,ENSP00000354876,ENSP00000356110…	ALDH1A1,ALDH1A3,ANXA1,AP3D1,APRT,ATP5B,CDC42,CEACAM1,CRHR1,ERAP1,ERO1L,FTH1,GLUD1,GOT1,GSR,GSTP1,HEXB,HP1BP3,HSD17B4,HSP90B1,ITGAV,LIPA,MIF,MT-CO2,NUCKS1,OPA1,PDIA3,PDIA6,PHB,PHB2,PPA2,PRDX2,PRDX3,PRDX5,SNCG,SOD1,SOD2,STOML2,XRCC5
GO:0006812	cation transport	16	866	0.0011	ENSP00000228318,ENSP00000261023,ENSP00000262030,ENSP00000273550,ENSP00000290299,ENSP00000317780,ENSP00000348886,ENSP00000349142,ENSP00000354681,ENSP00000354876,ENSP00000359098,ENSP00000379042,ENSP00000381736,ENSP00000441875,ENSP00000479488,ENSP00000479606	ATP5A1,ATP5B,ATP5C1,ATP5O,CLTC,COX5A,COX7A2,ERO1L,FTH1,ITGAV,MT-CO2,OPA1,PHB,PHB2,SLC25A3,STOML2
GO:1901566	organonitrogen compound biosynthetic process	21	1370	0.0011	ENSP00000215567,ENSP00000236959,ENSP00000237530,ENSP00000262030,ENSP00000268097,ENSP00000277865,ENSP00000281828,ENSP00000290299,ENSP00000296255,ENSP00000343885,ENSP00000345774,ENSP00000346921,ENSP00000348886,ENSP00000349142,ENSP00000359539,ENSP00000360939,ENSP00000367615,ENSP00000369134,ENSP00000381607,ENSP00000381736,ENSP00000399457	AK2,ALDH3A2,APRT,ATIC,ATP5A1,ATP5B,ATP5C1,ATP5O,CMPK1,DDOST,FARSB,GLUD1,GOT1,GSTP1,HEXA,PDHA1,PPA2,RPN1,RPN2,STOML2,TECR
GO:0006107	oxaloacetate metabolic process	3	11	0.0013	ENSP00000327070,ENSP00000359539,ENSP00000438144	GOT1,MDH1,MDH2
GO:0042981	regulation of apoptotic process	22	1501	0.0013	ENSP00000215754,ENSP00000233893,ENSP00000241052,ENSP00000261023,ENSP00000265462,ENSP00000270142,ENSP00000298510,ENSP00000299767,ENSP00000300289,ENSP00000301522,ENSP00000306010,ENSP00000307786,ENSP00000332256,ENSP00000354681,ENSP00000361635,ENSP00000362463,ENSP00000366109,ENSP00000377833,ENSP00000381607,ENSP00000441875,ENSP00000446252,ENSP00000479488	ALDH1A3,ANXA1,ANXA4,ARF4,CAT,CYCS,GLO1,GSTP1,HSP90B1,HSPE1,ITGAV,MIF,OPA1,PDIA3,PHB,PHB2,PRDX2,PRDX3,PRDX5,SOD1,SOD2,VDAC2
GO:0051881	regulation of mitochondrial membrane potential	5	68	0.0013	ENSP00000270142,ENSP00000298510,ENSP00000343885,ENSP00000348886,ENSP00000359539	GOT1,PPA2,PRDX3,SOD1,STOML2
GO:0006631	fatty acid metabolic process	9	294	0.0014	ENSP00000215567,ENSP00000215754,ENSP00000333664,ENSP00000345774,ENSP00000346173,ENSP00000370023,ENSP00000381607,ENSP00000420914,ENSP00000452762	ACAA1,ALDH3A2,ETFA,ETFB,GSTP1,HADHA,HSD17B4,MIF,TECR
GO:0022900	electron transport chain	7	169	0.0015	ENSP00000221130,ENSP00000307786,ENSP00000317780,ENSP00000346173,ENSP00000354876,ENSP00000359098,ENSP00000452762	COX5A,COX7A2,CYCS,ETFA,ETFB,GSR,MT-CO2
GO:0050896	response to stimulus	67	7824	0.0015	ENSP00000161559,ENSP00000215754,ENSP00000221130,ENSP00000233893,ENSP00000236671,ENSP00000236959,ENSP00000237530,ENSP00000241052,ENSP00000244763,ENSP00000261023,ENSP00000261313,ENSP00000261416,ENSP00000262776,ENSP00000264265,ENSP00000265462,ENSP00000270142,ENSP00000271308,ENSP00000273550,ENSP00000296370,ENSP00000296754,ENSP00000298510,ENSP00000299767,ENSP00000300289,ENSP00000301522,ENSP00000303145…	ACAA1,ALDH1A3,ALDH3A1,ANXA1,ANXA4,AP3D1,APRT,ARF4,ASAH1,ATIC,CAT,CDC42,CEACAM1,CLTC,CRHR1,CTSD,CYCS,DDOST,DDX17,ERAP1,ERO1L,FTH1,FUCA1,GOT1,GSR,GSTP1,HADHA,HEXB,HLA-DRA,HP1BP3,HSP90B1,HSPE1,IDH1,ITGAV,LGALS3BP,LIPA,LXN,MIF,MT-CO2,MVP,NUCKS1,OPA1,PAFAH1B2,PDIA3,PDIA6,PEBP1,PHB,PHB2,PRDX2,PRDX3,PRDX5,PSAP,PSMA5,PSMB10,PSMC5,RPN2,S100A6,S100P,SOD1,SOD2,SSR1,STOML2,TMED10,TMEM33,UBA1,VDAC3,XRCC5
GO:0015833	peptide transport	21	1416	0.0016	ENSP00000241052,ENSP00000242285,ENSP00000244763,ENSP00000261023,ENSP00000264028,ENSP00000299767,ENSP00000303145,ENSP00000306010,ENSP00000325002,ENSP00000329419,ENSP00000333664,ENSP00000347416,ENSP00000361087,ENSP00000366109,ENSP00000378760,ENSP00000380869,ENSP00000381333,ENSP00000390265,ENSP00000420914,ENSP00000441875,ENSP00000479606	ACAA1,ANXA1,AP3D1,ARCN1,ARF4,CAT,CLTA,CLTC,COPB2,COPG1,CRHR1,HSD17B4,HSP90B1,IDH1,ITGAV,MVP,PHB2,RAB2B,SNCG,SSR1,TMED10
GO:0019430	removal of superoxide radicals	3	13	0.0018	ENSP00000270142,ENSP00000301522,ENSP00000446252	PRDX2,SOD1,SOD2
GO:0002478	antigen processing and presentation of exogenous peptide antigen	6	123	0.0020	ENSP00000236671,ENSP00000242285,ENSP00000261023,ENSP00000300289,ENSP00000378786,ENSP00000479606	CLTA,CLTC,CTSD,HLA-DRA,ITGAV,PDIA3
GO:0034614	cellular response to reactive oxygen species	6	124	0.0021	ENSP00000265462,ENSP00000270142,ENSP00000298510,ENSP00000301522,ENSP00000366109,ENSP00000446252	ANXA1,PRDX2,PRDX3,PRDX5,SOD1,SOD2
GO:0034975	protein folding in endoplasmic reticulum	3	14	0.0021	ENSP00000299767,ENSP00000300289,ENSP00000379042	ERO1L,HSP90B1,PDIA3
GO:0006575	cellular modified amino acid metabolic process	7	185	0.0024	ENSP00000221130,ENSP00000236959,ENSP00000270142,ENSP00000362463,ENSP00000379042,ENSP00000381607,ENSP00000390265	ATIC,ERO1L,GLO1,GSR,GSTP1,IDH1,SOD1
GO:0071705	nitrogen compound transport	23	1690	0.0024	ENSP00000241052,ENSP00000242285,ENSP00000244763,ENSP00000261023,ENSP00000264028,ENSP00000299767,ENSP00000303145,ENSP00000306010,ENSP00000325002,ENSP00000329419,ENSP00000333664,ENSP00000347416,ENSP00000361087,ENSP00000366109,ENSP00000378394,ENSP00000378760,ENSP00000380869,ENSP00000381333,ENSP00000390265,ENSP00000420914,ENSP00000428845,ENSP00000441875,ENSP00000479606	ACAA1,ANXA1,AP3D1,ARCN1,ARF4,CAT,CLTA,CLTC,COPB2,COPG1,CRHR1,HSD17B4,HSP90B1,IDH1,ITGAV,MVP,PHB2,PSAP,RAB2B,SNCG,SSR1,TMED10,VDAC3
GO:0006123	mitochondrial electron transport, cytochrome c to oxygen	3	15	0.0025	ENSP00000307786,ENSP00000317780,ENSP00000354876	COX5A,CYCS,MT-CO2
GO:0006890	retrograde vesicle-mediated transport, Golgi to endoplasmic reticulum	5	81	0.0025	ENSP00000264028,ENSP00000303145,ENSP00000306010,ENSP00000325002,ENSP00000329419	ARCN1,ARF4,COPB2,COPG1,TMED10
GO:0044283	small molecule biosynthetic process	12	569	0.0026	ENSP00000215567,ENSP00000215754,ENSP00000236959,ENSP00000238018,ENSP00000277865,ENSP00000327070,ENSP00000332256,ENSP00000359539,ENSP00000360939,ENSP00000367615,ENSP00000420914,ENSP00000438144	ALDH1A3,APRT,ATIC,CMPK1,GDA,GLUD1,GOT1,HSD17B4,MDH1,MDH2,MIF,TECR
GO:0051641	cellular localization	27	2180	0.0026	ENSP00000241052,ENSP00000242285,ENSP00000244763,ENSP00000262030,ENSP00000264028,ENSP00000270142,ENSP00000273550,ENSP00000290299,ENSP00000299767,ENSP00000303145,ENSP00000306010,ENSP00000325002,ENSP00000329419,ENSP00000333664,ENSP00000347416,ENSP00000348886,ENSP00000349142,ENSP00000354681,ENSP00000375978,ENSP00000379042,ENSP00000381736,ENSP00000383118,ENSP00000390265,ENSP00000420914,ENSP00000422473…	ACAA1,AP3D1,ARCN1,ARF4,ATP5A1,ATP5B,ATP5C1,ATP5O,CAT,CDC42,CLTA,CLTC,COPB2,COPG1,ERO1L,FTH1,HSD17B4,HSP90B1,IDH1,OPA1,PHB2,SOD1,SSR1,STOML2,TMED10,TMEM33,XRCC5
GO:0090407	organophosphate biosynthetic process	12	577	0.0029	ENSP00000215567,ENSP00000236959,ENSP00000261416,ENSP00000262030,ENSP00000290299,ENSP00000346921,ENSP00000348886,ENSP00000349142,ENSP00000360939,ENSP00000367615,ENSP00000369134,ENSP00000381736	AK2,APRT,ATIC,ATP5A1,ATP5B,ATP5C1,ATP5O,CMPK1,HEXB,PDHA1,STOML2,TECR
GO:0015031	protein transport	20	1391	0.0032	ENSP00000241052,ENSP00000242285,ENSP00000244763,ENSP00000261023,ENSP00000264028,ENSP00000299767,ENSP00000303145,ENSP00000306010,ENSP00000325002,ENSP00000329419,ENSP00000333664,ENSP00000347416,ENSP00000361087,ENSP00000366109,ENSP00000378760,ENSP00000380869,ENSP00000390265,ENSP00000420914,ENSP00000441875,ENSP00000479606	ACAA1,ANXA1,AP3D1,ARCN1,ARF4,CAT,CLTA,CLTC,COPB2,COPG1,HSD17B4,HSP90B1,IDH1,ITGAV,MVP,PHB2,RAB2B,SNCG,SSR1,TMED10
GO:0006637	acyl-CoA metabolic process	5	88	0.0034	ENSP00000215567,ENSP00000230048,ENSP00000335304,ENSP00000369134,ENSP00000420914	ACOT13,DLST,HSD17B4,PDHA1,TECR
GO:0035722	interleukin-12-mediated signaling pathway	4	47	0.0035	ENSP00000215754,ENSP00000270142,ENSP00000383118,ENSP00000446252	CDC42,MIF,SOD1,SOD2
GO:0006103	2-oxoglutarate metabolic process	3	18	0.0037	ENSP00000335304,ENSP00000359539,ENSP00000390265	DLST,GOT1,IDH1
GO:1901701	cellular response to oxygen-containing compound	15	896	0.0044	ENSP00000161559,ENSP00000265462,ENSP00000270142,ENSP00000298510,ENSP00000299767,ENSP00000301522,ENSP00000354681,ENSP00000359539,ENSP00000366109,ENSP00000367615,ENSP00000375978,ENSP00000381333,ENSP00000381607,ENSP00000441875,ENSP00000446252	ANXA1,APRT,CEACAM1,CRHR1,GOT1,GSTP1,HSP90B1,OPA1,PHB2,PRDX2,PRDX3,PRDX5,SOD1,SOD2,XRCC5
GO:0019318	hexose metabolic process	6	154	0.0054	ENSP00000297785,ENSP00000327070,ENSP00000359539,ENSP00000363603,ENSP00000369134,ENSP00000438144	ALDH1A1,FUCA1,GOT1,MDH1,MDH2,PDHA1
GO:0006687	glycosphingolipid metabolic process	4	56	0.0061	ENSP00000261416,ENSP00000268097,ENSP00000371152,ENSP00000378394	ASAH1,HEXA,HEXB,PSAP
GO:0006839	mitochondrial transport	7	223	0.0061	ENSP00000228318,ENSP00000262030,ENSP00000290299,ENSP00000348886,ENSP00000349142,ENSP00000354681,ENSP00000381736	ATP5A1,ATP5B,ATP5C1,ATP5O,OPA1,SLC25A3,STOML2
GO:0006664	glycolipid metabolic process	5	104	0.0066	ENSP00000261416,ENSP00000268097,ENSP00000363603,ENSP00000371152,ENSP00000378394	ASAH1,FUCA1,HEXA,HEXB,PSAP
GO:0006886	intracellular protein transport	14	836	0.0067	ENSP00000241052,ENSP00000242285,ENSP00000244763,ENSP00000264028,ENSP00000299767,ENSP00000303145,ENSP00000325002,ENSP00000329419,ENSP00000333664,ENSP00000347416,ENSP00000390265,ENSP00000420914,ENSP00000441875,ENSP00000479606	ACAA1,AP3D1,ARCN1,CAT,CLTA,CLTC,COPB2,COPG1,HSD17B4,HSP90B1,IDH1,PHB2,SSR1,TMED10
GO:0034383	low-density lipoprotein particle clearance	3	24	0.0073	ENSP00000242285,ENSP00000337354,ENSP00000479606	CLTA,CLTC,LIPA
GO:0046496	nicotinamide nucleotide metabolic process	5	107	0.0073	ENSP00000265462,ENSP00000327070,ENSP00000369134,ENSP00000390265,ENSP00000438144	IDH1,MDH1,MDH2,PDHA1,PRDX5
GO:0034976	response to endoplasmic reticulum stress	7	240	0.0090	ENSP00000244763,ENSP00000299767,ENSP00000300289,ENSP00000310572,ENSP00000379042,ENSP00000385385,ENSP00000422473	ERO1L,HSP90B1,PDIA3,PDIA6,PSMC5,SSR1,TMEM33
GO:0099131	ATP hydrolysis coupled ion transmembrane transport	4	63	0.0090	ENSP00000262030,ENSP00000290299,ENSP00000349142,ENSP00000381736	ATP5A1,ATP5B,ATP5C1,ATP5O
GO:0042737	drug catabolic process	5	113	0.0091	ENSP00000241052,ENSP00000265462,ENSP00000298510,ENSP00000301522,ENSP00000335304	CAT,DLST,PRDX2,PRDX3,PRDX5
GO:0033591	response to L-ascorbic acid	2	5	0.0095	ENSP00000241052,ENSP00000381607	CAT,GSTP1
GO:0033036	macromolecule localization	26	2268	0.0097	ENSP00000161559,ENSP00000241052,ENSP00000242285,ENSP00000244763,ENSP00000261023,ENSP00000261416,ENSP00000264028,ENSP00000299767,ENSP00000303145,ENSP00000306010,ENSP00000325002,ENSP00000329419,ENSP00000333664,ENSP00000347416,ENSP00000348886,ENSP00000361087,ENSP00000366109,ENSP00000375978,ENSP00000378394,ENSP00000378760,ENSP00000380869,ENSP00000390265,ENSP00000420914,ENSP00000422473,ENSP00000441875…	ACAA1,ANXA1,AP3D1,ARCN1,ARF4,CAT,CEACAM1,CLTA,CLTC,COPB2,COPG1,HEXB,HSD17B4,HSP90B1,IDH1,ITGAV,MVP,PHB2,PSAP,RAB2B,SNCG,SSR1,STOML2,TMED10,TMEM33,XRCC5
GO:0099132	ATP hydrolysis coupled cation transmembrane transport	4	66	0.0103	ENSP00000262030,ENSP00000290299,ENSP00000349142,ENSP00000381736	ATP5A1,ATP5B,ATP5C1,ATP5O
GO:0015949	nucleobase-containing small molecule interconversion	3	28	0.0105	ENSP00000221130,ENSP00000346921,ENSP00000360939	AK2,CMPK1,GSR
GO:0070887	cellular response to chemical stimulus	29	2672	0.0106	ENSP00000161559,ENSP00000215754,ENSP00000221130,ENSP00000241052,ENSP00000244763,ENSP00000265462,ENSP00000270142,ENSP00000298510,ENSP00000299767,ENSP00000301522,ENSP00000307786,ENSP00000312625,ENSP00000354681,ENSP00000359539,ENSP00000366109,ENSP00000367615,ENSP00000375978,ENSP00000378394,ENSP00000378786,ENSP00000379042,ENSP00000380033,ENSP00000381333,ENSP00000381607,ENSP00000383118,ENSP00000385385…	ALDH3A1,ANXA1,APRT,CAT,CDC42,CEACAM1,CRHR1,CYCS,DDX17,ERO1L,GOT1,GSR,GSTP1,HLA-DRA,HP1BP3,HSP90B1,MIF,OPA1,PDIA6,PHB,PHB2,PRDX2,PRDX3,PRDX5,PSAP,SOD1,SOD2,SSR1,XRCC5
GO:0071702	organic substance transport	24	2040	0.0111	ENSP00000161559,ENSP00000241052,ENSP00000242285,ENSP00000244763,ENSP00000261023,ENSP00000264028,ENSP00000299767,ENSP00000303145,ENSP00000306010,ENSP00000325002,ENSP00000329419,ENSP00000333664,ENSP00000347416,ENSP00000361087,ENSP00000366109,ENSP00000378394,ENSP00000378760,ENSP00000380869,ENSP00000381333,ENSP00000390265,ENSP00000420914,ENSP00000428845,ENSP00000441875,ENSP00000479606	ACAA1,ANXA1,AP3D1,ARCN1,ARF4,CAT,CEACAM1,CLTA,CLTC,COPB2,COPG1,CRHR1,HSD17B4,HSP90B1,IDH1,ITGAV,MVP,PHB2,PSAP,RAB2B,SNCG,SSR1,TMED10,VDAC3
GO:0006625	protein targeting to peroxisome	4	68	0.0112	ENSP00000241052,ENSP00000333664,ENSP00000390265,ENSP00000420914	ACAA1,CAT,HSD17B4,IDH1
GO:0010033	response to organic substance	30	2815	0.0112	ENSP00000161559,ENSP00000215754,ENSP00000233893,ENSP00000241052,ENSP00000244763,ENSP00000270142,ENSP00000296370,ENSP00000298510,ENSP00000299767,ENSP00000303145,ENSP00000310572,ENSP00000354681,ENSP00000359539,ENSP00000366109,ENSP00000367615,ENSP00000370023,ENSP00000375978,ENSP00000378394,ENSP00000378786,ENSP00000379042,ENSP00000380033,ENSP00000381333,ENSP00000381607,ENSP00000383118,ENSP00000385385…	ANXA1,APRT,CAT,CDC42,CEACAM1,CRHR1,DDOST,DDX17,ERO1L,GOT1,GSTP1,HADHA,HLA-DRA,HSP90B1,HSPE1,IDH1,MIF,OPA1,PDIA6,PHB,PHB2,PRDX3,PSAP,PSMC5,S100P,SOD1,SOD2,SSR1,TMED10,XRCC5
GO:0072384	organelle transport along microtubule	4	69	0.0116	ENSP00000325002,ENSP00000347416,ENSP00000354681,ENSP00000383118	AP3D1,CDC42,COPG1,OPA1
GO:0007568	aging	7	255	0.0118	ENSP00000215754,ENSP00000237530,ENSP00000241052,ENSP00000270142,ENSP00000354681,ENSP00000379042,ENSP00000446252	CAT,ERO1L,MIF,OPA1,RPN2,SOD1,SOD2
GO:0070588	calcium ion transmembrane transport	6	189	0.0129	ENSP00000261023,ENSP00000348886,ENSP00000354681,ENSP00000379042,ENSP00000441875,ENSP00000479488	ERO1L,ITGAV,OPA1,PHB,PHB2,STOML2
GO:0010970	transport along microtubule	5	129	0.0145	ENSP00000270142,ENSP00000325002,ENSP00000347416,ENSP00000354681,ENSP00000383118	AP3D1,CDC42,COPG1,OPA1,SOD1
GO:0035726	common myeloid progenitor cell proliferation	2	7	0.0146	ENSP00000161559,ENSP00000381607	CEACAM1,GSTP1
GO:2000483	negative regulation of interleukin-8 secretion	2	7	0.0146	ENSP00000366109,ENSP00000377833	ANXA1,ANXA4
GO:0006643	membrane lipid metabolic process	6	195	0.0148	ENSP00000261416,ENSP00000268097,ENSP00000345774,ENSP00000363603,ENSP00000371152,ENSP00000378394	ALDH3A2,ASAH1,FUCA1,HEXA,HEXB,PSAP
GO:0010165	response to X-ray	3	33	0.0148	ENSP00000356110,ENSP00000366109,ENSP00000375978	ANXA1,NUCKS1,XRCC5
GO:0042221	response to chemical	39	4153	0.0164	ENSP00000161559,ENSP00000215754,ENSP00000221130,ENSP00000233893,ENSP00000236959,ENSP00000237530,ENSP00000241052,ENSP00000244763,ENSP00000261023,ENSP00000265462,ENSP00000270142,ENSP00000296370,ENSP00000298510,ENSP00000299767,ENSP00000301522,ENSP00000303145,ENSP00000307786,ENSP00000310572,ENSP00000312625,ENSP00000354681,ENSP00000359539,ENSP00000366109,ENSP00000367615,ENSP00000370023,ENSP00000375978…	ALDH3A1,ANXA1,APRT,ATIC,CAT,CDC42,CEACAM1,CRHR1,CYCS,DDOST,DDX17,ERO1L,GOT1,GSR,GSTP1,HADHA,HLA-DRA,HP1BP3,HSP90B1,HSPE1,IDH1,ITGAV,MIF,OPA1,PDIA6,PHB,PHB2,PRDX2,PRDX3,PRDX5,PSAP,PSMC5,RPN2,S100P,SOD1,SOD2,SSR1,TMED10,XRCC5
GO:0051289	protein homotetramerization	4	78	0.0164	ENSP00000230048,ENSP00000241052,ENSP00000332256,ENSP00000446252	ACOT13,ALDH1A3,CAT,SOD2
GO:0006108	malate metabolic process	2	8	0.0174	ENSP00000327070,ENSP00000438144	MDH1,MDH2
GO:0051683	establishment of Golgi localization	2	8	0.0174	ENSP00000325002,ENSP00000383118	CDC42,COPG1
GO:0043434	response to peptide hormone	8	362	0.0181	ENSP00000161559,ENSP00000241052,ENSP00000359539,ENSP00000366109,ENSP00000367615,ENSP00000370023,ENSP00000381333,ENSP00000381607	ANXA1,APRT,CAT,CEACAM1,CRHR1,GOT1,GSTP1,HADHA
GO:0009112	nucleobase metabolic process	3	38	0.0206	ENSP00000238018,ENSP00000360939,ENSP00000367615	APRT,CMPK1,GDA
GO:0006538	glutamate catabolic process	2	9	0.0208	ENSP00000277865,ENSP00000359539	GLUD1,GOT1
GO:0006665	sphingolipid metabolic process	5	143	0.0208	ENSP00000261416,ENSP00000268097,ENSP00000345774,ENSP00000371152,ENSP00000378394	ALDH3A2,ASAH1,HEXA,HEXB,PSAP
GO:0048145	regulation of fibroblast proliferation	4	84	0.0208	ENSP00000215754,ENSP00000273550,ENSP00000357709,ENSP00000381607	FTH1,GSTP1,MIF,S100A6
GO:1901657	glycosyl compound metabolic process	5	143	0.0208	ENSP00000236959,ENSP00000354681,ENSP00000360939,ENSP00000363603,ENSP00000367615	APRT,ATIC,CMPK1,FUCA1,OPA1
GO:0032868	response to insulin	6	213	0.0213	ENSP00000161559,ENSP00000241052,ENSP00000359539,ENSP00000367615,ENSP00000370023,ENSP00000381607	APRT,CAT,CEACAM1,GOT1,GSTP1,HADHA
GO:0009057	macromolecule catabolic process	14	970	0.0216	ENSP00000161559,ENSP00000236671,ENSP00000242285,ENSP00000261416,ENSP00000268097,ENSP00000271308,ENSP00000299767,ENSP00000310572,ENSP00000338413,ENSP00000344504,ENSP00000351314,ENSP00000363603,ENSP00000363993,ENSP00000479606	CEACAM1,CLTA,CLTC,CTSD,FUCA1,H1F0,HEXA,HEXB,HSP90B1,PSMA5,PSMB10,PSMB9,PSMC5,UBA1
GO:0018279	protein N-linked glycosylation via asparagine	3	39	0.0216	ENSP00000237530,ENSP00000296255,ENSP00000399457	DDOST,RPN1,RPN2
GO:2001234	negative regulation of apoptotic signaling pathway	6	218	0.0233	ENSP00000215754,ENSP00000261023,ENSP00000354681,ENSP00000361635,ENSP00000381607,ENSP00000446252	GSTP1,ITGAV,MIF,OPA1,SOD2,VDAC2
GO:0055082	cellular chemical homeostasis	11	665	0.0236	ENSP00000261023,ENSP00000261416,ENSP00000262030,ENSP00000270142,ENSP00000273550,ENSP00000299767,ENSP00000348886,ENSP00000354681,ENSP00000356110,ENSP00000359539,ENSP00000379042	ATP5B,ERO1L,FTH1,GOT1,HEXB,HSP90B1,ITGAV,NUCKS1,OPA1,SOD1,STOML2
GO:0032802	low-density lipoprotein particle receptor catabolic process	2	10	0.0237	ENSP00000242285,ENSP00000479606	CLTA,CLTC
GO:0033483	gas homeostasis	2	10	0.0237	ENSP00000381607,ENSP00000446252	GSTP1,SOD2
GO:0010243	response to organonitrogen compound	13	876	0.0240	ENSP00000161559,ENSP00000241052,ENSP00000270142,ENSP00000299767,ENSP00000303145,ENSP00000310572,ENSP00000354681,ENSP00000359539,ENSP00000366109,ENSP00000367615,ENSP00000370023,ENSP00000381333,ENSP00000381607	ANXA1,APRT,CAT,CEACAM1,CRHR1,GOT1,GSTP1,HADHA,HSP90B1,OPA1,PSMC5,SOD1,TMED10
GO:0033559	unsaturated fatty acid metabolic process	4	90	0.0249	ENSP00000215754,ENSP00000333664,ENSP00000381607,ENSP00000420914	ACAA1,GSTP1,HSD17B4,MIF
GO:2001233	regulation of apoptotic signaling pathway	8	388	0.0256	ENSP00000215754,ENSP00000261023,ENSP00000270142,ENSP00000300289,ENSP00000354681,ENSP00000361635,ENSP00000381607,ENSP00000446252	GSTP1,ITGAV,MIF,OPA1,PDIA3,SOD1,SOD2,VDAC2
GO:0006986	response to unfolded protein	5	153	0.0259	ENSP00000233893,ENSP00000244763,ENSP00000299767,ENSP00000379042,ENSP00000385385	ERO1L,HSP90B1,HSPE1,PDIA6,SSR1
GO:0048878	chemical homeostasis	14	995	0.0259	ENSP00000261023,ENSP00000261416,ENSP00000262030,ENSP00000270142,ENSP00000273550,ENSP00000299767,ENSP00000347416,ENSP00000348886,ENSP00000354681,ENSP00000356110,ENSP00000359539,ENSP00000379042,ENSP00000381607,ENSP00000446252	AP3D1,ATP5B,ERO1L,FTH1,GOT1,GSTP1,HEXB,HSP90B1,ITGAV,NUCKS1,OPA1,SOD1,SOD2,STOML2
GO:0002474	antigen processing and presentation of peptide antigen via MHC class I	3	43	0.0264	ENSP00000261023,ENSP00000296754,ENSP00000300289	ERAP1,ITGAV,PDIA3
GO:0098930	axonal transport	3	43	0.0264	ENSP00000270142,ENSP00000347416,ENSP00000354681	AP3D1,OPA1,SOD1
GO:0071481	cellular response to X-ray	2	11	0.0268	ENSP00000356110,ENSP00000375978	NUCKS1,XRCC5
GO:0052548	regulation of endopeptidase activity	8	393	0.0269	ENSP00000233893,ENSP00000261313,ENSP00000264265,ENSP00000265462,ENSP00000298510,ENSP00000307786,ENSP00000363993,ENSP00000372155	CYCS,HSPE1,LXN,PEBP1,PRDX3,PRDX5,PSMB9,PSME1
GO:0008104	protein localization	22	1966	0.0279	ENSP00000241052,ENSP00000242285,ENSP00000244763,ENSP00000261023,ENSP00000264028,ENSP00000299767,ENSP00000303145,ENSP00000306010,ENSP00000325002,ENSP00000329419,ENSP00000333664,ENSP00000347416,ENSP00000361087,ENSP00000366109,ENSP00000375978,ENSP00000378760,ENSP00000380869,ENSP00000390265,ENSP00000420914,ENSP00000422473,ENSP00000441875,ENSP00000479606	ACAA1,ANXA1,AP3D1,ARCN1,ARF4,CAT,CLTA,CLTC,COPB2,COPG1,HSD17B4,HSP90B1,IDH1,ITGAV,MVP,PHB2,RAB2B,SNCG,SSR1,TMED10,TMEM33,XRCC5
GO:0051262	protein tetramerization	5	157	0.0280	ENSP00000230048,ENSP00000241052,ENSP00000281828,ENSP00000332256,ENSP00000446252	ACOT13,ALDH1A3,CAT,FARSB,SOD2
GO:0046394	carboxylic acid biosynthetic process	7	311	0.0286	ENSP00000215567,ENSP00000215754,ENSP00000236959,ENSP00000277865,ENSP00000332256,ENSP00000359539,ENSP00000420914	ALDH1A3,ATIC,GLUD1,GOT1,HSD17B4,MIF,TECR
GO:2001242	regulation of intrinsic apoptotic signaling pathway	5	159	0.0292	ENSP00000215754,ENSP00000270142,ENSP00000354681,ENSP00000361635,ENSP00000446252	MIF,OPA1,SOD1,SOD2,VDAC2
GO:0019886	antigen processing and presentation of exogenous peptide antigen via MHC class II	4	96	0.0294	ENSP00000236671,ENSP00000242285,ENSP00000378786,ENSP00000479606	CLTA,CLTC,CTSD,HLA-DRA
GO:2001243	negative regulation of intrinsic apoptotic signaling pathway	4	96	0.0294	ENSP00000215754,ENSP00000354681,ENSP00000361635,ENSP00000446252	MIF,OPA1,SOD2,VDAC2
GO:0006094	gluconeogenesis	3	46	0.0300	ENSP00000327070,ENSP00000359539,ENSP00000438144	GOT1,MDH1,MDH2
GO:0019042	viral latency	2	12	0.0300	ENSP00000356110,ENSP00000375978	NUCKS1,XRCC5
GO:0019377	glycolipid catabolic process	2	12	0.0300	ENSP00000261416,ENSP00000363603	FUCA1,HEXB
GO:0034613	cellular protein localization	17	1367	0.0300	ENSP00000241052,ENSP00000242285,ENSP00000244763,ENSP00000264028,ENSP00000299767,ENSP00000303145,ENSP00000306010,ENSP00000325002,ENSP00000329419,ENSP00000333664,ENSP00000347416,ENSP00000375978,ENSP00000390265,ENSP00000420914,ENSP00000422473,ENSP00000441875,ENSP00000479606	ACAA1,AP3D1,ARCN1,ARF4,CAT,CLTA,CLTC,COPB2,COPG1,HSD17B4,HSP90B1,IDH1,PHB2,SSR1,TMED10,TMEM33,XRCC5
GO:0042340	keratan sulfate catabolic process	2	12	0.0300	ENSP00000261416,ENSP00000268097	HEXA,HEXB
GO:0036109	alpha-linolenic acid metabolic process	2	13	0.0335	ENSP00000333664,ENSP00000420914	ACAA1,HSD17B4
GO:0043650	dicarboxylic acid biosynthetic process	2	13	0.0335	ENSP00000277865,ENSP00000359539	GLUD1,GOT1
GO:0006897	endocytosis	9	510	0.0345	ENSP00000161559,ENSP00000242285,ENSP00000261023,ENSP00000262776,ENSP00000299767,ENSP00000366109,ENSP00000383118,ENSP00000385385,ENSP00000479606	ANXA1,CDC42,CEACAM1,CLTA,CLTC,HSP90B1,ITGAV,LGALS3BP,PDIA6
GO:0030968	endoplasmic reticulum unfolded protein response	4	103	0.0352	ENSP00000244763,ENSP00000299767,ENSP00000379042,ENSP00000385385	ERO1L,HSP90B1,PDIA6,SSR1
GO:0051259	protein complex oligomerization	9	512	0.0352	ENSP00000215754,ENSP00000230048,ENSP00000241052,ENSP00000281828,ENSP00000303145,ENSP00000332256,ENSP00000348886,ENSP00000354681,ENSP00000446252	ACOT13,ALDH1A3,CAT,FARSB,MIF,OPA1,SOD2,STOML2,TMED10
GO:0030163	protein catabolic process	10	615	0.0364	ENSP00000161559,ENSP00000236671,ENSP00000242285,ENSP00000271308,ENSP00000299767,ENSP00000310572,ENSP00000338413,ENSP00000351314,ENSP00000363993,ENSP00000479606	CEACAM1,CLTA,CLTC,CTSD,HSP90B1,PSMA5,PSMB10,PSMB9,PSMC5,UBA1
GO:0030207	chondroitin sulfate catabolic process	2	14	0.0366	ENSP00000261416,ENSP00000268097	HEXA,HEXB
GO:0006888	endoplasmic reticulum to Golgi vesicle-mediated transport	5	175	0.0398	ENSP00000264028,ENSP00000303145,ENSP00000306010,ENSP00000325002,ENSP00000329419	ARCN1,ARF4,COPB2,COPG1,TMED10
GO:0061024	membrane organization	11	729	0.0399	ENSP00000242285,ENSP00000262030,ENSP00000270142,ENSP00000290299,ENSP00000303145,ENSP00000348886,ENSP00000349142,ENSP00000354681,ENSP00000381736,ENSP00000383118,ENSP00000479606	ATP5A1,ATP5B,ATP5C1,ATP5O,CDC42,CLTA,CLTC,OPA1,SOD1,STOML2,TMED10
GO:0033539	fatty acid beta-oxidation using acyl-CoA dehydrogenase	2	15	0.0407	ENSP00000346173,ENSP00000452762	ETFA,ETFB
GO:0033540	fatty acid beta-oxidation using acyl-CoA oxidase	2	15	0.0407	ENSP00000333664,ENSP00000420914	ACAA1,HSD17B4
GO:1901700	response to oxygen-containing compound	17	1427	0.0427	ENSP00000161559,ENSP00000241052,ENSP00000265462,ENSP00000270142,ENSP00000298510,ENSP00000299767,ENSP00000301522,ENSP00000354681,ENSP00000359539,ENSP00000366109,ENSP00000367615,ENSP00000370023,ENSP00000375978,ENSP00000381333,ENSP00000381607,ENSP00000441875,ENSP00000446252	ANXA1,APRT,CAT,CEACAM1,CRHR1,GOT1,GSTP1,HADHA,HSP90B1,OPA1,PHB2,PRDX2,PRDX3,PRDX5,SOD1,SOD2,XRCC5
GO:0043536	positive regulation of blood vessel endothelial cell migration	3	55	0.0442	ENSP00000262030,ENSP00000366109,ENSP00000381736	ANXA1,ATP5A1,ATP5B
GO:0008053	mitochondrial fusion	2	16	0.0446	ENSP00000348886,ENSP00000354681	OPA1,STOML2
GO:0030214	hyaluronan catabolic process	2	16	0.0446	ENSP00000261416,ENSP00000268097	HEXA,HEXB
GO:0042542	response to hydrogen peroxide	4	112	0.0446	ENSP00000241052,ENSP00000270142,ENSP00000298510,ENSP00000366109	ANXA1,CAT,PRDX3,SOD1
GO:0051085	chaperone cofactor-dependent protein refolding	2	16	0.0446	ENSP00000233893,ENSP00000379042	ERO1L,HSPE1
GO:0006006	glucose metabolic process	4	113	0.0454	ENSP00000327070,ENSP00000359539,ENSP00000369134,ENSP00000438144	GOT1,MDH1,MDH2,PDHA1
GO:0046686	response to cadmium ion	3	56	0.0454	ENSP00000241052,ENSP00000270142,ENSP00000359539	CAT,GOT1,SOD1
GO:0007626	locomotory behavior	5	184	0.0466	ENSP00000261416,ENSP00000264028,ENSP00000270142,ENSP00000332256,ENSP00000361087	ALDH1A3,ARCN1,HEXB,SNCG,SOD1
GO:0032930	positive regulation of superoxide anion generation	2	17	0.0485	ENSP00000270142,ENSP00000381607	GSTP1,SOD1
GO:0048268	clathrin coat assembly	2	17	0.0485	ENSP00000242285,ENSP00000479606	CLTA,CLTC
PaCa44_gene ontology_molecular function_upregulated proteins
#term ID	term description	observed gene count	background gene count	false discovery rate	matching proteins in your network (IDs)	matching proteins in your network (labels)
GO:0016491	oxidoreductase activity	32	716	1.85e-16	ENSP00000215567,ENSP00000221130,ENSP00000241052,ENSP00000265462,ENSP00000270142,ENSP00000273550,ENSP00000277865,ENSP00000297785,ENSP00000298510,ENSP00000300289,ENSP00000301522,ENSP00000307786,ENSP00000317780,ENSP00000327070,ENSP00000332256,ENSP00000333664,ENSP00000345774,ENSP00000346173,ENSP00000354876,ENSP00000359098,ENSP00000369134,ENSP00000369786,ENSP00000370023,ENSP00000379042,ENSP00000381607…	ACAA1,ALDH1A1,ALDH1A3,ALDH3A1,ALDH3A2,CAT,COX5A,COX7A2,CYCS,ERO1L,ETFA,ETFB,FTH1,GLUD1,GSR,GSTP1,HADHA,HSD17B4,IDH1,MDH1,MDH2,MT-CO2,PDHA1,PDIA3,PDIA6,PIR,PRDX2,PRDX3,PRDX5,SOD1,SOD2,TECR
GO:0003824	catalytic activity	74	5592	1.23e-12	ENSP00000210444,ENSP00000215567,ENSP00000215754,ENSP00000217456,ENSP00000221130,ENSP00000230048,ENSP00000236671,ENSP00000236959,ENSP00000238018,ENSP00000240617,ENSP00000241052,ENSP00000261416,ENSP00000262030,ENSP00000265462,ENSP00000268097,ENSP00000270142,ENSP00000271308,ENSP00000273550,ENSP00000277865,ENSP00000281828,ENSP00000290299,ENSP00000296255,ENSP00000296754,ENSP00000297785,ENSP00000298510…	ACAA1,ACOT13,AK2,ALDH1A1,ALDH1A3,ALDH3A1,ALDH3A2,ANXA1,APMAP,APRT,ARF4,ASAH1,ATIC,ATP5A1,ATP5B,ATP5C1,ATP5O,CAT,CDC42,CMPK1,COX5A,COX7A2,CTSD,CYCS,DDX17,DLST,ERAP1,ERO1L,ETFA,ETFB,FARSB,FTH1,FUCA1,GANAB,GDA,GLO1,GLUD1,GOT1,GSR,GSTP1,HADHA,HEXA,HEXB,HSD17B4,IDH1,LIPA,MDH1,MDH2,MIF,MT-CO2,NANS,OPA1,PAFAH1B2,PDHA1,PDIA3,PDIA6,PIR,PLBD1,PPA2,PRDX2,PRDX3,PRDX5,PSAP,PSMA5,PSMB10,PSMB9,PSMC5,RAB2B,RPN1,…
GO:0016209	antioxidant activity	8	79	7.84e-06	ENSP00000221130,ENSP00000241052,ENSP00000265462,ENSP00000270142,ENSP00000298510,ENSP00000301522,ENSP00000381607,ENSP00000446252	CAT,GSR,GSTP1,PRDX2,PRDX3,PRDX5,SOD1,SOD2
GO:0015078	proton transmembrane transporter activity	8	120	0.00012	ENSP00000228318,ENSP00000262030,ENSP00000290299,ENSP00000317780,ENSP00000349142,ENSP00000354876,ENSP00000359098,ENSP00000381736	ATP5A1,ATP5B,ATP5C1,ATP5O,COX5A,COX7A2,MT-CO2,SLC25A3
GO:0050662	coenzyme binding	11	274	0.00012	ENSP00000221130,ENSP00000241052,ENSP00000277865,ENSP00000297785,ENSP00000332256,ENSP00000333551,ENSP00000359539,ENSP00000370023,ENSP00000390265,ENSP00000438144,ENSP00000452762	ALDH1A1,ALDH1A3,CAT,ETFA,GLUD1,GOT1,GSR,HADHA,IDH1,MDH1,PROSC
GO:0016620	oxidoreductase activity, acting on the aldehyde or oxo group of donors, NAD or NADP as acceptor	5	31	0.00016	ENSP00000297785,ENSP00000332256,ENSP00000345774,ENSP00000369134,ENSP00000411821	ALDH1A1,ALDH1A3,ALDH3A1,ALDH3A2,PDHA1
GO:0051287	NAD binding	6	57	0.00016	ENSP00000277865,ENSP00000297785,ENSP00000332256,ENSP00000370023,ENSP00000390265,ENSP00000438144	ALDH1A1,ALDH1A3,GLUD1,HADHA,IDH1,MDH1
GO:0046933	proton-transporting ATP synthase activity, rotational mechanism	4	13	0.00017	ENSP00000262030,ENSP00000290299,ENSP00000349142,ENSP00000381736	ATP5A1,ATP5B,ATP5C1,ATP5O
GO:0004029	aldehyde dehydrogenase (NAD) activity	4	15	0.00023	ENSP00000297785,ENSP00000332256,ENSP00000345774,ENSP00000411821	ALDH1A1,ALDH1A3,ALDH3A1,ALDH3A2
GO:0009055	electron transfer activity	7	103	0.00023	ENSP00000221130,ENSP00000307786,ENSP00000317780,ENSP00000346173,ENSP00000354876,ENSP00000359098,ENSP00000452762	COX5A,COX7A2,CYCS,ETFA,ETFB,GSR,MT-CO2
GO:0016787	hydrolase activity	33	2448	0.00023	ENSP00000217456,ENSP00000230048,ENSP00000236671,ENSP00000236959,ENSP00000238018,ENSP00000240617,ENSP00000241052,ENSP00000261416,ENSP00000262030,ENSP00000268097,ENSP00000271308,ENSP00000290299,ENSP00000296754,ENSP00000300289,ENSP00000306010,ENSP00000310572,ENSP00000337354,ENSP00000340466,ENSP00000343885,ENSP00000349142,ENSP00000351314,ENSP00000354681,ENSP00000363603,ENSP00000363993,ENSP00000366109…	ACOT13,ANXA1,APMAP,ARF4,ASAH1,ATIC,ATP5A1,ATP5B,ATP5C1,ATP5O,CAT,CDC42,CTSD,DDX17,ERAP1,FUCA1,GANAB,GDA,HEXA,HEXB,LIPA,OPA1,PAFAH1B2,PDIA3,PLBD1,PPA2,PSAP,PSMA5,PSMB10,PSMB9,PSMC5,RAB2B,XRCC5
GO:0004601	peroxidase activity	5	40	0.00029	ENSP00000241052,ENSP00000265462,ENSP00000298510,ENSP00000301522,ENSP00000381607	CAT,GSTP1,PRDX2,PRDX3,PRDX5
GO:0048037	cofactor binding	13	481	0.00029	ENSP00000221130,ENSP00000241052,ENSP00000277865,ENSP00000297785,ENSP00000307786,ENSP00000332256,ENSP00000333551,ENSP00000359539,ENSP00000370023,ENSP00000381607,ENSP00000390265,ENSP00000438144,ENSP00000452762	ALDH1A1,ALDH1A3,CAT,CYCS,ETFA,GLUD1,GOT1,GSR,GSTP1,HADHA,IDH1,MDH1,PROSC
GO:0008379	thioredoxin peroxidase activity	3	5	0.00036	ENSP00000265462,ENSP00000298510,ENSP00000301522	PRDX2,PRDX3,PRDX5
GO:0015288	porin activity	3	6	0.00050	ENSP00000265333,ENSP00000361635,ENSP00000428845	VDAC1,VDAC2,VDAC3
GO:0016614	oxidoreductase activity, acting on CH-OH group of donors	7	135	0.00061	ENSP00000327070,ENSP00000345774,ENSP00000370023,ENSP00000390265,ENSP00000411821,ENSP00000420914,ENSP00000438144	ALDH3A1,ALDH3A2,HADHA,HSD17B4,IDH1,MDH1,MDH2
GO:0000166	nucleotide binding	28	2097	0.00087	ENSP00000221130,ENSP00000233893,ENSP00000241052,ENSP00000261313,ENSP00000262030,ENSP00000277865,ENSP00000281828,ENSP00000297785,ENSP00000299767,ENSP00000306010,ENSP00000310572,ENSP00000332256,ENSP00000338413,ENSP00000346921,ENSP00000354681,ENSP00000360939,ENSP00000361635,ENSP00000367615,ENSP00000370023,ENSP00000375978,ENSP00000380033,ENSP00000380869,ENSP00000381736,ENSP00000383118,ENSP00000390265…	AK2,ALDH1A1,ALDH1A3,APRT,ARF4,ATP5A1,ATP5B,CAT,CDC42,CMPK1,DDX17,ETFA,FARSB,GLUD1,GSR,HADHA,HSP90B1,HSPE1,IDH1,MDH1,OPA1,PEBP1,PSMC5,RAB2B,UBA1,VDAC2,VDAC3,XRCC5
GO:0036094	small molecule binding	31	2460	0.00087	ENSP00000221130,ENSP00000233893,ENSP00000241052,ENSP00000261313,ENSP00000262030,ENSP00000277865,ENSP00000281828,ENSP00000297785,ENSP00000299767,ENSP00000306010,ENSP00000310572,ENSP00000332256,ENSP00000333551,ENSP00000338413,ENSP00000346921,ENSP00000354681,ENSP00000359539,ENSP00000360939,ENSP00000361635,ENSP00000367615,ENSP00000370023,ENSP00000375978,ENSP00000378394,ENSP00000380033,ENSP00000380869…	AK2,ALDH1A1,ALDH1A3,APRT,ARF4,ATP5A1,ATP5B,CAT,CDC42,CMPK1,DDX17,ETFA,FARSB,GLUD1,GOT1,GSR,HADHA,HSP90B1,HSPE1,IDH1,MDH1,OPA1,PEBP1,PROSC,PSAP,PSMC5,RAB2B,UBA1,VDAC2,VDAC3,XRCC5
GO:0048306	calcium-dependent protein binding	5	60	0.00092	ENSP00000296370,ENSP00000357705,ENSP00000357709,ENSP00000366109,ENSP00000377833	ANXA1,ANXA4,S100A4,S100A6,S100P
GO:0016667	oxidoreductase activity, acting on a sulfur group of donors	5	61	0.00095	ENSP00000221130,ENSP00000298510,ENSP00000300289,ENSP00000379042,ENSP00000385385	ERO1L,GSR,PDIA3,PDIA6,PRDX3
GO:0005102	signaling receptor binding	22	1513	0.0016	ENSP00000215754,ENSP00000241052,ENSP00000261023,ENSP00000262030,ENSP00000265462,ENSP00000296370,ENSP00000296754,ENSP00000299767,ENSP00000306010,ENSP00000310572,ENSP00000348886,ENSP00000353025,ENSP00000357705,ENSP00000366109,ENSP00000378394,ENSP00000381736,ENSP00000383118,ENSP00000390265,ENSP00000420914,ENSP00000441875,ENSP00000479488,ENSP00000479606	ANXA1,ARF4,ATP5A1,ATP5B,CAT,CDC42,CLTC,ERAP1,FAM3C,HSD17B4,HSP90B1,IDH1,ITGAV,MIF,PHB,PHB2,PRDX5,PSAP,PSMC5,S100A4,S100P,STOML2
GO:0016616	oxidoreductase activity, acting on the CH-OH group of donors, NAD or NADP as acceptor	6	118	0.0018	ENSP00000327070,ENSP00000370023,ENSP00000390265,ENSP00000411821,ENSP00000420914,ENSP00000438144	ALDH3A1,HADHA,HSD17B4,IDH1,MDH1,MDH2
GO:0042802	identical protein binding	24	1754	0.0018	ENSP00000161559,ENSP00000215754,ENSP00000236959,ENSP00000241052,ENSP00000261416,ENSP00000265333,ENSP00000270142,ENSP00000277865,ENSP00000296370,ENSP00000298510,ENSP00000300289,ENSP00000332256,ENSP00000345774,ENSP00000357705,ENSP00000357709,ENSP00000366109,ENSP00000377833,ENSP00000378394,ENSP00000378760,ENSP00000383118,ENSP00000390265,ENSP00000420914,ENSP00000435289,ENSP00000446252	ALDH1A3,ALDH3A2,ANXA1,ANXA4,ATIC,CAT,CDC42,CEACAM1,GLUD1,HEXB,HSD17B4,IDH1,MIF,MVP,PAFAH1B2,PDIA3,PRDX3,PSAP,S100A4,S100A6,S100P,SOD1,SOD2,VDAC1
GO:0015037	peptide disulfide oxidoreductase activity	3	13	0.0019	ENSP00000221130,ENSP00000300289,ENSP00000385385	GSR,PDIA3,PDIA6
GO:0015036	disulfide oxidoreductase activity	4	43	0.0029	ENSP00000221130,ENSP00000300289,ENSP00000379042,ENSP00000385385	ERO1L,GSR,PDIA3,PDIA6
GO:0018479	benzaldehyde dehydrogenase (NAD+) activity	2	2	0.0034	ENSP00000297785,ENSP00000411821	ALDH1A1,ALDH3A1
GO:0016860	intramolecular oxidoreductase activity	4	47	0.0038	ENSP00000215754,ENSP00000300289,ENSP00000379042,ENSP00000385385	ERO1L,MIF,PDIA3,PDIA6
GO:0008308	voltage-gated anion channel activity	3	18	0.0039	ENSP00000265333,ENSP00000361635,ENSP00000428845	VDAC1,VDAC2,VDAC3
GO:0003756	protein disulfide isomerase activity	3	20	0.0050	ENSP00000300289,ENSP00000379042,ENSP00000385385	ERO1L,PDIA3,PDIA6
GO:0004298	threonine-type endopeptidase activity	3	21	0.0050	ENSP00000271308,ENSP00000351314,ENSP00000363993	PSMA5,PSMB10,PSMB9
GO:0004553	hydrolase activity, hydrolyzing O-glycosyl compounds	5	99	0.0050	ENSP00000261416,ENSP00000268097,ENSP00000340466,ENSP00000363603,ENSP00000378394	FUCA1,GANAB,HEXA,HEXB,PSAP
GO:0016508	long-chain-enoyl-CoA hydratase activity	2	3	0.0050	ENSP00000370023,ENSP00000420914	HADHA,HSD17B4
GO:0102148	N-acetyl-beta-D-galactosaminidase activity	2	3	0.0050	ENSP00000261416,ENSP00000268097	HEXA,HEXB
GO:0043168	anion binding	30	2696	0.0053	ENSP00000221130,ENSP00000233893,ENSP00000261313,ENSP00000262030,ENSP00000264265,ENSP00000277865,ENSP00000281828,ENSP00000299767,ENSP00000306010,ENSP00000310572,ENSP00000332256,ENSP00000333551,ENSP00000338413,ENSP00000346921,ENSP00000348886,ENSP00000354681,ENSP00000359539,ENSP00000360939,ENSP00000366109,ENSP00000367615,ENSP00000370023,ENSP00000375978,ENSP00000377833,ENSP00000378394,ENSP00000380033…	AK2,ALDH1A3,ANXA1,ANXA4,APRT,ARF4,ATP5A1,ATP5B,CDC42,CMPK1,DDX17,ETFA,FARSB,GLUD1,GOT1,GSR,GSTP1,HADHA,HSP90B1,HSPE1,LXN,OPA1,PEBP1,PROSC,PSAP,PSMC5,RAB2B,STOML2,UBA1,XRCC5
GO:0042803	protein homodimerization activity	14	830	0.0054	ENSP00000161559,ENSP00000236959,ENSP00000241052,ENSP00000261416,ENSP00000270142,ENSP00000296370,ENSP00000332256,ENSP00000345774,ENSP00000357709,ENSP00000366109,ENSP00000378394,ENSP00000390265,ENSP00000420914,ENSP00000435289	ALDH1A3,ALDH3A2,ANXA1,ATIC,CAT,CEACAM1,HEXB,HSD17B4,IDH1,PAFAH1B2,PSAP,S100A6,S100P,SOD1
GO:0004129	cytochrome-c oxidase activity	3	23	0.0056	ENSP00000317780,ENSP00000354876,ENSP00000359098	COX5A,COX7A2,MT-CO2
GO:0030060	L-malate dehydrogenase activity	2	4	0.0056	ENSP00000327070,ENSP00000438144	MDH1,MDH2
GO:0043532	angiostatin binding	2	4	0.0056	ENSP00000262030,ENSP00000381736	ATP5A1,ATP5B
GO:0004563	beta-N-acetylhexosaminidase activity	2	5	0.0070	ENSP00000261416,ENSP00000268097	HEXA,HEXB
GO:0004784	superoxide dismutase activity	2	5	0.0070	ENSP00000270142,ENSP00000446252	SOD1,SOD2
GO:0033218	amide binding	8	321	0.0070	ENSP00000242285,ENSP00000261023,ENSP00000296754,ENSP00000370023,ENSP00000378394,ENSP00000378786,ENSP00000381607,ENSP00000441875	CLTA,ERAP1,GSTP1,HADHA,HLA-DRA,ITGAV,PHB2,PSAP
GO:0042623	ATPase activity, coupled	8	320	0.0070	ENSP00000262030,ENSP00000290299,ENSP00000310572,ENSP00000349142,ENSP00000366109,ENSP00000375978,ENSP00000380033,ENSP00000381736	ANXA1,ATP5A1,ATP5B,ATP5C1,ATP5O,DDX17,PSMC5,XRCC5
GO:0015075	ion transmembrane transporter activity	14	884	0.0074	ENSP00000161559,ENSP00000228318,ENSP00000261023,ENSP00000262030,ENSP00000265333,ENSP00000290299,ENSP00000317780,ENSP00000349142,ENSP00000354876,ENSP00000357709,ENSP00000359098,ENSP00000361635,ENSP00000381736,ENSP00000428845	ATP5A1,ATP5B,ATP5C1,ATP5O,CEACAM1,COX5A,COX7A2,ITGAV,MT-CO2,S100A6,SLC25A3,VDAC1,VDAC2,VDAC3
GO:0003988	acetyl-CoA C-acyltransferase activity	2	6	0.0083	ENSP00000333664,ENSP00000370023	ACAA1,HADHA
GO:0004030	aldehyde dehydrogenase [NAD(P)+] activity	2	6	0.0083	ENSP00000332256,ENSP00000411821	ALDH1A3,ALDH3A1
GO:0001758	retinal dehydrogenase activity	2	7	0.0101	ENSP00000297785,ENSP00000332256	ALDH1A1,ALDH1A3
GO:0016462	pyrophosphatase activity	13	819	0.0103	ENSP00000262030,ENSP00000290299,ENSP00000306010,ENSP00000310572,ENSP00000343885,ENSP00000349142,ENSP00000354681,ENSP00000366109,ENSP00000375978,ENSP00000380033,ENSP00000380869,ENSP00000381736,ENSP00000383118	ANXA1,ARF4,ATP5A1,ATP5B,ATP5C1,ATP5O,CDC42,DDX17,OPA1,PPA2,PSMC5,RAB2B,XRCC5
GO:0015318	inorganic molecular entity transmembrane transporter activity	13	832	0.0113	ENSP00000161559,ENSP00000228318,ENSP00000261023,ENSP00000262030,ENSP00000265333,ENSP00000290299,ENSP00000317780,ENSP00000349142,ENSP00000354876,ENSP00000359098,ENSP00000361635,ENSP00000381736,ENSP00000428845	ATP5A1,ATP5B,ATP5C1,ATP5O,CEACAM1,COX5A,COX7A2,ITGAV,MT-CO2,SLC25A3,VDAC1,VDAC2,VDAC3
GO:0003857	3-hydroxyacyl-CoA dehydrogenase activity	2	9	0.0140	ENSP00000370023,ENSP00000420914	HADHA,HSD17B4
GO:1901612	cardiolipin binding	2	9	0.0140	ENSP00000348886,ENSP00000354681	OPA1,STOML2
GO:0016853	isomerase activity	5	147	0.0154	ENSP00000215754,ENSP00000300289,ENSP00000379042,ENSP00000385385,ENSP00000420914	ERO1L,HSD17B4,MIF,PDIA3,PDIA6
GO:0017111	nucleoside-triphosphatase activity	12	778	0.0178	ENSP00000262030,ENSP00000290299,ENSP00000306010,ENSP00000310572,ENSP00000349142,ENSP00000354681,ENSP00000366109,ENSP00000375978,ENSP00000380033,ENSP00000380869,ENSP00000381736,ENSP00000383118	ANXA1,ARF4,ATP5A1,ATP5B,ATP5C1,ATP5O,CDC42,DDX17,OPA1,PSMC5,RAB2B,XRCC5
GO:0004859	phospholipase inhibitor activity	2	11	0.0182	ENSP00000366109,ENSP00000377833	ANXA1,ANXA4
GO:0050786	RAGE receptor binding	2	11	0.0182	ENSP00000296370,ENSP00000357705	S100A4,S100P
GO:0050661	NADP binding	3	46	0.0206	ENSP00000221130,ENSP00000241052,ENSP00000390265	CAT,GSR,IDH1
GO:0001846	opsonin binding	2	14	0.0261	ENSP00000261023,ENSP00000479488	ITGAV,PHB
GO:0016829	lyase activity	5	175	0.0279	ENSP00000217456,ENSP00000359539,ENSP00000362463,ENSP00000370023,ENSP00000420914	APMAP,GLO1,GOT1,HADHA,HSD17B4
GO:0061135	endopeptidase regulator activity	5	175	0.0279	ENSP00000261313,ENSP00000264265,ENSP00000265462,ENSP00000298510,ENSP00000372155	LXN,PEBP1,PRDX3,PRDX5,PSME1
GO:0046983	protein dimerization activity	16	1301	0.0280	ENSP00000161559,ENSP00000236959,ENSP00000241052,ENSP00000261416,ENSP00000265462,ENSP00000268097,ENSP00000270142,ENSP00000296370,ENSP00000332256,ENSP00000345774,ENSP00000357709,ENSP00000366109,ENSP00000378394,ENSP00000390265,ENSP00000420914,ENSP00000435289	ALDH1A3,ALDH3A2,ANXA1,ATIC,CAT,CEACAM1,HEXA,HEXB,HSD17B4,IDH1,PAFAH1B2,PRDX5,PSAP,S100A6,S100P,SOD1
GO:0070403	NAD+ binding	2	15	0.0280	ENSP00000277865,ENSP00000332256	ALDH1A3,GLUD1
GO:0016668	oxidoreductase activity, acting on a sulfur group of donors, NAD(P) as acceptor	2	16	0.0300	ENSP00000221130,ENSP00000298510	GSR,PRDX3
GO:0005215	transporter activity	15	1223	0.0353	ENSP00000161559,ENSP00000228318,ENSP00000261023,ENSP00000262030,ENSP00000265333,ENSP00000290299,ENSP00000317780,ENSP00000347416,ENSP00000349142,ENSP00000354876,ENSP00000357709,ENSP00000359098,ENSP00000361635,ENSP00000381736,ENSP00000428845	AP3D1,ATP5A1,ATP5B,ATP5C1,ATP5O,CEACAM1,COX5A,COX7A2,ITGAV,MT-CO2,S100A6,SLC25A3,VDAC1,VDAC2,VDAC3
GO:0016298	lipase activity	4	121	0.0367	ENSP00000240617,ENSP00000300289,ENSP00000337354,ENSP00000435289	LIPA,PAFAH1B2,PDIA3,PLBD1
GO:0000287	magnesium ion binding	5	196	0.0384	ENSP00000281828,ENSP00000296370,ENSP00000343885,ENSP00000354681,ENSP00000390265	FARSB,IDH1,OPA1,PPA2,S100P
GO:0019903	protein phosphatase binding	4	123	0.0384	ENSP00000161559,ENSP00000270142,ENSP00000299767,ENSP00000378760	CEACAM1,HSP90B1,MVP,SOD1
GO:0019900	kinase binding	10	678	0.0403	ENSP00000161559,ENSP00000261023,ENSP00000261313,ENSP00000265333,ENSP00000298510,ENSP00000354681,ENSP00000378760,ENSP00000381607,ENSP00000383118,ENSP00000479606	CDC42,CEACAM1,CLTC,GSTP1,ITGAV,MVP,OPA1,PEBP1,PRDX3,VDAC1
GO:0042288	MHC class I protein binding	2	20	0.0403	ENSP00000262030,ENSP00000381736	ATP5A1,ATP5B
GO:0050750	low-density lipoprotein particle receptor binding	2	22	0.0463	ENSP00000299767,ENSP00000479606	CLTC,HSP90B1
PaCa44_downregulated proteins
PaCa44_gene ontology_cellular component_downregulated proteins
#term ID	term description	observed gene count	background gene count	false discovery rate	matching proteins in your network (IDs)	matching proteins in your network (labels)
GO:1990904	ribonucleoprotein complex	49	770	1.36e-41	ENSP00000225430,ENSP00000225792,ENSP00000230050,ENSP00000251453,ENSP00000262584,ENSP00000265753,ENSP00000267884,ENSP00000278572,ENSP00000296674,ENSP00000302896,ENSP00000307889,ENSP00000307940,ENSP00000309334,ENSP00000311430,ENSP00000318195,ENSP00000322419,ENSP00000339001,ENSP00000339095,ENSP00000346050,ENSP00000346067,ENSP00000346088,ENSP00000346694,ENSP00000348849,ENSP00000351108,ENSP00000354522…	DDX5,EEF2,EIF4H,EIF6,GNB2L1,HNRNPA2B1,HNRNPAB,HSPA8,NCL,NOLC1,RPL10A,RPL13,RPL13A,RPL15,RPL18,RPL19,RPL22,RPL23,RPL26L1,RPL31,RPL32,RPL4,RPL6,RPL7A,RPL8,RPL9,RPLP0,RPLP2,RPS12,RPS14,RPS16,RPS19,RPS23,RPS25,RPS26,RPS28,RPS3,RPS3A,RPS6,RPS7,RPS8,RPS9,RPSA,SQSTM1,SRP14,TOP1,TRA2B,TUBB,YBX1
GO:0005840	ribosome	33	201	7.91e-39	ENSP00000225430,ENSP00000230050,ENSP00000251453,ENSP00000262584,ENSP00000278572,ENSP00000296674,ENSP00000302896,ENSP00000307889,ENSP00000307940,ENSP00000309334,ENSP00000322419,ENSP00000339095,ENSP00000346050,ENSP00000346067,ENSP00000348849,ENSP00000361076,ENSP00000363018,ENSP00000369757,ENSP00000375730,ENSP00000379888,ENSP00000385958,ENSP00000386717,ENSP00000400467,ENSP00000403172,ENSP00000416429…	EEF2,GNB2L1,RPL10A,RPL13,RPL13A,RPL15,RPL18,RPL19,RPL23,RPL26L1,RPL31,RPL32,RPL6,RPL7A,RPL8,RPL9,RPLP0,RPLP2,RPS12,RPS14,RPS16,RPS19,RPS23,RPS25,RPS26,RPS28,RPS3,RPS3A,RPS6,RPS7,RPS8,RPS9,RPSA
GO:0022626	cytosolic ribosome	26	78	3.99e-37	ENSP00000225430,ENSP00000230050,ENSP00000251453,ENSP00000262584,ENSP00000278572,ENSP00000296674,ENSP00000302896,ENSP00000307889,ENSP00000322419,ENSP00000339095,ENSP00000346050,ENSP00000346067,ENSP00000348849,ENSP00000363018,ENSP00000369757,ENSP00000379888,ENSP00000385958,ENSP00000386717,ENSP00000403172,ENSP00000416429,ENSP00000428223,ENSP00000435096,ENSP00000447001,ENSP00000449328,ENSP00000470972…	RPL10A,RPL13,RPL18,RPL19,RPL26L1,RPL31,RPL32,RPL6,RPL8,RPLP0,RPLP2,RPS12,RPS14,RPS16,RPS19,RPS23,RPS25,RPS26,RPS28,RPS3,RPS3A,RPS6,RPS7,RPS8,RPS9,RPSA
GO:0044391	ribosomal subunit	27	152	2.66e-32	ENSP00000225430,ENSP00000230050,ENSP00000251453,ENSP00000262584,ENSP00000278572,ENSP00000296674,ENSP00000302896,ENSP00000322419,ENSP00000339095,ENSP00000346050,ENSP00000346067,ENSP00000348849,ENSP00000363018,ENSP00000369757,ENSP00000375730,ENSP00000379888,ENSP00000385958,ENSP00000386717,ENSP00000403172,ENSP00000416429,ENSP00000426909,ENSP00000428223,ENSP00000435096,ENSP00000447001,ENSP00000449328…	GNB2L1,RPL10A,RPL13A,RPL18,RPL19,RPL26L1,RPL31,RPL32,RPL6,RPL8,RPLP0,RPLP2,RPS12,RPS14,RPS16,RPS19,RPS23,RPS25,RPS26,RPS28,RPS3,RPS3A,RPS6,RPS7,RPS8,RPS9,RPSA
GO:0043232	intracellular non-membrane-bounded organelle	64	4005	1.96e-23	ENSP00000225430,ENSP00000225792,ENSP00000228945,ENSP00000230050,ENSP00000251453,ENSP00000259469,ENSP00000261574,ENSP00000262584,ENSP00000265073,ENSP00000266254,ENSP00000269576,ENSP00000278572,ENSP00000296674,ENSP00000302896,ENSP00000307889,ENSP00000307940,ENSP00000309334,ENSP00000310861,ENSP00000318195,ENSP00000322419,ENSP00000326381,ENSP00000336799,ENSP00000339001,ENSP00000339063,ENSP00000339095…	ACTN1,ARHGDIB,CAV1,CFL1,DDX21,DDX5,EEF1A1,EEF1D,EEF2,EIF4A2,EIF6,GLRX3,GNB2L1,HNRNPA2B1,HSPA8,IPO5,KRT10,KRT2,MSN,NCL,NOLC1,PCNA,RANBP1,RPL10A,RPL13,RPL13A,RPL15,RPL18,RPL19,RPL23,RPL26L1,RPL3,RPL31,RPL32,RPL35,RPL6,RPL7A,RPL8,RPL9,RPLP0,RPLP2,RPS12,RPS14,RPS16,RPS19,RPS23,RPS25,RPS26,RPS28,RPS3,RPS3A,RPS6,RPS7,RPS8,RPS9,RPSA,SFPQ,SQSTM1,SUB1,TOP1,TTLL1,TUBA1B,TUBB,YBX1
GO:0005829	cytosol	68	4958	4.63e-22	ENSP00000222005,ENSP00000225430,ENSP00000228945,ENSP00000230050,ENSP00000251453,ENSP00000253108,ENSP00000259469,ENSP00000262584,ENSP00000265753,ENSP00000267884,ENSP00000269576,ENSP00000278572,ENSP00000293831,ENSP00000296674,ENSP00000297258,ENSP00000302896,ENSP00000307889,ENSP00000307940,ENSP00000309334,ENSP00000310861,ENSP00000311430,ENSP00000322419,ENSP00000326381,ENSP00000336702,ENSP00000339063…	ACTN1,ARHGDIB,CDC37,CFL1,EEF1A1,EEF1B2,EEF1D,EEF2,EIF3G,EIF4A1,EIF4A2,EIF4H,EIF5A,EIF6,FABP5,GLRX3,GNB2L1,HSP90AB1,HSPA8,KRT10,KRT2,LDHA,MSN,PRMT1,RANBP1,RPL10A,RPL13,RPL13A,RPL14,RPL15,RPL17,RPL18,RPL19,RPL22,RPL23,RPL23A,RPL26L1,RPL3,RPL31,RPL32,RPL35,RPL35A,RPL4,RPL6,RPL7A,RPL8,RPL9,RPLP0,RPLP2,RPS12,RPS14,RPS16,RPS19,RPS23,RPS25,RPS26,RPS28,RPS3,RPS3A,RPS6,RPS7,RPS8,RPS9,RPSA,SQSTM1,SRP14,TOM…
GO:0022627	cytosolic small ribosomal subunit	15	38	4.63e-22	ENSP00000230050,ENSP00000251453,ENSP00000278572,ENSP00000296674,ENSP00000302896,ENSP00000339095,ENSP00000346050,ENSP00000346067,ENSP00000348849,ENSP00000369757,ENSP00000379888,ENSP00000385958,ENSP00000435096,ENSP00000470972,ENSP00000472469	RPS12,RPS14,RPS16,RPS19,RPS23,RPS25,RPS26,RPS28,RPS3,RPS3A,RPS6,RPS7,RPS8,RPS9,RPSA
GO:0032991	protein-containing complex	67	4792	4.89e-22	ENSP00000200181,ENSP00000222005,ENSP00000225430,ENSP00000225792,ENSP00000230050,ENSP00000251453,ENSP00000253108,ENSP00000261574,ENSP00000262584,ENSP00000265073,ENSP00000265753,ENSP00000267884,ENSP00000278572,ENSP00000293831,ENSP00000296674,ENSP00000302896,ENSP00000307889,ENSP00000307940,ENSP00000309334,ENSP00000311430,ENSP00000318195,ENSP00000322419,ENSP00000326381,ENSP00000336702,ENSP00000339001…	CAV1,CDC37,DDX5,EEF1A1,EEF1B2,EEF1D,EEF2,EIF3G,EIF4A1,EIF4A2,EIF4H,EIF5A,EIF6,GNB2L1,HNRNPA2B1,HNRNPAB,HSP90AB1,HSPA8,IPO5,ITGB4,NCL,NOLC1,PCNA,PRMT1,RPL10A,RPL13,RPL13A,RPL15,RPL18,RPL19,RPL22,RPL23,RPL26L1,RPL3,RPL31,RPL32,RPL4,RPL6,RPL7A,RPL8,RPL9,RPLP0,RPLP2,RPS12,RPS14,RPS16,RPS19,RPS23,RPS25,RPS26,RPS28,RPS3,RPS3A,RPS6,RPS7,RPS8,RPS9,RPSA,SFPQ,SQSTM1,SRP14,SUB1,TOMM40,TOP1,TRA2B,TUBB,YBX1
GO:0015935	small ribosomal subunit	16	66	7.69e-21	ENSP00000230050,ENSP00000251453,ENSP00000278572,ENSP00000296674,ENSP00000302896,ENSP00000339095,ENSP00000346050,ENSP00000346067,ENSP00000348849,ENSP00000369757,ENSP00000379888,ENSP00000385958,ENSP00000426909,ENSP00000435096,ENSP00000470972,ENSP00000472469	GNB2L1,RPS12,RPS14,RPS16,RPS19,RPS23,RPS25,RPS26,RPS28,RPS3,RPS3A,RPS6,RPS7,RPS8,RPS9,RPSA
GO:0005844	polysome	15	66	3.64e-19	ENSP00000225430,ENSP00000262584,ENSP00000265753,ENSP00000278572,ENSP00000296674,ENSP00000307940,ENSP00000348849,ENSP00000361076,ENSP00000363018,ENSP00000369757,ENSP00000386717,ENSP00000403172,ENSP00000416429,ENSP00000447001,ENSP00000472469	EEF2,EIF4H,RPL10A,RPL18,RPL19,RPL31,RPL32,RPL6,RPL7A,RPL8,RPS23,RPS26,RPS28,RPS3,RPS6
GO:0042788	polysomal ribosome	12	30	8.93e-18	ENSP00000225430,ENSP00000262584,ENSP00000296674,ENSP00000307940,ENSP00000348849,ENSP00000361076,ENSP00000363018,ENSP00000386717,ENSP00000403172,ENSP00000416429,ENSP00000447001,ENSP00000472469	EEF2,RPL10A,RPL18,RPL19,RPL31,RPL32,RPL6,RPL7A,RPL8,RPS23,RPS26,RPS28
GO:0022625	cytosolic large ribosomal subunit	10	32	6.85e-14	ENSP00000225430,ENSP00000262584,ENSP00000322419,ENSP00000363018,ENSP00000386717,ENSP00000403172,ENSP00000416429,ENSP00000428223,ENSP00000447001,ENSP00000449328	RPL10A,RPL18,RPL19,RPL26L1,RPL31,RPL32,RPL6,RPL8,RPLP0,RPLP2
GO:0005737	cytoplasm	84	11238	9.48e-14	ENSP00000222005,ENSP00000225430,ENSP00000225792,ENSP00000228945,ENSP00000230050,ENSP00000251453,ENSP00000253108,ENSP00000259469,ENSP00000261574,ENSP00000262584,ENSP00000265753,ENSP00000266254,ENSP00000267884,ENSP00000269576,ENSP00000278572,ENSP00000293831,ENSP00000296674,ENSP00000297258,ENSP00000302896,ENSP00000307889,ENSP00000307940,ENSP00000309334,ENSP00000310861,ENSP00000311430,ENSP00000318195…	ACTN1,ARHGDIB,CAV1,CDC37,CFL1,DDX21,DDX5,EEF1A1,EEF1B2,EEF1D,EEF2,EIF3G,EIF4A1,EIF4A2,EIF4H,EIF5A,EIF6,FABP5,GLRX3,GNB2L1,HNRNPA2B1,HNRNPAB,HSP90AB1,HSPA8,IPO5,KRT10,KRT2,LDHA,MSN,NCL,NOLC1,PRMT1,RANBP1,RPL10A,RPL13,RPL13A,RPL14,RPL15,RPL17,RPL18,RPL19,RPL22,RPL23,RPL23A,RPL26L1,RPL3,RPL31,RPL32,RPL35,RPL35A,RPL4,RPL6,RPL7A,RPL8,RPL9,RPLP0,RPLP2,RPS12,RPS14,RPS16,RPS19,RPS23,RPS25,RPS26,RPS28,RPS…
GO:0005730	nucleolus	25	926	8.90e-12	ENSP00000225792,ENSP00000259469,ENSP00000261574,ENSP00000265073,ENSP00000278572,ENSP00000302896,ENSP00000307889,ENSP00000318195,ENSP00000326381,ENSP00000339063,ENSP00000339095,ENSP00000346001,ENSP00000346050,ENSP00000346120,ENSP00000354522,ENSP00000363574,ENSP00000369757,ENSP00000385410,ENSP00000385958,ENSP00000410059,ENSP00000420311,ENSP00000432083,ENSP00000435096,ENSP00000447001,ENSP00000470972	DDX21,DDX5,EEF1A1,EEF1D,EIF4A2,EIF6,HSPA8,IPO5,NCL,NOLC1,RPL13,RPL18,RPL23,RPL3,RPL35,RPS14,RPS19,RPS25,RPS3,RPS3A,RPS6,RPS7,RPS9,SUB1,TOP1
GO:0015934	large ribosomal subunit	11	87	1.41e-11	ENSP00000225430,ENSP00000262584,ENSP00000322419,ENSP00000363018,ENSP00000375730,ENSP00000386717,ENSP00000403172,ENSP00000416429,ENSP00000428223,ENSP00000447001,ENSP00000449328	RPL10A,RPL13A,RPL18,RPL19,RPL26L1,RPL31,RPL32,RPL6,RPL8,RPLP0,RPLP2
GO:0044428	nuclear part	51	4359	2.15e-11	ENSP00000225792,ENSP00000230050,ENSP00000251453,ENSP00000259469,ENSP00000261574,ENSP00000265073,ENSP00000278572,ENSP00000296674,ENSP00000297258,ENSP00000302896,ENSP00000307889,ENSP00000318195,ENSP00000325905,ENSP00000326381,ENSP00000336702,ENSP00000339001,ENSP00000339063,ENSP00000339095,ENSP00000346001,ENSP00000346050,ENSP00000346067,ENSP00000346120,ENSP00000346694,ENSP00000348849,ENSP00000349748…	CFL1,DDX21,DDX5,EEF1A1,EEF1D,EIF4A2,EIF5A,EIF6,FABP5,FUBP1,GNB2L1,HNRNPA2B1,HNRNPAB,HSP90AB1,HSPA8,IPO5,MATR3,NCL,NOLC1,PCNA,PRMT1,RANBP1,RPL13,RPL18,RPL23,RPL3,RPL35,RPS12,RPS14,RPS16,RPS19,RPS23,RPS25,RPS26,RPS28,RPS3,RPS3A,RPS6,RPS7,RPS8,RPS9,RPSA,SFPQ,SQSTM1,SRSF7,SUB1,TAF15,TOP1,TRA2B,TUBB,YBX1
GO:0044424	intracellular part	88	13996	7.92e-11	ENSP00000222005,ENSP00000225430,ENSP00000225792,ENSP00000228945,ENSP00000230050,ENSP00000251453,ENSP00000253108,ENSP00000259469,ENSP00000261574,ENSP00000262584,ENSP00000265073,ENSP00000265753,ENSP00000266254,ENSP00000267884,ENSP00000269576,ENSP00000278572,ENSP00000293831,ENSP00000296674,ENSP00000297258,ENSP00000302896,ENSP00000307889,ENSP00000307940,ENSP00000309334,ENSP00000310861,ENSP00000311430…	ACTN1,ARHGDIB,CAV1,CDC37,CFL1,DDX21,DDX5,EEF1A1,EEF1B2,EEF1D,EEF2,EIF3G,EIF4A1,EIF4A2,EIF4H,EIF5A,EIF6,FABP5,FUBP1,GLRX3,GNB2L1,HNRNPA2B1,HNRNPAB,HSP90AB1,HSPA8,IPO5,KRT10,KRT2,LDHA,MATR3,MSN,NCL,NOLC1,PCNA,PRMT1,RANBP1,RPL10A,RPL13,RPL13A,RPL14,RPL15,RPL17,RPL18,RPL19,RPL22,RPL23,RPL23A,RPL26L1,RPL3,RPL31,RPL32,RPL35,RPL35A,RPL4,RPL6,RPL7A,RPL8,RPL9,RPLP0,RPLP2,RPS12,RPS14,RPS16,RPS19,RPS23,RPS2…
GO:0031981	nuclear lumen	48	4030	8.98e-11	ENSP00000225792,ENSP00000230050,ENSP00000251453,ENSP00000259469,ENSP00000261574,ENSP00000265073,ENSP00000278572,ENSP00000296674,ENSP00000297258,ENSP00000302896,ENSP00000307889,ENSP00000318195,ENSP00000325905,ENSP00000326381,ENSP00000339063,ENSP00000339095,ENSP00000346001,ENSP00000346050,ENSP00000346067,ENSP00000346120,ENSP00000346694,ENSP00000348849,ENSP00000349748,ENSP00000351108,ENSP00000354346…	CFL1,DDX21,DDX5,EEF1A1,EEF1D,EIF4A2,EIF6,FABP5,FUBP1,GNB2L1,HNRNPA2B1,HNRNPAB,HSP90AB1,HSPA8,IPO5,MATR3,NCL,NOLC1,PCNA,PRMT1,RPL13,RPL18,RPL23,RPL3,RPL35,RPS12,RPS14,RPS16,RPS19,RPS23,RPS25,RPS26,RPS28,RPS3,RPS3A,RPS6,RPS7,RPS8,RPS9,RPSA,SFPQ,SQSTM1,SRSF7,SUB1,TAF15,TOP1,TRA2B,YBX1
GO:0044444	cytoplasmic part	74	9377	1.08e-10	ENSP00000222005,ENSP00000225430,ENSP00000228945,ENSP00000230050,ENSP00000251453,ENSP00000253108,ENSP00000259469,ENSP00000262584,ENSP00000265753,ENSP00000267884,ENSP00000269576,ENSP00000278572,ENSP00000293831,ENSP00000296674,ENSP00000297258,ENSP00000302896,ENSP00000307889,ENSP00000307940,ENSP00000309334,ENSP00000310861,ENSP00000311430,ENSP00000318195,ENSP00000322419,ENSP00000326381,ENSP00000336702…	ACTN1,ARHGDIB,CAV1,CDC37,CFL1,EEF1A1,EEF1B2,EEF1D,EEF2,EIF3G,EIF4A1,EIF4A2,EIF4H,EIF5A,EIF6,FABP5,GLRX3,GNB2L1,HSP90AB1,HSPA8,KRT10,KRT2,LDHA,MSN,NCL,PRMT1,RANBP1,RPL10A,RPL13,RPL13A,RPL14,RPL15,RPL17,RPL18,RPL19,RPL22,RPL23,RPL23A,RPL26L1,RPL3,RPL31,RPL32,RPL35,RPL35A,RPL4,RPL6,RPL7A,RPL8,RPL9,RPLP0,RPLP2,RPS12,RPS14,RPS16,RPS19,RPS23,RPS25,RPS26,RPS28,RPS3,RPS3A,RPS6,RPS7,RPS8,RPS9,RPSA,SQSTM1,…
GO:0044422	organelle part	72	9111	4.61e-10	ENSP00000225430,ENSP00000225792,ENSP00000230050,ENSP00000251453,ENSP00000259469,ENSP00000261574,ENSP00000262584,ENSP00000265073,ENSP00000266254,ENSP00000267884,ENSP00000269576,ENSP00000278572,ENSP00000296674,ENSP00000297258,ENSP00000302896,ENSP00000307889,ENSP00000307940,ENSP00000309334,ENSP00000310861,ENSP00000318195,ENSP00000322419,ENSP00000325905,ENSP00000326381,ENSP00000336702,ENSP00000336799…	ACTN1,CAV1,CFL1,DDX21,DDX5,EEF1A1,EEF1D,EEF2,EIF4A2,EIF5A,EIF6,FABP5,FUBP1,GLRX3,GNB2L1,HNRNPA2B1,HNRNPAB,HSP90AB1,HSPA8,IPO5,KRT10,KRT2,MATR3,NCL,NOLC1,PCNA,PRMT1,RANBP1,RPL10A,RPL13,RPL13A,RPL15,RPL18,RPL19,RPL23,RPL26L1,RPL3,RPL31,RPL32,RPL35,RPL6,RPL8,RPLP0,RPLP2,RPS12,RPS14,RPS16,RPS19,RPS23,RPS25,RPS26,RPS28,RPS3,RPS3A,RPS6,RPS7,RPS8,RPS9,RPSA,SFPQ,SQSTM1,SRP14,SRSF7,SUB1,TAF15,TOMM40,TOP1,…
GO:0044446	intracellular organelle part	70	8882	2.25e-09	ENSP00000225430,ENSP00000225792,ENSP00000230050,ENSP00000251453,ENSP00000259469,ENSP00000261574,ENSP00000262584,ENSP00000265073,ENSP00000266254,ENSP00000267884,ENSP00000269576,ENSP00000278572,ENSP00000296674,ENSP00000297258,ENSP00000302896,ENSP00000307889,ENSP00000307940,ENSP00000310861,ENSP00000318195,ENSP00000322419,ENSP00000325905,ENSP00000326381,ENSP00000336702,ENSP00000336799,ENSP00000339001…	ACTN1,CAV1,CFL1,DDX21,DDX5,EEF1A1,EEF1D,EEF2,EIF4A2,EIF5A,EIF6,FABP5,FUBP1,GNB2L1,HNRNPA2B1,HNRNPAB,HSP90AB1,HSPA8,IPO5,KRT10,KRT2,MATR3,NCL,NOLC1,PCNA,PRMT1,RANBP1,RPL10A,RPL13,RPL13A,RPL18,RPL19,RPL23,RPL26L1,RPL3,RPL31,RPL32,RPL35,RPL6,RPL8,RPLP0,RPLP2,RPS12,RPS14,RPS16,RPS19,RPS23,RPS25,RPS26,RPS28,RPS3,RPS3A,RPS6,RPS7,RPS8,RPS9,RPSA,SFPQ,SQSTM1,SRP14,SRSF7,SUB1,TAF15,TOMM40,TOP1,TRA2B,TTLL1,…
GO:0070013	intracellular organelle lumen	52	5162	2.92e-09	ENSP00000225792,ENSP00000230050,ENSP00000251453,ENSP00000259469,ENSP00000261574,ENSP00000265073,ENSP00000267884,ENSP00000278572,ENSP00000296674,ENSP00000297258,ENSP00000302896,ENSP00000307889,ENSP00000307940,ENSP00000318195,ENSP00000325905,ENSP00000326381,ENSP00000339001,ENSP00000339063,ENSP00000339095,ENSP00000346001,ENSP00000346050,ENSP00000346067,ENSP00000346120,ENSP00000346694,ENSP00000348849…	ACTN1,CFL1,DDX21,DDX5,EEF1A1,EEF1D,EEF2,EIF4A2,EIF6,FABP5,FUBP1,GNB2L1,HNRNPA2B1,HNRNPAB,HSP90AB1,HSPA8,IPO5,MATR3,NCL,NOLC1,PCNA,PRMT1,RPL13,RPL18,RPL23,RPL3,RPL35,RPS12,RPS14,RPS16,RPS19,RPS23,RPS25,RPS26,RPS28,RPS3,RPS3A,RPS6,RPS7,RPS8,RPS9,RPSA,SFPQ,SQSTM1,SRP14,SRSF7,SUB1,TAF15,TOP1,TRA2B,TUBB,YBX1
GO:0005634	nucleus	59	6892	3.29e-08	ENSP00000225792,ENSP00000230050,ENSP00000251453,ENSP00000259469,ENSP00000261574,ENSP00000265073,ENSP00000267884,ENSP00000278572,ENSP00000296674,ENSP00000297258,ENSP00000302896,ENSP00000307889,ENSP00000309334,ENSP00000311430,ENSP00000318195,ENSP00000325905,ENSP00000326381,ENSP00000336702,ENSP00000339001,ENSP00000339063,ENSP00000339095,ENSP00000346001,ENSP00000346050,ENSP00000346067,ENSP00000346088…	CFL1,DDX21,DDX5,EEF1A1,EEF1D,EIF4A2,EIF5A,EIF6,FABP5,FUBP1,GLRX3,GNB2L1,HNRNPA2B1,HNRNPAB,HSP90AB1,HSPA8,IPO5,MATR3,NCL,NOLC1,PCNA,PRMT1,RANBP1,RPL13,RPL15,RPL18,RPL22,RPL23,RPL23A,RPL3,RPL35,RPL4,RPL6,RPLP0,RPS12,RPS14,RPS16,RPS19,RPS23,RPS25,RPS26,RPS28,RPS3,RPS3A,RPS6,RPS7,RPS8,RPS9,RPSA,SFPQ,SQSTM1,SRP14,SRSF7,SUB1,TAF15,TOP1,TRA2B,TUBB,YBX1
GO:0043229	intracellular organelle	79	12193	2.73e-07	ENSP00000225430,ENSP00000225792,ENSP00000228945,ENSP00000230050,ENSP00000251453,ENSP00000259469,ENSP00000261574,ENSP00000262584,ENSP00000265073,ENSP00000266254,ENSP00000267884,ENSP00000269576,ENSP00000278572,ENSP00000296674,ENSP00000297258,ENSP00000302896,ENSP00000307889,ENSP00000307940,ENSP00000309334,ENSP00000310861,ENSP00000311430,ENSP00000318195,ENSP00000322419,ENSP00000325905,ENSP00000326381…	ACTN1,ARHGDIB,CAV1,CFL1,DDX21,DDX5,EEF1A1,EEF1D,EEF2,EIF4A2,EIF5A,EIF6,FABP5,FUBP1,GLRX3,GNB2L1,HNRNPA2B1,HNRNPAB,HSP90AB1,HSPA8,IPO5,KRT10,KRT2,MATR3,MSN,NCL,NOLC1,PCNA,PRMT1,RANBP1,RPL10A,RPL13,RPL13A,RPL15,RPL18,RPL19,RPL22,RPL23,RPL23A,RPL26L1,RPL3,RPL31,RPL32,RPL35,RPL4,RPL6,RPL7A,RPL8,RPL9,RPLP0,RPLP2,RPS12,RPS14,RPS16,RPS19,RPS23,RPS25,RPS26,RPS28,RPS3,RPS3A,RPS6,RPS7,RPS8,RPS9,RPSA,SFPQ,S…
GO:0044464	cell part	89	16244	7.62e-07	ENSP00000200181,ENSP00000222005,ENSP00000225430,ENSP00000225792,ENSP00000228945,ENSP00000230050,ENSP00000251453,ENSP00000253108,ENSP00000259469,ENSP00000261574,ENSP00000262584,ENSP00000265073,ENSP00000265753,ENSP00000266254,ENSP00000267884,ENSP00000269576,ENSP00000278572,ENSP00000293831,ENSP00000296674,ENSP00000297258,ENSP00000302896,ENSP00000307889,ENSP00000307940,ENSP00000309334,ENSP00000310861…	ACTN1,ARHGDIB,CAV1,CDC37,CFL1,DDX21,DDX5,EEF1A1,EEF1B2,EEF1D,EEF2,EIF3G,EIF4A1,EIF4A2,EIF4H,EIF5A,EIF6,FABP5,FUBP1,GLRX3,GNB2L1,HNRNPA2B1,HNRNPAB,HSP90AB1,HSPA8,IPO5,ITGB4,KRT10,KRT2,LDHA,MATR3,MSN,NCL,NOLC1,PCNA,PRMT1,RANBP1,RPL10A,RPL13,RPL13A,RPL14,RPL15,RPL17,RPL18,RPL19,RPL22,RPL23,RPL23A,RPL26L1,RPL3,RPL31,RPL32,RPL35,RPL35A,RPL4,RPL6,RPL7A,RPL8,RPL9,RPLP0,RPLP2,RPS12,RPS14,RPS16,RPS19,RPS2…
GO:0005654	nucleoplasm	37	3446	1.23e-06	ENSP00000225792,ENSP00000230050,ENSP00000251453,ENSP00000278572,ENSP00000296674,ENSP00000297258,ENSP00000302896,ENSP00000318195,ENSP00000325905,ENSP00000339095,ENSP00000346050,ENSP00000346067,ENSP00000346120,ENSP00000346694,ENSP00000348849,ENSP00000349748,ENSP00000351108,ENSP00000354522,ENSP00000359804,ENSP00000360609,ENSP00000361626,ENSP00000363574,ENSP00000368458,ENSP00000369757,ENSP00000374455…	DDX21,DDX5,EIF6,FABP5,FUBP1,GNB2L1,HNRNPA2B1,HNRNPAB,HSP90AB1,HSPA8,NCL,NOLC1,PCNA,PRMT1,RPL23,RPS12,RPS14,RPS16,RPS19,RPS23,RPS25,RPS26,RPS28,RPS3,RPS3A,RPS6,RPS7,RPS8,RPS9,RPSA,SFPQ,SQSTM1,SRSF7,TAF15,TOP1,TRA2B,YBX1
GO:0005791	rough endoplasmic reticulum	6	74	1.67e-05	ENSP00000296674,ENSP00000311430,ENSP00000348849,ENSP00000403172,ENSP00000447001,ENSP00000472469	RPL18,RPL4,RPL6,RPS23,RPS26,RPS28
GO:0005853	eukaryotic translation elongation factor 1 complex	3	4	3.02e-05	ENSP00000339063,ENSP00000376056,ENSP00000410059	EEF1A1,EEF1B2,EEF1D
GO:0036464	cytoplasmic ribonucleoprotein granule	8	191	3.18e-05	ENSP00000318195,ENSP00000339001,ENSP00000354522,ENSP00000361626,ENSP00000369757,ENSP00000374455,ENSP00000403172,ENSP00000449328	NCL,RPL6,RPLP0,RPS6,SQSTM1,TOP1,TUBB,YBX1
GO:0016281	eukaryotic translation initiation factor 4F complex	3	9	0.00017	ENSP00000265753,ENSP00000293831,ENSP00000326381	EIF4A1,EIF4A2,EIF4H
GO:0034774	secretory granule lumen	8	323	0.0011	ENSP00000267884,ENSP00000297258,ENSP00000307940,ENSP00000339001,ENSP00000339063,ENSP00000360609,ENSP00000377941,ENSP00000432083	ACTN1,EEF1A1,EEF2,FABP5,HSP90AB1,HSPA8,SRP14,TUBB
GO:1904813	ficolin-1-rich granule lumen	5	125	0.0025	ENSP00000267884,ENSP00000307940,ENSP00000339063,ENSP00000360609,ENSP00000432083	EEF1A1,EEF2,HSP90AB1,HSPA8,SRP14
GO:0034399	nuclear periphery	5	134	0.0034	ENSP00000261574,ENSP00000346694,ENSP00000349748,ENSP00000354346,ENSP00000432660	CFL1,HNRNPA2B1,IPO5,MATR3,SFPQ
GO:0098556	cytoplasmic side of rough endoplasmic reticulum membrane	2	6	0.0043	ENSP00000348849,ENSP00000472469	RPS26,RPS28
GO:0016363	nuclear matrix	4	106	0.0119	ENSP00000346694,ENSP00000349748,ENSP00000354346,ENSP00000432660	CFL1,HNRNPA2B1,MATR3,SFPQ
GO:0005681	spliceosomal complex	5	187	0.0131	ENSP00000225792,ENSP00000346694,ENSP00000361626,ENSP00000416959,ENSP00000432083	DDX5,HNRNPA2B1,HSPA8,TRA2B,YBX1
GO:0043231	intracellular membrane-bounded organelle	61	10365	0.0149	ENSP00000225792,ENSP00000230050,ENSP00000251453,ENSP00000259469,ENSP00000261574,ENSP00000265073,ENSP00000267884,ENSP00000278572,ENSP00000296674,ENSP00000297258,ENSP00000302896,ENSP00000307889,ENSP00000309334,ENSP00000311430,ENSP00000318195,ENSP00000325905,ENSP00000326381,ENSP00000336702,ENSP00000339001,ENSP00000339063,ENSP00000339095,ENSP00000339191,ENSP00000346001,ENSP00000346050,ENSP00000346067…	CAV1,CFL1,DDX21,DDX5,EEF1A1,EEF1D,EIF4A2,EIF5A,EIF6,FABP5,FUBP1,GLRX3,GNB2L1,HNRNPA2B1,HNRNPAB,HSP90AB1,HSPA8,IPO5,MATR3,NCL,NOLC1,PCNA,PRMT1,RANBP1,RPL13,RPL15,RPL18,RPL22,RPL23,RPL23A,RPL3,RPL35,RPL4,RPL6,RPLP0,RPS12,RPS14,RPS16,RPS19,RPS23,RPS25,RPS26,RPS28,RPS3,RPS3A,RPS6,RPS7,RPS8,RPS9,RPSA,SFPQ,SQSTM1,SRP14,SRSF7,SUB1,TAF15,TOMM40,TOP1,TRA2B,TUBB,YBX1
GO:0031143	pseudopodium	2	17	0.0225	ENSP00000353408,ENSP00000377941	ACTN1,MSN
GO:0043227	membrane-bounded organelle	64	11244	0.0237	ENSP00000225792,ENSP00000228945,ENSP00000230050,ENSP00000251453,ENSP00000259469,ENSP00000261574,ENSP00000265073,ENSP00000267884,ENSP00000278572,ENSP00000296674,ENSP00000297258,ENSP00000302896,ENSP00000307889,ENSP00000307940,ENSP00000309334,ENSP00000311430,ENSP00000318195,ENSP00000325905,ENSP00000326381,ENSP00000336702,ENSP00000339001,ENSP00000339063,ENSP00000339095,ENSP00000339191,ENSP00000346001…	ACTN1,ARHGDIB,CAV1,CFL1,DDX21,DDX5,EEF1A1,EEF1D,EEF2,EIF4A2,EIF5A,EIF6,FABP5,FUBP1,GLRX3,GNB2L1,HNRNPA2B1,HNRNPAB,HSP90AB1,HSPA8,IPO5,MATR3,NCL,NOLC1,PCNA,PRMT1,RANBP1,RPL13,RPL15,RPL18,RPL22,RPL23,RPL23A,RPL3,RPL35,RPL4,RPL6,RPLP0,RPS12,RPS14,RPS16,RPS19,RPS23,RPS25,RPS26,RPS28,RPS3,RPS3A,RPS6,RPS7,RPS8,RPS9,RPSA,SFPQ,SQSTM1,SRP14,SRSF7,SUB1,TAF15,TOMM40,TOP1,TRA2B,TUBB,YBX1
GO:0048471	perinuclear region of cytoplasm	9	670	0.0237	ENSP00000253108,ENSP00000265753,ENSP00000326381,ENSP00000339191,ENSP00000353408,ENSP00000360609,ENSP00000369757,ENSP00000416959,ENSP00000426909	CAV1,EIF3G,EIF4A2,EIF4H,GNB2L1,HSP90AB1,MSN,RPS6,TRA2B
GO:0101031	chaperone complex	2	19	0.0259	ENSP00000222005,ENSP00000432083	CDC37,HSPA8
GO:0005938	cell cortex	5	230	0.0272	ENSP00000318195,ENSP00000339063,ENSP00000339191,ENSP00000357633,ENSP00000432660	CAV1,CFL1,EEF1A1,GLRX3,NCL
GO:0005635	nuclear envelope	7	446	0.0278	ENSP00000261574,ENSP00000336702,ENSP00000339001,ENSP00000354346,ENSP00000361626,ENSP00000401564,ENSP00000416959	EIF5A,IPO5,MATR3,RANBP1,TRA2B,TUBB,YBX1
GO:0030684	preribosome	3	74	0.0314	ENSP00000339095,ENSP00000346067,ENSP00000363574	EIF6,RPS7,RPSA
GO:0043209	myelin sheath	4	157	0.0363	ENSP00000336799,ENSP00000339063,ENSP00000353408,ENSP00000432083	EEF1A1,HSPA8,MSN,TUBA1B
GO:0016234	inclusion body	3	81	0.0379	ENSP00000307940,ENSP00000360609,ENSP00000374455	EEF2,HSP90AB1,SQSTM1
GO:0001726	ruffle	4	164	0.0407	ENSP00000278572,ENSP00000339063,ENSP00000377941,ENSP00000432660	ACTN1,CFL1,EEF1A1,RPS3
GO:0032587	ruffle membrane	3	87	0.0444	ENSP00000278572,ENSP00000339063,ENSP00000432660	CFL1,EEF1A1,RPS3
GO:0043596	nuclear replication fork	2	28	0.0447	ENSP00000354522,ENSP00000368458	PCNA,TOP1
GO:0030686	90S preribosome	2	30	0.0498	ENSP00000339095,ENSP00000346067	RPS7,RPSA
PaCa44_gene ontology_biological process_downregulated proteins
#term ID	term description	observed gene count	background gene count	false discovery rate	matching proteins in your network (IDs)
GO:0006413	translational initiation	43	142	2.83e-61	ENSP00000225430,ENSP00000230050,ENSP00000251453,ENSP00000253108,ENSP00000259469,ENSP00000262584,ENSP00000265753,ENSP00000278572,ENSP00000293831,ENSP00000296674,ENSP00000302896,ENSP00000307889,ENSP00000309334,ENSP00000311430,ENSP00000322419,ENSP00000326381,ENSP00000339095,ENSP00000346001,ENSP00000346050,ENSP00000346067,ENSP00000346088,ENSP00000348849,ENSP00000361076,ENSP00000363018,ENSP00000363574…
GO:0006614	SRP-dependent cotranslational protein targeting to membrane	39	92	5.51e-60	ENSP00000225430,ENSP00000230050,ENSP00000251453,ENSP00000259469,ENSP00000262584,ENSP00000267884,ENSP00000278572,ENSP00000296674,ENSP00000302896,ENSP00000307889,ENSP00000309334,ENSP00000311430,ENSP00000322419,ENSP00000339095,ENSP00000346001,ENSP00000346050,ENSP00000346067,ENSP00000346088,ENSP00000348849,ENSP00000361076,ENSP00000363018,ENSP00000369757,ENSP00000375730,ENSP00000379506,ENSP00000379888…
GO:0006412	translation	50	362	2.52e-58	ENSP00000225430,ENSP00000230050,ENSP00000251453,ENSP00000253108,ENSP00000259469,ENSP00000262584,ENSP00000265753,ENSP00000278572,ENSP00000293831,ENSP00000296674,ENSP00000302896,ENSP00000307889,ENSP00000307940,ENSP00000309334,ENSP00000311430,ENSP00000322419,ENSP00000326381,ENSP00000336702,ENSP00000339063,ENSP00000339095,ENSP00000346001,ENSP00000346050,ENSP00000346067,ENSP00000346088,ENSP00000348849…
GO:0000184	nuclear-transcribed mRNA catabolic process, nonsense-mediated decay	38	118	3.61e-55	ENSP00000225430,ENSP00000230050,ENSP00000251453,ENSP00000259469,ENSP00000262584,ENSP00000278572,ENSP00000296674,ENSP00000302896,ENSP00000307889,ENSP00000309334,ENSP00000311430,ENSP00000322419,ENSP00000339095,ENSP00000346001,ENSP00000346050,ENSP00000346067,ENSP00000346088,ENSP00000348849,ENSP00000361076,ENSP00000363018,ENSP00000369757,ENSP00000375730,ENSP00000379506,ENSP00000379888,ENSP00000385958…
GO:0006518	peptide metabolic process	51	497	7.24e-54	ENSP00000225430,ENSP00000230050,ENSP00000251453,ENSP00000253108,ENSP00000259469,ENSP00000262584,ENSP00000265753,ENSP00000278572,ENSP00000293831,ENSP00000296674,ENSP00000302896,ENSP00000307889,ENSP00000307940,ENSP00000309334,ENSP00000311430,ENSP00000322419,ENSP00000326381,ENSP00000336702,ENSP00000339063,ENSP00000339095,ENSP00000346001,ENSP00000346050,ENSP00000346067,ENSP00000346088,ENSP00000348849…
GO:0000956	nuclear-transcribed mRNA catabolic process	39	191	4.08e-50	ENSP00000225430,ENSP00000225792,ENSP00000230050,ENSP00000251453,ENSP00000259469,ENSP00000262584,ENSP00000278572,ENSP00000296674,ENSP00000302896,ENSP00000307889,ENSP00000309334,ENSP00000311430,ENSP00000322419,ENSP00000339095,ENSP00000346001,ENSP00000346050,ENSP00000346067,ENSP00000346088,ENSP00000348849,ENSP00000361076,ENSP00000363018,ENSP00000369757,ENSP00000375730,ENSP00000379506,ENSP00000379888…
GO:0006605	protein targeting	42	318	2.61e-47	ENSP00000222005,ENSP00000225430,ENSP00000230050,ENSP00000251453,ENSP00000259469,ENSP00000262584,ENSP00000267884,ENSP00000278572,ENSP00000296674,ENSP00000302896,ENSP00000307889,ENSP00000309334,ENSP00000311430,ENSP00000322419,ENSP00000339095,ENSP00000346001,ENSP00000346050,ENSP00000346067,ENSP00000346088,ENSP00000348849,ENSP00000361076,ENSP00000363018,ENSP00000369757,ENSP00000375730,ENSP00000379506…
GO:0072594	establishment of protein localization to organelle	43	396	2.72e-45	ENSP00000225430,ENSP00000230050,ENSP00000251453,ENSP00000259469,ENSP00000261574,ENSP00000262584,ENSP00000267884,ENSP00000278572,ENSP00000296674,ENSP00000302896,ENSP00000307889,ENSP00000309334,ENSP00000311430,ENSP00000322419,ENSP00000339095,ENSP00000346001,ENSP00000346050,ENSP00000346067,ENSP00000346088,ENSP00000348849,ENSP00000361076,ENSP00000363018,ENSP00000369757,ENSP00000375730,ENSP00000379506…
GO:0034655	nucleobase-containing compound catabolic process	40	394	1.21e-40	ENSP00000225430,ENSP00000225792,ENSP00000230050,ENSP00000251453,ENSP00000259469,ENSP00000262584,ENSP00000278572,ENSP00000296674,ENSP00000302896,ENSP00000307889,ENSP00000309334,ENSP00000311430,ENSP00000322419,ENSP00000339095,ENSP00000346001,ENSP00000346050,ENSP00000346067,ENSP00000346088,ENSP00000348849,ENSP00000361076,ENSP00000363018,ENSP00000369757,ENSP00000375730,ENSP00000379506,ENSP00000379888…
GO:0016071	mRNA metabolic process	46	667	1.49e-40	ENSP00000225430,ENSP00000225792,ENSP00000230050,ENSP00000251453,ENSP00000259469,ENSP00000262584,ENSP00000278572,ENSP00000296674,ENSP00000302896,ENSP00000307889,ENSP00000309334,ENSP00000311430,ENSP00000322419,ENSP00000325905,ENSP00000339095,ENSP00000346001,ENSP00000346050,ENSP00000346067,ENSP00000346088,ENSP00000346694,ENSP00000348849,ENSP00000349748,ENSP00000361076,ENSP00000361626,ENSP00000363018…
GO:0072657	protein localization to membrane	40	405	3.07e-40	ENSP00000225430,ENSP00000230050,ENSP00000251453,ENSP00000259469,ENSP00000262584,ENSP00000267884,ENSP00000278572,ENSP00000296674,ENSP00000302896,ENSP00000307889,ENSP00000309334,ENSP00000311430,ENSP00000322419,ENSP00000339095,ENSP00000339191,ENSP00000346001,ENSP00000346050,ENSP00000346067,ENSP00000346088,ENSP00000348849,ENSP00000361076,ENSP00000363018,ENSP00000369757,ENSP00000375730,ENSP00000379506…
GO:0006886	intracellular protein transport	48	836	3.92e-39	ENSP00000222005,ENSP00000225430,ENSP00000230050,ENSP00000251453,ENSP00000259469,ENSP00000261574,ENSP00000262584,ENSP00000267884,ENSP00000278572,ENSP00000296674,ENSP00000302896,ENSP00000307889,ENSP00000309334,ENSP00000311430,ENSP00000322419,ENSP00000325905,ENSP00000336702,ENSP00000339095,ENSP00000346001,ENSP00000346050,ENSP00000346067,ENSP00000346088,ENSP00000346694,ENSP00000348849,ENSP00000361076…
GO:0033365	protein localization to organelle	44	649	2.80e-38	ENSP00000225430,ENSP00000230050,ENSP00000251453,ENSP00000259469,ENSP00000261574,ENSP00000262584,ENSP00000267884,ENSP00000278572,ENSP00000296674,ENSP00000302896,ENSP00000307889,ENSP00000309334,ENSP00000311430,ENSP00000322419,ENSP00000339095,ENSP00000346001,ENSP00000346050,ENSP00000346067,ENSP00000346088,ENSP00000348849,ENSP00000361076,ENSP00000361626,ENSP00000363018,ENSP00000369757,ENSP00000375730…
GO:1901566	organonitrogen compound biosynthetic process	52	1370	1.55e-34	ENSP00000225430,ENSP00000230050,ENSP00000251453,ENSP00000253108,ENSP00000259469,ENSP00000262584,ENSP00000265753,ENSP00000278572,ENSP00000293831,ENSP00000296674,ENSP00000297258,ENSP00000302896,ENSP00000307889,ENSP00000307940,ENSP00000309334,ENSP00000311430,ENSP00000322419,ENSP00000326381,ENSP00000336702,ENSP00000339063,ENSP00000339095,ENSP00000346001,ENSP00000346050,ENSP00000346067,ENSP00000346088…
GO:0046907	intracellular transport	51	1390	5.23e-33	ENSP00000222005,ENSP00000225430,ENSP00000230050,ENSP00000251453,ENSP00000259469,ENSP00000261574,ENSP00000262584,ENSP00000267884,ENSP00000278572,ENSP00000296674,ENSP00000302896,ENSP00000307889,ENSP00000309334,ENSP00000311430,ENSP00000322419,ENSP00000325905,ENSP00000336702,ENSP00000336799,ENSP00000339001,ENSP00000339095,ENSP00000346001,ENSP00000346050,ENSP00000346067,ENSP00000346088,ENSP00000346694…
GO:0034613	cellular protein localization	50	1367	3.88e-32	ENSP00000222005,ENSP00000225430,ENSP00000230050,ENSP00000251453,ENSP00000259469,ENSP00000261574,ENSP00000262584,ENSP00000267884,ENSP00000278572,ENSP00000296674,ENSP00000302896,ENSP00000307889,ENSP00000309334,ENSP00000311430,ENSP00000322419,ENSP00000325905,ENSP00000336702,ENSP00000339095,ENSP00000339191,ENSP00000346001,ENSP00000346050,ENSP00000346067,ENSP00000346088,ENSP00000346694,ENSP00000348849…
GO:0002181	cytoplasmic translation	21	57	1.30e-30	ENSP00000225430,ENSP00000262584,ENSP00000265753,ENSP00000278572,ENSP00000296674,ENSP00000309334,ENSP00000311430,ENSP00000322419,ENSP00000339095,ENSP00000346050,ENSP00000346088,ENSP00000348849,ENSP00000363018,ENSP00000386717,ENSP00000400467,ENSP00000403172,ENSP00000416429,ENSP00000419117,ENSP00000428223,ENSP00000447001,ENSP00000472469
GO:0044265	cellular macromolecule catabolic process	41	842	6.85e-30	ENSP00000225430,ENSP00000225792,ENSP00000230050,ENSP00000251453,ENSP00000259469,ENSP00000262584,ENSP00000278572,ENSP00000296674,ENSP00000302896,ENSP00000307889,ENSP00000309334,ENSP00000311430,ENSP00000322419,ENSP00000339095,ENSP00000346001,ENSP00000346050,ENSP00000346067,ENSP00000346088,ENSP00000348849,ENSP00000361076,ENSP00000363018,ENSP00000369757,ENSP00000374455,ENSP00000375730,ENSP00000379506…
GO:0009057	macromolecule catabolic process	42	970	8.01e-29	ENSP00000225430,ENSP00000225792,ENSP00000230050,ENSP00000251453,ENSP00000259469,ENSP00000262584,ENSP00000278572,ENSP00000296674,ENSP00000302896,ENSP00000307889,ENSP00000309334,ENSP00000311430,ENSP00000322419,ENSP00000339095,ENSP00000346001,ENSP00000346050,ENSP00000346067,ENSP00000346088,ENSP00000348849,ENSP00000361076,ENSP00000363018,ENSP00000369757,ENSP00000374455,ENSP00000375730,ENSP00000379506…
GO:0010629	negative regulation of gene expression	50	1670	2.92e-28	ENSP00000225430,ENSP00000225792,ENSP00000230050,ENSP00000251453,ENSP00000259469,ENSP00000262584,ENSP00000278572,ENSP00000296674,ENSP00000302896,ENSP00000307889,ENSP00000309334,ENSP00000311430,ENSP00000318195,ENSP00000322419,ENSP00000325905,ENSP00000339095,ENSP00000339191,ENSP00000346001,ENSP00000346050,ENSP00000346067,ENSP00000346088,ENSP00000346694,ENSP00000348849,ENSP00000349748,ENSP00000361076…
GO:0051641	cellular localization	53	2180	3.94e-26	ENSP00000222005,ENSP00000225430,ENSP00000230050,ENSP00000251453,ENSP00000259469,ENSP00000261574,ENSP00000262584,ENSP00000267884,ENSP00000278572,ENSP00000296674,ENSP00000302896,ENSP00000307889,ENSP00000309334,ENSP00000311430,ENSP00000322419,ENSP00000325905,ENSP00000336702,ENSP00000336799,ENSP00000339001,ENSP00000339095,ENSP00000339191,ENSP00000346001,ENSP00000346050,ENSP00000346067,ENSP00000346088…
GO:0008104	protein localization	51	1966	4.01e-26	ENSP00000222005,ENSP00000225430,ENSP00000230050,ENSP00000251453,ENSP00000259469,ENSP00000261574,ENSP00000262584,ENSP00000267884,ENSP00000278572,ENSP00000296674,ENSP00000302896,ENSP00000307889,ENSP00000309334,ENSP00000311430,ENSP00000322419,ENSP00000325905,ENSP00000336702,ENSP00000339095,ENSP00000339191,ENSP00000346001,ENSP00000346050,ENSP00000346067,ENSP00000346088,ENSP00000346694,ENSP00000348849…
GO:0010468	regulation of gene expression	69	4533	2.15e-25	ENSP00000222005,ENSP00000225430,ENSP00000225792,ENSP00000230050,ENSP00000251453,ENSP00000259469,ENSP00000262584,ENSP00000265073,ENSP00000265753,ENSP00000278572,ENSP00000293831,ENSP00000296674,ENSP00000302896,ENSP00000307889,ENSP00000307940,ENSP00000309334,ENSP00000311430,ENSP00000318195,ENSP00000322419,ENSP00000325905,ENSP00000326381,ENSP00000336702,ENSP00000339063,ENSP00000339095,ENSP00000339191…
GO:0010467	gene expression	63	3733	2.80e-24	ENSP00000225430,ENSP00000225792,ENSP00000230050,ENSP00000251453,ENSP00000253108,ENSP00000259469,ENSP00000262584,ENSP00000265073,ENSP00000265753,ENSP00000278572,ENSP00000293831,ENSP00000296674,ENSP00000302896,ENSP00000307889,ENSP00000307940,ENSP00000309334,ENSP00000311430,ENSP00000322419,ENSP00000325905,ENSP00000326381,ENSP00000336702,ENSP00000339063,ENSP00000339095,ENSP00000346001,ENSP00000346050…
GO:0034645	cellular macromolecule biosynthetic process	61	3518	1.00e-23	ENSP00000225430,ENSP00000225792,ENSP00000230050,ENSP00000251453,ENSP00000253108,ENSP00000259469,ENSP00000262584,ENSP00000265073,ENSP00000265753,ENSP00000278572,ENSP00000293831,ENSP00000296674,ENSP00000302896,ENSP00000307889,ENSP00000307940,ENSP00000309334,ENSP00000311430,ENSP00000322419,ENSP00000326381,ENSP00000336702,ENSP00000339063,ENSP00000339095,ENSP00000346001,ENSP00000346050,ENSP00000346067…
GO:0044271	cellular nitrogen compound biosynthetic process	61	3528	1.14e-23	ENSP00000225430,ENSP00000225792,ENSP00000230050,ENSP00000251453,ENSP00000253108,ENSP00000259469,ENSP00000262584,ENSP00000265073,ENSP00000265753,ENSP00000278572,ENSP00000293831,ENSP00000296674,ENSP00000302896,ENSP00000307889,ENSP00000307940,ENSP00000309334,ENSP00000311430,ENSP00000322419,ENSP00000326381,ENSP00000336702,ENSP00000339063,ENSP00000339095,ENSP00000346001,ENSP00000346050,ENSP00000346067…
GO:0071702	organic substance transport	49	2040	2.25e-23	ENSP00000222005,ENSP00000225430,ENSP00000230050,ENSP00000251453,ENSP00000259469,ENSP00000261574,ENSP00000262584,ENSP00000267884,ENSP00000278572,ENSP00000296674,ENSP00000302896,ENSP00000307889,ENSP00000309334,ENSP00000311430,ENSP00000322419,ENSP00000325905,ENSP00000336702,ENSP00000339095,ENSP00000339191,ENSP00000346001,ENSP00000346050,ENSP00000346067,ENSP00000346088,ENSP00000346694,ENSP00000348849…
GO:0044248	cellular catabolic process	45	1646	3.16e-23	ENSP00000200181,ENSP00000225430,ENSP00000225792,ENSP00000230050,ENSP00000251453,ENSP00000259469,ENSP00000262584,ENSP00000278572,ENSP00000296674,ENSP00000297258,ENSP00000302896,ENSP00000307889,ENSP00000309334,ENSP00000311430,ENSP00000322419,ENSP00000339095,ENSP00000346001,ENSP00000346050,ENSP00000346067,ENSP00000346088,ENSP00000348849,ENSP00000361076,ENSP00000363018,ENSP00000369757,ENSP00000374455…
GO:0044267	cellular protein metabolic process	61	3603	3.25e-23	ENSP00000222005,ENSP00000225430,ENSP00000230050,ENSP00000251453,ENSP00000253108,ENSP00000259469,ENSP00000262584,ENSP00000265753,ENSP00000266254,ENSP00000269576,ENSP00000278572,ENSP00000293831,ENSP00000296674,ENSP00000302896,ENSP00000307889,ENSP00000307940,ENSP00000309334,ENSP00000310861,ENSP00000311430,ENSP00000322419,ENSP00000326381,ENSP00000336702,ENSP00000339063,ENSP00000339095,ENSP00000346001…
GO:0010605	negative regulation of macromolecule metabolic process	53	2558	6.17e-23	ENSP00000225430,ENSP00000225792,ENSP00000230050,ENSP00000251453,ENSP00000259469,ENSP00000261574,ENSP00000262584,ENSP00000278572,ENSP00000296674,ENSP00000302896,ENSP00000307889,ENSP00000309334,ENSP00000311430,ENSP00000318195,ENSP00000322419,ENSP00000325905,ENSP00000326381,ENSP00000339095,ENSP00000339191,ENSP00000346001,ENSP00000346050,ENSP00000346067,ENSP00000346088,ENSP00000346694,ENSP00000348849…
GO:1901575	organic substance catabolic process	44	1609	1.30e-22	ENSP00000225430,ENSP00000225792,ENSP00000230050,ENSP00000251453,ENSP00000259469,ENSP00000262584,ENSP00000278572,ENSP00000296674,ENSP00000297258,ENSP00000302896,ENSP00000307889,ENSP00000309334,ENSP00000311430,ENSP00000322419,ENSP00000339095,ENSP00000346001,ENSP00000346050,ENSP00000346067,ENSP00000346088,ENSP00000348849,ENSP00000361076,ENSP00000363018,ENSP00000369757,ENSP00000374455,ENSP00000375730…
GO:0019538	protein metabolic process	63	4194	1.57e-21	ENSP00000222005,ENSP00000225430,ENSP00000230050,ENSP00000251453,ENSP00000253108,ENSP00000259469,ENSP00000262584,ENSP00000265753,ENSP00000266254,ENSP00000269576,ENSP00000278572,ENSP00000293831,ENSP00000296674,ENSP00000302896,ENSP00000307889,ENSP00000307940,ENSP00000309334,ENSP00000310861,ENSP00000311430,ENSP00000322419,ENSP00000326381,ENSP00000336702,ENSP00000339063,ENSP00000339095,ENSP00000346001…
GO:0060255	regulation of macromolecule metabolic process	72	6072	1.74e-20	ENSP00000222005,ENSP00000225430,ENSP00000225792,ENSP00000230050,ENSP00000251453,ENSP00000259469,ENSP00000261574,ENSP00000262584,ENSP00000265073,ENSP00000265753,ENSP00000278572,ENSP00000293831,ENSP00000296674,ENSP00000302896,ENSP00000307889,ENSP00000307940,ENSP00000309334,ENSP00000311430,ENSP00000318195,ENSP00000322419,ENSP00000325905,ENSP00000326381,ENSP00000336702,ENSP00000339063,ENSP00000339095…
GO:0016070	RNA metabolic process	56	3430	1.09e-19	ENSP00000225430,ENSP00000225792,ENSP00000230050,ENSP00000251453,ENSP00000259469,ENSP00000262584,ENSP00000265073,ENSP00000278572,ENSP00000293831,ENSP00000296674,ENSP00000302896,ENSP00000307889,ENSP00000309334,ENSP00000311430,ENSP00000322419,ENSP00000325905,ENSP00000326381,ENSP00000339063,ENSP00000339095,ENSP00000346001,ENSP00000346050,ENSP00000346067,ENSP00000346088,ENSP00000346120,ENSP00000346694…
GO:0022613	ribonucleoprotein complex biogenesis	25	409	1.52e-19	ENSP00000251453,ENSP00000259469,ENSP00000265753,ENSP00000296674,ENSP00000302896,ENSP00000339095,ENSP00000346001,ENSP00000346067,ENSP00000346120,ENSP00000360609,ENSP00000361076,ENSP00000363018,ENSP00000363574,ENSP00000369757,ENSP00000379506,ENSP00000379888,ENSP00000385410,ENSP00000385958,ENSP00000389103,ENSP00000403172,ENSP00000419117,ENSP00000428223,ENSP00000449328,ENSP00000470972,ENSP00000472469
GO:0042254	ribosome biogenesis	22	270	1.52e-19	ENSP00000251453,ENSP00000259469,ENSP00000302896,ENSP00000339095,ENSP00000346001,ENSP00000346067,ENSP00000346120,ENSP00000361076,ENSP00000363018,ENSP00000363574,ENSP00000369757,ENSP00000379506,ENSP00000379888,ENSP00000385410,ENSP00000385958,ENSP00000389103,ENSP00000403172,ENSP00000419117,ENSP00000428223,ENSP00000449328,ENSP00000470972,ENSP00000472469
GO:0044249	cellular biosynthetic process	63	4567	1.54e-19	ENSP00000225430,ENSP00000225792,ENSP00000230050,ENSP00000251453,ENSP00000253108,ENSP00000259469,ENSP00000262584,ENSP00000265073,ENSP00000265753,ENSP00000278572,ENSP00000293831,ENSP00000296674,ENSP00000297258,ENSP00000302896,ENSP00000307889,ENSP00000307940,ENSP00000309334,ENSP00000311430,ENSP00000322419,ENSP00000326381,ENSP00000336702,ENSP00000339063,ENSP00000339095,ENSP00000346001,ENSP00000346050…
GO:0019222	regulation of metabolic process	73	6516	1.68e-19	ENSP00000222005,ENSP00000225430,ENSP00000225792,ENSP00000230050,ENSP00000251453,ENSP00000259469,ENSP00000261574,ENSP00000262584,ENSP00000265073,ENSP00000265753,ENSP00000278572,ENSP00000293831,ENSP00000296674,ENSP00000297258,ENSP00000302896,ENSP00000307889,ENSP00000307940,ENSP00000309334,ENSP00000311430,ENSP00000318195,ENSP00000322419,ENSP00000325905,ENSP00000326381,ENSP00000336702,ENSP00000339063…
GO:0034641	cellular nitrogen compound metabolic process	66	5126	2.01e-19	ENSP00000225430,ENSP00000225792,ENSP00000230050,ENSP00000251453,ENSP00000253108,ENSP00000259469,ENSP00000262584,ENSP00000265073,ENSP00000265753,ENSP00000278572,ENSP00000293831,ENSP00000296674,ENSP00000302896,ENSP00000307889,ENSP00000307940,ENSP00000309334,ENSP00000311430,ENSP00000322419,ENSP00000325905,ENSP00000326381,ENSP00000336702,ENSP00000339063,ENSP00000339095,ENSP00000346001,ENSP00000346050…
GO:1901576	organic substance biosynthetic process	63	4656	4.23e-19	ENSP00000225430,ENSP00000225792,ENSP00000230050,ENSP00000251453,ENSP00000253108,ENSP00000259469,ENSP00000262584,ENSP00000265073,ENSP00000265753,ENSP00000278572,ENSP00000293831,ENSP00000296674,ENSP00000297258,ENSP00000302896,ENSP00000307889,ENSP00000307940,ENSP00000309334,ENSP00000311430,ENSP00000322419,ENSP00000326381,ENSP00000336702,ENSP00000339063,ENSP00000339095,ENSP00000346001,ENSP00000346050…
GO:0090304	nucleic acid metabolic process	58	3941	1.57e-18	ENSP00000225430,ENSP00000225792,ENSP00000230050,ENSP00000251453,ENSP00000259469,ENSP00000262584,ENSP00000265073,ENSP00000278572,ENSP00000293831,ENSP00000296674,ENSP00000302896,ENSP00000307889,ENSP00000309334,ENSP00000311430,ENSP00000322419,ENSP00000325905,ENSP00000326381,ENSP00000339063,ENSP00000339095,ENSP00000346001,ENSP00000346050,ENSP00000346067,ENSP00000346088,ENSP00000346120,ENSP00000346694…
GO:1901564	organonitrogen compound metabolic process	65	5281	7.77e-18	ENSP00000222005,ENSP00000225430,ENSP00000230050,ENSP00000251453,ENSP00000253108,ENSP00000259469,ENSP00000262584,ENSP00000265753,ENSP00000266254,ENSP00000269576,ENSP00000278572,ENSP00000293831,ENSP00000296674,ENSP00000297258,ENSP00000302896,ENSP00000307889,ENSP00000307940,ENSP00000309334,ENSP00000310861,ENSP00000311430,ENSP00000322419,ENSP00000326381,ENSP00000336702,ENSP00000339063,ENSP00000339095…
GO:0043170	macromolecule metabolic process	75	7453	1.35e-17	ENSP00000222005,ENSP00000225430,ENSP00000225792,ENSP00000230050,ENSP00000251453,ENSP00000253108,ENSP00000259469,ENSP00000262584,ENSP00000265073,ENSP00000265753,ENSP00000266254,ENSP00000269576,ENSP00000278572,ENSP00000293831,ENSP00000296674,ENSP00000302896,ENSP00000307889,ENSP00000307940,ENSP00000309334,ENSP00000310861,ENSP00000311430,ENSP00000322419,ENSP00000325905,ENSP00000326381,ENSP00000336702…
GO:0044260	cellular macromolecule metabolic process	70	6413	2.97e-17	ENSP00000222005,ENSP00000225430,ENSP00000225792,ENSP00000230050,ENSP00000251453,ENSP00000253108,ENSP00000259469,ENSP00000262584,ENSP00000265073,ENSP00000265753,ENSP00000266254,ENSP00000269576,ENSP00000278572,ENSP00000293831,ENSP00000296674,ENSP00000302896,ENSP00000307889,ENSP00000307940,ENSP00000309334,ENSP00000310861,ENSP00000311430,ENSP00000322419,ENSP00000326381,ENSP00000336702,ENSP00000339063…
GO:0006810	transport	57	4130	1.03e-16	ENSP00000222005,ENSP00000225430,ENSP00000230050,ENSP00000251453,ENSP00000259469,ENSP00000261574,ENSP00000262584,ENSP00000267884,ENSP00000278572,ENSP00000296674,ENSP00000297258,ENSP00000302896,ENSP00000307889,ENSP00000307940,ENSP00000309334,ENSP00000311430,ENSP00000322419,ENSP00000325905,ENSP00000336702,ENSP00000336799,ENSP00000339001,ENSP00000339063,ENSP00000339095,ENSP00000339191,ENSP00000346001…
GO:0051179	localization	63	5233	2.11e-16	ENSP00000200181,ENSP00000222005,ENSP00000225430,ENSP00000230050,ENSP00000251453,ENSP00000259469,ENSP00000261574,ENSP00000262584,ENSP00000266254,ENSP00000267884,ENSP00000278572,ENSP00000296674,ENSP00000297258,ENSP00000302896,ENSP00000307889,ENSP00000307940,ENSP00000309334,ENSP00000310861,ENSP00000311430,ENSP00000322419,ENSP00000325905,ENSP00000336702,ENSP00000336799,ENSP00000339001,ENSP00000339063…
GO:0006139	nucleobase-containing compound metabolic process	59	4551	2.75e-16	ENSP00000225430,ENSP00000225792,ENSP00000230050,ENSP00000251453,ENSP00000259469,ENSP00000262584,ENSP00000265073,ENSP00000278572,ENSP00000293831,ENSP00000296674,ENSP00000302896,ENSP00000307889,ENSP00000309334,ENSP00000311430,ENSP00000322419,ENSP00000325905,ENSP00000326381,ENSP00000339063,ENSP00000339095,ENSP00000346001,ENSP00000346050,ENSP00000346067,ENSP00000346088,ENSP00000346120,ENSP00000346694…
GO:0044237	cellular metabolic process	78	8797	1.51e-15	ENSP00000200181,ENSP00000222005,ENSP00000225430,ENSP00000225792,ENSP00000230050,ENSP00000251453,ENSP00000253108,ENSP00000259469,ENSP00000262584,ENSP00000265073,ENSP00000265753,ENSP00000266254,ENSP00000269576,ENSP00000278572,ENSP00000293831,ENSP00000296674,ENSP00000297258,ENSP00000302896,ENSP00000307889,ENSP00000307940,ENSP00000309334,ENSP00000310861,ENSP00000311430,ENSP00000322419,ENSP00000325905…
GO:0006364	rRNA processing	17	192	1.52e-15	ENSP00000251453,ENSP00000259469,ENSP00000302896,ENSP00000339095,ENSP00000346067,ENSP00000346120,ENSP00000361076,ENSP00000363018,ENSP00000363574,ENSP00000369757,ENSP00000379506,ENSP00000379888,ENSP00000385410,ENSP00000385958,ENSP00000419117,ENSP00000470972,ENSP00000472469
GO:0006807	nitrogen compound metabolic process	76	8349	2.69e-15	ENSP00000222005,ENSP00000225430,ENSP00000225792,ENSP00000230050,ENSP00000251453,ENSP00000253108,ENSP00000259469,ENSP00000262584,ENSP00000265073,ENSP00000265753,ENSP00000266254,ENSP00000269576,ENSP00000278572,ENSP00000293831,ENSP00000296674,ENSP00000297258,ENSP00000302896,ENSP00000307889,ENSP00000307940,ENSP00000309334,ENSP00000310861,ENSP00000311430,ENSP00000322419,ENSP00000325905,ENSP00000326381…
GO:0048519	negative regulation of biological process	60	4953	2.76e-15	ENSP00000225430,ENSP00000225792,ENSP00000228945,ENSP00000230050,ENSP00000251453,ENSP00000259469,ENSP00000261574,ENSP00000262584,ENSP00000278572,ENSP00000296674,ENSP00000297258,ENSP00000302896,ENSP00000307889,ENSP00000309334,ENSP00000311430,ENSP00000318195,ENSP00000322419,ENSP00000325905,ENSP00000326381,ENSP00000339095,ENSP00000339191,ENSP00000346001,ENSP00000346050,ENSP00000346067,ENSP00000346088…
GO:0044238	primary metabolic process	77	8808	1.21e-14	ENSP00000222005,ENSP00000225430,ENSP00000225792,ENSP00000230050,ENSP00000251453,ENSP00000253108,ENSP00000259469,ENSP00000262584,ENSP00000265073,ENSP00000265753,ENSP00000266254,ENSP00000269576,ENSP00000278572,ENSP00000293831,ENSP00000296674,ENSP00000297258,ENSP00000302896,ENSP00000307889,ENSP00000307940,ENSP00000309334,ENSP00000310861,ENSP00000311430,ENSP00000322419,ENSP00000325905,ENSP00000326381…
GO:0071704	organic substance metabolic process	77	9135	1.34e-13	ENSP00000222005,ENSP00000225430,ENSP00000225792,ENSP00000230050,ENSP00000251453,ENSP00000253108,ENSP00000259469,ENSP00000262584,ENSP00000265073,ENSP00000265753,ENSP00000266254,ENSP00000269576,ENSP00000278572,ENSP00000293831,ENSP00000296674,ENSP00000297258,ENSP00000302896,ENSP00000307889,ENSP00000307940,ENSP00000309334,ENSP00000310861,ENSP00000311430,ENSP00000322419,ENSP00000325905,ENSP00000326381…
GO:0034470	ncRNA processing	18	340	7.03e-13	ENSP00000251453,ENSP00000259469,ENSP00000302896,ENSP00000339095,ENSP00000346067,ENSP00000346120,ENSP00000346694,ENSP00000361076,ENSP00000363018,ENSP00000363574,ENSP00000369757,ENSP00000379506,ENSP00000379888,ENSP00000385410,ENSP00000385958,ENSP00000419117,ENSP00000470972,ENSP00000472469
GO:0050789	regulation of biological process	82	11116	4.11e-12	ENSP00000200181,ENSP00000222005,ENSP00000225430,ENSP00000225792,ENSP00000228945,ENSP00000230050,ENSP00000251453,ENSP00000259469,ENSP00000261574,ENSP00000262584,ENSP00000265073,ENSP00000265753,ENSP00000269576,ENSP00000278572,ENSP00000293831,ENSP00000296674,ENSP00000297258,ENSP00000302896,ENSP00000307889,ENSP00000307940,ENSP00000309334,ENSP00000310861,ENSP00000311430,ENSP00000318195,ENSP00000322419…
GO:0006396	RNA processing	24	825	6.67e-12	ENSP00000225792,ENSP00000251453,ENSP00000259469,ENSP00000302896,ENSP00000325905,ENSP00000339095,ENSP00000346067,ENSP00000346120,ENSP00000346694,ENSP00000349748,ENSP00000361076,ENSP00000361626,ENSP00000363018,ENSP00000363574,ENSP00000369757,ENSP00000379506,ENSP00000379888,ENSP00000385410,ENSP00000385958,ENSP00000416959,ENSP00000419117,ENSP00000432083,ENSP00000470972,ENSP00000472469
GO:0010608	posttranscriptional regulation of gene expression	18	441	4.61e-11	ENSP00000222005,ENSP00000265753,ENSP00000278572,ENSP00000302896,ENSP00000307940,ENSP00000318195,ENSP00000326381,ENSP00000336702,ENSP00000339191,ENSP00000346694,ENSP00000354346,ENSP00000361626,ENSP00000363574,ENSP00000375730,ENSP00000385410,ENSP00000385958,ENSP00000426909,ENSP00000432083
GO:0042273	ribosomal large subunit biogenesis	10	68	4.76e-11	ENSP00000259469,ENSP00000346001,ENSP00000361076,ENSP00000363018,ENSP00000363574,ENSP00000379506,ENSP00000389103,ENSP00000403172,ENSP00000419117,ENSP00000428223
GO:0044085	cellular component biogenesis	36	2556	2.99e-09	ENSP00000200181,ENSP00000251453,ENSP00000259469,ENSP00000265753,ENSP00000266254,ENSP00000269576,ENSP00000278572,ENSP00000296674,ENSP00000302896,ENSP00000339001,ENSP00000339095,ENSP00000339191,ENSP00000346001,ENSP00000346067,ENSP00000346120,ENSP00000357633,ENSP00000360609,ENSP00000361076,ENSP00000363018,ENSP00000363574,ENSP00000369757,ENSP00000374455,ENSP00000377941,ENSP00000379506,ENSP00000379888…
GO:0042255	ribosome assembly	8	58	1.28e-08	ENSP00000346001,ENSP00000346067,ENSP00000363574,ENSP00000385958,ENSP00000389103,ENSP00000403172,ENSP00000470972,ENSP00000472469
GO:0042274	ribosomal small subunit biogenesis	8	68	4.02e-08	ENSP00000251453,ENSP00000339095,ENSP00000346067,ENSP00000369757,ENSP00000379888,ENSP00000385958,ENSP00000470972,ENSP00000472469
GO:0009987	cellular process	87	14652	7.00e-08	ENSP00000200181,ENSP00000222005,ENSP00000225430,ENSP00000225792,ENSP00000230050,ENSP00000251453,ENSP00000253108,ENSP00000259469,ENSP00000261574,ENSP00000262584,ENSP00000265073,ENSP00000265753,ENSP00000266254,ENSP00000267884,ENSP00000269576,ENSP00000278572,ENSP00000293831,ENSP00000296674,ENSP00000297258,ENSP00000302896,ENSP00000307889,ENSP00000307940,ENSP00000309334,ENSP00000310861,ENSP00000311430…
GO:0022618	ribonucleoprotein complex assembly	11	203	7.18e-08	ENSP00000265753,ENSP00000296674,ENSP00000346001,ENSP00000346067,ENSP00000360609,ENSP00000363574,ENSP00000385958,ENSP00000389103,ENSP00000403172,ENSP00000470972,ENSP00000472469
GO:0034248	regulation of cellular amide metabolic process	13	379	4.75e-07	ENSP00000265753,ENSP00000278572,ENSP00000302896,ENSP00000307940,ENSP00000318195,ENSP00000326381,ENSP00000336702,ENSP00000339063,ENSP00000363574,ENSP00000375730,ENSP00000385410,ENSP00000385958,ENSP00000426909
GO:0006417	regulation of translation	12	327	8.39e-07	ENSP00000265753,ENSP00000278572,ENSP00000302896,ENSP00000307940,ENSP00000318195,ENSP00000326381,ENSP00000336702,ENSP00000363574,ENSP00000375730,ENSP00000385410,ENSP00000385958,ENSP00000426909
GO:0071840	cellular component organization or biogenesis	48	5342	2.27e-06	ENSP00000200181,ENSP00000251453,ENSP00000259469,ENSP00000265753,ENSP00000266254,ENSP00000269576,ENSP00000278572,ENSP00000296674,ENSP00000302896,ENSP00000310861,ENSP00000336799,ENSP00000339001,ENSP00000339095,ENSP00000339191,ENSP00000346001,ENSP00000346067,ENSP00000346120,ENSP00000346694,ENSP00000349748,ENSP00000353408,ENSP00000354522,ENSP00000357633,ENSP00000360609,ENSP00000361076,ENSP00000363018…
GO:0030490	maturation of SSU-rRNA	6	52	4.85e-06	ENSP00000251453,ENSP00000346067,ENSP00000379888,ENSP00000385958,ENSP00000470972,ENSP00000472469
GO:0000462	maturation of SSU-rRNA from tricistronic rRNA transcript (SSU-rRNA, 5.8S rRNA, LSU-rRNA)	5	36	2.21e-05	ENSP00000251453,ENSP00000346067,ENSP00000379888,ENSP00000385958,ENSP00000470972
GO:0006414	translational elongation	7	116	2.79e-05	ENSP00000307940,ENSP00000322419,ENSP00000336702,ENSP00000339063,ENSP00000376056,ENSP00000410059,ENSP00000426909
GO:0000028	ribosomal small subunit assembly	4	17	4.29e-05	ENSP00000346067,ENSP00000385958,ENSP00000470972,ENSP00000472469
GO:0044419	interspecies interaction between organisms	14	724	0.00011	ENSP00000253108,ENSP00000261574,ENSP00000265753,ENSP00000293831,ENSP00000326381,ENSP00000339191,ENSP00000346067,ENSP00000354522,ENSP00000360609,ENSP00000401564,ENSP00000426909,ENSP00000432083,ENSP00000432660,ENSP00000470972
GO:0000470	maturation of LSU-rRNA	4	24	0.00014	ENSP00000259469,ENSP00000361076,ENSP00000363018,ENSP00000363574
GO:0044403	symbiont process	13	650	0.00016	ENSP00000253108,ENSP00000261574,ENSP00000265753,ENSP00000293831,ENSP00000326381,ENSP00000339191,ENSP00000346067,ENSP00000354522,ENSP00000360609,ENSP00000401564,ENSP00000426909,ENSP00000432083,ENSP00000432660
GO:2001244	positive regulation of intrinsic apoptotic signaling pathway	5	56	0.00016	ENSP00000278572,ENSP00000339095,ENSP00000339191,ENSP00000349748,ENSP00000426909
GO:0033119	negative regulation of RNA splicing	4	26	0.00018	ENSP00000325905,ENSP00000346694,ENSP00000348849,ENSP00000416959
GO:0010033	response to organic substance	29	2815	0.00022	ENSP00000225792,ENSP00000261574,ENSP00000262584,ENSP00000278572,ENSP00000307940,ENSP00000309334,ENSP00000318195,ENSP00000325905,ENSP00000336799,ENSP00000339063,ENSP00000339191,ENSP00000346001,ENSP00000346120,ENSP00000346694,ENSP00000353408,ENSP00000360609,ENSP00000363018,ENSP00000363574,ENSP00000368458,ENSP00000374455,ENSP00000375730,ENSP00000376056,ENSP00000416959,ENSP00000420311,ENSP00000426909…
GO:0016032	viral process	12	571	0.00022	ENSP00000253108,ENSP00000261574,ENSP00000265753,ENSP00000293831,ENSP00000326381,ENSP00000339191,ENSP00000346067,ENSP00000354522,ENSP00000360609,ENSP00000401564,ENSP00000426909,ENSP00000432083
GO:0010628	positive regulation of gene expression	22	1826	0.00034	ENSP00000225792,ENSP00000265073,ENSP00000278572,ENSP00000302896,ENSP00000307940,ENSP00000318195,ENSP00000336702,ENSP00000339095,ENSP00000339191,ENSP00000346120,ENSP00000349748,ENSP00000351108,ENSP00000353408,ENSP00000359804,ENSP00000361626,ENSP00000363574,ENSP00000374455,ENSP00000385410,ENSP00000416959,ENSP00000420311,ENSP00000432083,ENSP00000474096
GO:0043484	regulation of RNA splicing	6	116	0.00034	ENSP00000225792,ENSP00000325905,ENSP00000346694,ENSP00000348849,ENSP00000416959,ENSP00000432083
GO:0006913	nucleocytoplasmic transport	8	263	0.00056	ENSP00000261574,ENSP00000325905,ENSP00000336702,ENSP00000346067,ENSP00000346694,ENSP00000363574,ENSP00000401564,ENSP00000420311
GO:0048024	regulation of mRNA splicing, via spliceosome	5	77	0.00062	ENSP00000225792,ENSP00000325905,ENSP00000346694,ENSP00000416959,ENSP00000432083
GO:0006405	RNA export from nucleus	6	134	0.00072	ENSP00000325905,ENSP00000336702,ENSP00000346067,ENSP00000346694,ENSP00000363574,ENSP00000401564
GO:0070925	organelle assembly	12	666	0.00092	ENSP00000266254,ENSP00000278572,ENSP00000296674,ENSP00000339001,ENSP00000346001,ENSP00000346067,ENSP00000363574,ENSP00000385958,ENSP00000389103,ENSP00000403172,ENSP00000470972,ENSP00000472469
GO:0010501	RNA secondary structure unwinding	4	45	0.0012	ENSP00000225792,ENSP00000293831,ENSP00000326381,ENSP00000346120
GO:0009893	positive regulation of metabolic process	30	3280	0.0014	ENSP00000222005,ENSP00000225792,ENSP00000265073,ENSP00000278572,ENSP00000302896,ENSP00000307940,ENSP00000318195,ENSP00000336702,ENSP00000339095,ENSP00000339191,ENSP00000346120,ENSP00000346694,ENSP00000349748,ENSP00000351108,ENSP00000353408,ENSP00000359804,ENSP00000360609,ENSP00000361626,ENSP00000363574,ENSP00000368458,ENSP00000374455,ENSP00000377941,ENSP00000385410,ENSP00000406162,ENSP00000416959…
GO:0035722	interleukin-12-mediated signaling pathway	4	47	0.0014	ENSP00000346694,ENSP00000353408,ENSP00000432660,ENSP00000449328
GO:0046677	response to antibiotic	8	305	0.0014	ENSP00000278572,ENSP00000307940,ENSP00000309334,ENSP00000363018,ENSP00000368458,ENSP00000376056,ENSP00000420311,ENSP00000445175
GO:0010604	positive regulation of macromolecule metabolic process	28	3081	0.0027	ENSP00000225792,ENSP00000265073,ENSP00000278572,ENSP00000302896,ENSP00000307940,ENSP00000318195,ENSP00000336702,ENSP00000339095,ENSP00000339191,ENSP00000346120,ENSP00000346694,ENSP00000349748,ENSP00000351108,ENSP00000353408,ENSP00000359804,ENSP00000360609,ENSP00000361626,ENSP00000363574,ENSP00000368458,ENSP00000374455,ENSP00000377941,ENSP00000385410,ENSP00000406162,ENSP00000416959,ENSP00000420311…
GO:0048025	negative regulation of mRNA splicing, via spliceosome	3	21	0.0027	ENSP00000325905,ENSP00000346694,ENSP00000416959
GO:1901798	positive regulation of signal transduction by p53 class mediator	3	21	0.0027	ENSP00000225792,ENSP00000339095,ENSP00000420311
GO:0006996	organelle organization	28	3131	0.0035	ENSP00000266254,ENSP00000278572,ENSP00000296674,ENSP00000310861,ENSP00000336799,ENSP00000339001,ENSP00000339191,ENSP00000346001,ENSP00000346067,ENSP00000346694,ENSP00000349748,ENSP00000353408,ENSP00000354522,ENSP00000360609,ENSP00000363574,ENSP00000368458,ENSP00000374455,ENSP00000377941,ENSP00000385410,ENSP00000385958,ENSP00000389103,ENSP00000401564,ENSP00000403172,ENSP00000406162,ENSP00000410339…
GO:0017148	negative regulation of translation	5	117	0.0036	ENSP00000278572,ENSP00000318195,ENSP00000363574,ENSP00000375730,ENSP00000426909
GO:0071426	ribonucleoprotein complex export from nucleus	5	124	0.0045	ENSP00000325905,ENSP00000336702,ENSP00000346067,ENSP00000346694,ENSP00000363574
GO:0031397	negative regulation of protein ubiquitination	4	68	0.0047	ENSP00000278572,ENSP00000339095,ENSP00000339191,ENSP00000420311
GO:0071310	cellular response to organic substance	22	2219	0.0048	ENSP00000225792,ENSP00000261574,ENSP00000262584,ENSP00000278572,ENSP00000307940,ENSP00000318195,ENSP00000325905,ENSP00000336799,ENSP00000339063,ENSP00000339191,ENSP00000346001,ENSP00000346694,ENSP00000353408,ENSP00000360609,ENSP00000374455,ENSP00000375730,ENSP00000416959,ENSP00000420311,ENSP00000426909,ENSP00000432083,ENSP00000432660,ENSP00000449328
GO:1904589	regulation of protein import	4	69	0.0049	ENSP00000261574,ENSP00000360609,ENSP00000385410,ENSP00000432083
GO:0043933	protein-containing complex subunit organization	19	1770	0.0050	ENSP00000265753,ENSP00000269576,ENSP00000296674,ENSP00000339191,ENSP00000346001,ENSP00000346067,ENSP00000360609,ENSP00000363574,ENSP00000374455,ENSP00000385958,ENSP00000389103,ENSP00000403172,ENSP00000406162,ENSP00000416959,ENSP00000420311,ENSP00000432083,ENSP00000432660,ENSP00000470972,ENSP00000472469
GO:0000398	mRNA splicing, via spliceosome	7	284	0.0051	ENSP00000225792,ENSP00000325905,ENSP00000346694,ENSP00000349748,ENSP00000361626,ENSP00000416959,ENSP00000432083
GO:0071353	cellular response to interleukin-4	3	28	0.0052	ENSP00000336799,ENSP00000346001,ENSP00000360609
GO:0034250	positive regulation of cellular amide metabolic process	5	131	0.0054	ENSP00000302896,ENSP00000307940,ENSP00000336702,ENSP00000363574,ENSP00000426909
GO:0071345	cellular response to cytokine stimulus	13	953	0.0055	ENSP00000278572,ENSP00000318195,ENSP00000325905,ENSP00000336799,ENSP00000346001,ENSP00000346694,ENSP00000353408,ENSP00000360609,ENSP00000374455,ENSP00000375730,ENSP00000432083,ENSP00000432660,ENSP00000449328
GO:0000027	ribosomal large subunit assembly	3	29	0.0056	ENSP00000346001,ENSP00000389103,ENSP00000403172
GO:0032077	positive regulation of deoxyribonuclease activity	2	5	0.0057	ENSP00000278572,ENSP00000368458
GO:1903312	negative regulation of mRNA metabolic process	4	74	0.0059	ENSP00000325905,ENSP00000346694,ENSP00000361626,ENSP00000416959
GO:0031328	positive regulation of cellular biosynthetic process	19	1846	0.0077	ENSP00000265073,ENSP00000302896,ENSP00000307940,ENSP00000318195,ENSP00000336702,ENSP00000346694,ENSP00000349748,ENSP00000351108,ENSP00000360609,ENSP00000361626,ENSP00000363574,ENSP00000368458,ENSP00000374455,ENSP00000377941,ENSP00000385410,ENSP00000406162,ENSP00000420311,ENSP00000426909,ENSP00000474096
GO:0031329	regulation of cellular catabolic process	11	743	0.0077	ENSP00000222005,ENSP00000339063,ENSP00000339095,ENSP00000339191,ENSP00000353408,ENSP00000360609,ENSP00000361626,ENSP00000363574,ENSP00000420311,ENSP00000426909,ENSP00000432083
GO:0097421	liver regeneration	3	34	0.0080	ENSP00000225430,ENSP00000251453,ENSP00000368458
GO:0022607	cellular component assembly	22	2343	0.0088	ENSP00000200181,ENSP00000265753,ENSP00000266254,ENSP00000269576,ENSP00000278572,ENSP00000296674,ENSP00000339001,ENSP00000339191,ENSP00000346001,ENSP00000346067,ENSP00000357633,ENSP00000360609,ENSP00000363574,ENSP00000374455,ENSP00000377941,ENSP00000385958,ENSP00000389103,ENSP00000403172,ENSP00000406162,ENSP00000416959,ENSP00000470972,ENSP00000472469
GO:1901700	response to oxygen-containing compound	16	1427	0.0088	ENSP00000261574,ENSP00000278572,ENSP00000307940,ENSP00000309334,ENSP00000339191,ENSP00000353408,ENSP00000360609,ENSP00000363018,ENSP00000363574,ENSP00000368458,ENSP00000376056,ENSP00000416959,ENSP00000420311,ENSP00000426909,ENSP00000432660,ENSP00000445175
GO:0007000	nucleolus organization	2	7	0.0089	ENSP00000385410,ENSP00000470972
GO:0070887	cellular response to chemical stimulus	24	2672	0.0089	ENSP00000225792,ENSP00000261574,ENSP00000262584,ENSP00000278572,ENSP00000307940,ENSP00000318195,ENSP00000325905,ENSP00000336799,ENSP00000339063,ENSP00000339191,ENSP00000346001,ENSP00000346694,ENSP00000353408,ENSP00000360609,ENSP00000368458,ENSP00000374455,ENSP00000375730,ENSP00000416959,ENSP00000420311,ENSP00000426909,ENSP00000432083,ENSP00000432660,ENSP00000449328,ENSP00000470972
GO:1903311	regulation of mRNA metabolic process	6	238	0.0104	ENSP00000225792,ENSP00000325905,ENSP00000346694,ENSP00000361626,ENSP00000416959,ENSP00000432083
GO:2000058	regulation of ubiquitin-dependent protein catabolic process	5	158	0.0106	ENSP00000339095,ENSP00000339191,ENSP00000360609,ENSP00000420311,ENSP00000426909
GO:0002931	response to ischemia	3	39	0.0108	ENSP00000307940,ENSP00000339191,ENSP00000374455
GO:0006610	ribosomal protein import into nucleus	2	8	0.0108	ENSP00000261574,ENSP00000420311
GO:0010557	positive regulation of macromolecule biosynthetic process	18	1758	0.0108	ENSP00000265073,ENSP00000302896,ENSP00000307940,ENSP00000318195,ENSP00000336702,ENSP00000346694,ENSP00000349748,ENSP00000351108,ENSP00000360609,ENSP00000361626,ENSP00000363574,ENSP00000368458,ENSP00000374455,ENSP00000377941,ENSP00000385410,ENSP00000406162,ENSP00000420311,ENSP00000474096
GO:0031325	positive regulation of cellular metabolic process	26	3060	0.0108	ENSP00000222005,ENSP00000225792,ENSP00000265073,ENSP00000278572,ENSP00000302896,ENSP00000307940,ENSP00000318195,ENSP00000336702,ENSP00000339191,ENSP00000346694,ENSP00000349748,ENSP00000351108,ENSP00000353408,ENSP00000360609,ENSP00000361626,ENSP00000363574,ENSP00000368458,ENSP00000374455,ENSP00000377941,ENSP00000385410,ENSP00000406162,ENSP00000416959,ENSP00000420311,ENSP00000426909,ENSP00000432083…
GO:0048518	positive regulation of biological process	39	5459	0.0113	ENSP00000222005,ENSP00000225792,ENSP00000261574,ENSP00000265073,ENSP00000269576,ENSP00000278572,ENSP00000297258,ENSP00000302896,ENSP00000307940,ENSP00000310861,ENSP00000318195,ENSP00000336702,ENSP00000339095,ENSP00000339191,ENSP00000346120,ENSP00000346694,ENSP00000349748,ENSP00000351108,ENSP00000353408,ENSP00000354346,ENSP00000359804,ENSP00000360609,ENSP00000361626,ENSP00000363574,ENSP00000368458…
GO:0042221	response to chemical	32	4153	0.0120	ENSP00000225792,ENSP00000261574,ENSP00000262584,ENSP00000267884,ENSP00000278572,ENSP00000307940,ENSP00000309334,ENSP00000318195,ENSP00000325905,ENSP00000336799,ENSP00000339063,ENSP00000339191,ENSP00000346001,ENSP00000346120,ENSP00000346694,ENSP00000353408,ENSP00000354522,ENSP00000360609,ENSP00000363018,ENSP00000363574,ENSP00000368458,ENSP00000374455,ENSP00000375730,ENSP00000376056,ENSP00000416959…
GO:1903362	regulation of cellular protein catabolic process	6	248	0.0120	ENSP00000339095,ENSP00000339191,ENSP00000353408,ENSP00000360609,ENSP00000420311,ENSP00000426909
GO:0061635	regulation of protein complex stability	2	9	0.0125	ENSP00000374455,ENSP00000432083
GO:0051173	positive regulation of nitrogen compound metabolic process	25	2946	0.0138	ENSP00000225792,ENSP00000265073,ENSP00000278572,ENSP00000302896,ENSP00000307940,ENSP00000318195,ENSP00000336702,ENSP00000339191,ENSP00000346694,ENSP00000349748,ENSP00000351108,ENSP00000353408,ENSP00000360609,ENSP00000361626,ENSP00000363574,ENSP00000368458,ENSP00000374455,ENSP00000377941,ENSP00000385410,ENSP00000406162,ENSP00000416959,ENSP00000420311,ENSP00000426909,ENSP00000432083,ENSP00000474096
GO:0065003	protein-containing complex assembly	16	1514	0.0146	ENSP00000265753,ENSP00000269576,ENSP00000296674,ENSP00000339191,ENSP00000346001,ENSP00000346067,ENSP00000360609,ENSP00000363574,ENSP00000374455,ENSP00000385958,ENSP00000389103,ENSP00000403172,ENSP00000406162,ENSP00000416959,ENSP00000470972,ENSP00000472469
GO:1904667	negative regulation of ubiquitin protein ligase activity	2	10	0.0146	ENSP00000339095,ENSP00000420311
GO:0051172	negative regulation of nitrogen compound metabolic process	21	2307	0.0156	ENSP00000225792,ENSP00000261574,ENSP00000278572,ENSP00000318195,ENSP00000325905,ENSP00000326381,ENSP00000339095,ENSP00000339191,ENSP00000346694,ENSP00000348849,ENSP00000349748,ENSP00000360609,ENSP00000361626,ENSP00000363574,ENSP00000374455,ENSP00000375730,ENSP00000385958,ENSP00000416959,ENSP00000420311,ENSP00000426909,ENSP00000432083
GO:2000059	negative regulation of ubiquitin-dependent protein catabolic process	3	47	0.0166	ENSP00000339095,ENSP00000360609,ENSP00000420311
GO:0042176	regulation of protein catabolic process	7	368	0.0171	ENSP00000339063,ENSP00000339095,ENSP00000339191,ENSP00000353408,ENSP00000360609,ENSP00000420311,ENSP00000426909
GO:0031326	regulation of cellular biosynthetic process	32	4266	0.0178	ENSP00000225792,ENSP00000265073,ENSP00000265753,ENSP00000278572,ENSP00000297258,ENSP00000302896,ENSP00000307940,ENSP00000318195,ENSP00000326381,ENSP00000336702,ENSP00000339063,ENSP00000339191,ENSP00000346694,ENSP00000349748,ENSP00000351108,ENSP00000359804,ENSP00000360609,ENSP00000361626,ENSP00000363574,ENSP00000368458,ENSP00000374455,ENSP00000375730,ENSP00000377941,ENSP00000385410,ENSP00000385958…
GO:0045727	positive regulation of translation	4	110	0.0193	ENSP00000302896,ENSP00000307940,ENSP00000336702,ENSP00000363574
GO:0071156	regulation of cell cycle arrest	4	111	0.0198	ENSP00000360609,ENSP00000368458,ENSP00000406162,ENSP00000420311
GO:0000302	response to reactive oxygen species	5	189	0.0201	ENSP00000278572,ENSP00000307940,ENSP00000368458,ENSP00000416959,ENSP00000445175
GO:0042542	response to hydrogen peroxide	4	112	0.0202	ENSP00000278572,ENSP00000307940,ENSP00000368458,ENSP00000445175
GO:0010558	negative regulation of macromolecule biosynthetic process	15	1425	0.0204	ENSP00000225792,ENSP00000278572,ENSP00000318195,ENSP00000326381,ENSP00000339191,ENSP00000346694,ENSP00000349748,ENSP00000361626,ENSP00000363574,ENSP00000374455,ENSP00000375730,ENSP00000385958,ENSP00000420311,ENSP00000426909,ENSP00000432083
GO:0031396	regulation of protein ubiquitination	5	192	0.0212	ENSP00000278572,ENSP00000339095,ENSP00000339191,ENSP00000360609,ENSP00000420311
GO:0010556	regulation of macromolecule biosynthetic process	31	4143	0.0220	ENSP00000225792,ENSP00000265073,ENSP00000265753,ENSP00000278572,ENSP00000302896,ENSP00000307940,ENSP00000318195,ENSP00000326381,ENSP00000336702,ENSP00000339063,ENSP00000339191,ENSP00000346694,ENSP00000349748,ENSP00000351108,ENSP00000359804,ENSP00000360609,ENSP00000361626,ENSP00000363574,ENSP00000368458,ENSP00000374455,ENSP00000375730,ENSP00000377941,ENSP00000385410,ENSP00000385958,ENSP00000403172…
GO:0080135	regulation of cellular response to stress	9	618	0.0220	ENSP00000225792,ENSP00000278572,ENSP00000339191,ENSP00000349748,ENSP00000360609,ENSP00000368458,ENSP00000406162,ENSP00000426909,ENSP00000432083
GO:0044794	positive regulation by host of viral process	2	14	0.0239	ENSP00000432083,ENSP00000432660
GO:0071428	rRNA-containing ribonucleoprotein complex export from nucleus	2	14	0.0239	ENSP00000346067,ENSP00000363574
GO:0045935	positive regulation of nucleobase-containing compound metabolic process	17	1770	0.0252	ENSP00000225792,ENSP00000265073,ENSP00000278572,ENSP00000318195,ENSP00000346694,ENSP00000349748,ENSP00000351108,ENSP00000360609,ENSP00000361626,ENSP00000368458,ENSP00000374455,ENSP00000377941,ENSP00000385410,ENSP00000416959,ENSP00000420311,ENSP00000432083,ENSP00000474096
GO:0043903	regulation of symbiosis, encompassing mutualism through parasitism	5	203	0.0257	ENSP00000225792,ENSP00000339191,ENSP00000374455,ENSP00000432083,ENSP00000432660
GO:0042493	response to drug	11	900	0.0269	ENSP00000267884,ENSP00000278572,ENSP00000307940,ENSP00000309334,ENSP00000339191,ENSP00000354522,ENSP00000360609,ENSP00000363018,ENSP00000368458,ENSP00000376056,ENSP00000445175
GO:0031327	negative regulation of cellular biosynthetic process	15	1479	0.0276	ENSP00000225792,ENSP00000278572,ENSP00000318195,ENSP00000326381,ENSP00000339191,ENSP00000346694,ENSP00000349748,ENSP00000361626,ENSP00000363574,ENSP00000374455,ENSP00000375730,ENSP00000385958,ENSP00000420311,ENSP00000426909,ENSP00000432083
GO:0000380	alternative mRNA splicing, via spliceosome	2	16	0.0294	ENSP00000225792,ENSP00000349748
GO:2000112	regulation of cellular macromolecule biosynthetic process	30	4050	0.0298	ENSP00000225792,ENSP00000265073,ENSP00000265753,ENSP00000278572,ENSP00000302896,ENSP00000307940,ENSP00000318195,ENSP00000326381,ENSP00000336702,ENSP00000339063,ENSP00000339191,ENSP00000346694,ENSP00000349748,ENSP00000351108,ENSP00000359804,ENSP00000360609,ENSP00000361626,ENSP00000363574,ENSP00000368458,ENSP00000374455,ENSP00000375730,ENSP00000385410,ENSP00000385958,ENSP00000403172,ENSP00000406162…
GO:0031324	negative regulation of cellular metabolic process	21	2463	0.0307	ENSP00000225792,ENSP00000261574,ENSP00000278572,ENSP00000318195,ENSP00000325905,ENSP00000326381,ENSP00000339095,ENSP00000339191,ENSP00000346694,ENSP00000348849,ENSP00000349748,ENSP00000360609,ENSP00000361626,ENSP00000363574,ENSP00000374455,ENSP00000375730,ENSP00000385958,ENSP00000416959,ENSP00000420311,ENSP00000426909,ENSP00000432083
GO:0051348	negative regulation of transferase activity	6	310	0.0307	ENSP00000261574,ENSP00000326381,ENSP00000339095,ENSP00000339191,ENSP00000420311,ENSP00000426909
GO:1901796	regulation of signal transduction by p53 class mediator	4	129	0.0307	ENSP00000225792,ENSP00000339095,ENSP00000420311,ENSP00000474096
GO:2000113	negative regulation of cellular macromolecule biosynthetic process	14	1348	0.0307	ENSP00000225792,ENSP00000278572,ENSP00000318195,ENSP00000339191,ENSP00000346694,ENSP00000349748,ENSP00000361626,ENSP00000363574,ENSP00000374455,ENSP00000375730,ENSP00000385958,ENSP00000420311,ENSP00000426909,ENSP00000432083
GO:0048762	mesenchymal cell differentiation	4	130	0.0309	ENSP00000225792,ENSP00000351108,ENSP00000385410,ENSP00000432660
GO:0048026	positive regulation of mRNA splicing, via spliceosome	2	17	0.0315	ENSP00000416959,ENSP00000432083
GO:0032268	regulation of cellular protein metabolic process	21	2486	0.0329	ENSP00000222005,ENSP00000261574,ENSP00000265753,ENSP00000278572,ENSP00000302896,ENSP00000307940,ENSP00000318195,ENSP00000326381,ENSP00000336702,ENSP00000339095,ENSP00000339191,ENSP00000353408,ENSP00000360609,ENSP00000363574,ENSP00000374455,ENSP00000375730,ENSP00000385410,ENSP00000385958,ENSP00000406162,ENSP00000420311,ENSP00000426909
GO:0045471	response to ethanol	4	134	0.0336	ENSP00000307940,ENSP00000309334,ENSP00000363018,ENSP00000376056
GO:0042306	regulation of protein import into nucleus	3	65	0.0338	ENSP00000261574,ENSP00000360609,ENSP00000385410
GO:0051246	regulation of protein metabolic process	22	2668	0.0341	ENSP00000222005,ENSP00000261574,ENSP00000265753,ENSP00000278572,ENSP00000302896,ENSP00000307940,ENSP00000318195,ENSP00000326381,ENSP00000336702,ENSP00000339063,ENSP00000339095,ENSP00000339191,ENSP00000353408,ENSP00000360609,ENSP00000363574,ENSP00000374455,ENSP00000375730,ENSP00000385410,ENSP00000385958,ENSP00000406162,ENSP00000420311,ENSP00000426909
GO:0098780	response to mitochondrial depolarisation	2	19	0.0368	ENSP00000222005,ENSP00000374455
GO:0001837	epithelial to mesenchymal transition	3	68	0.0373	ENSP00000225792,ENSP00000351108,ENSP00000385410
GO:0006446	regulation of translational initiation	3	71	0.0416	ENSP00000265753,ENSP00000326381,ENSP00000375730
GO:0045934	negative regulation of nucleobase-containing compound metabolic process	14	1424	0.0454	ENSP00000225792,ENSP00000278572,ENSP00000325905,ENSP00000326381,ENSP00000339191,ENSP00000346694,ENSP00000348849,ENSP00000349748,ENSP00000361626,ENSP00000374455,ENSP00000385958,ENSP00000416959,ENSP00000420311,ENSP00000432083
GO:0051726	regulation of cell cycle	12	1129	0.0466	ENSP00000222005,ENSP00000261574,ENSP00000339001,ENSP00000349748,ENSP00000360609,ENSP00000368458,ENSP00000369757,ENSP00000401564,ENSP00000406162,ENSP00000420311,ENSP00000426909,ENSP00000432083
GO:0017038	protein import	4	150	0.0468	ENSP00000261574,ENSP00000401564,ENSP00000410339,ENSP00000420311
GO:0016043	cellular component organization	35	5163	0.0471	ENSP00000200181,ENSP00000265753,ENSP00000266254,ENSP00000269576,ENSP00000278572,ENSP00000296674,ENSP00000310861,ENSP00000336799,ENSP00000339001,ENSP00000339191,ENSP00000346001,ENSP00000346067,ENSP00000346694,ENSP00000349748,ENSP00000353408,ENSP00000354522,ENSP00000357633,ENSP00000360609,ENSP00000363574,ENSP00000368458,ENSP00000374455,ENSP00000377941,ENSP00000385410,ENSP00000385958,ENSP00000389103…
GO:0001959	regulation of cytokine-mediated signaling pathway	4	151	0.0472	ENSP00000222005,ENSP00000339191,ENSP00000360609,ENSP00000426909
GO:1901698	response to nitrogen compound	11	988	0.0472	ENSP00000261574,ENSP00000307940,ENSP00000339191,ENSP00000346120,ENSP00000346694,ENSP00000360609,ENSP00000363574,ENSP00000368458,ENSP00000420311,ENSP00000432660,ENSP00000445175
GO:0030218	erythrocyte differentiation	3	76	0.0482	ENSP00000369757,ENSP00000385958,ENSP00000470972
GO:0009636	response to toxic substance	7	468	0.0497	ENSP00000278572,ENSP00000307940,ENSP00000309334,ENSP00000363018,ENSP00000368458,ENSP00000376056,ENSP00000445175
GO:0080090	regulation of primary metabolic process	39	5982	0.0497	ENSP00000222005,ENSP00000225792,ENSP00000261574,ENSP00000265073,ENSP00000265753,ENSP00000278572,ENSP00000297258,ENSP00000302896,ENSP00000307940,ENSP00000318195,ENSP00000325905,ENSP00000326381,ENSP00000336702,ENSP00000339063,ENSP00000339095,ENSP00000339191,ENSP00000346694,ENSP00000348849,ENSP00000349748,ENSP00000351108,ENSP00000353408,ENSP00000359804,ENSP00000360609,ENSP00000361626,ENSP00000363574…
PaCa44_gene ontology_cellular component_downregulated proteins
#term ID	term description	observed gene count	background gene count	false discovery rate	matching proteins in your network (IDs)	matching proteins in your network (labels)
GO:0003735	structural constituent of ribosome	36	146	4.06e-48	ENSP00000225430,ENSP00000230050,ENSP00000251453,ENSP00000259469,ENSP00000262584,ENSP00000296674,ENSP00000302896,ENSP00000307889,ENSP00000309334,ENSP00000311430,ENSP00000322419,ENSP00000339095,ENSP00000346001,ENSP00000346050,ENSP00000346067,ENSP00000346088,ENSP00000348849,ENSP00000361076,ENSP00000363018,ENSP00000369757,ENSP00000375730,ENSP00000379506,ENSP00000379888,ENSP00000385958,ENSP00000386717…	RPL10A,RPL13,RPL13A,RPL14,RPL15,RPL17,RPL18,RPL19,RPL22,RPL23,RPL23A,RPL26L1,RPL3,RPL31,RPL32,RPL35,RPL35A,RPL4,RPL6,RPL7A,RPL8,RPL9,RPLP0,RPLP2,RPS12,RPS14,RPS16,RPS23,RPS26,RPS28,RPS3A,RPS6,RPS7,RPS8,RPS9,RPSA
GO:0005198	structural molecule activity	44	679	4.27e-37	ENSP00000225430,ENSP00000230050,ENSP00000251453,ENSP00000259469,ENSP00000262584,ENSP00000269576,ENSP00000296674,ENSP00000302896,ENSP00000307889,ENSP00000309334,ENSP00000310861,ENSP00000311430,ENSP00000322419,ENSP00000336799,ENSP00000339001,ENSP00000339095,ENSP00000339191,ENSP00000346001,ENSP00000346050,ENSP00000346067,ENSP00000346088,ENSP00000348849,ENSP00000353408,ENSP00000354346,ENSP00000361076…	CAV1,GNB2L1,KRT10,KRT2,MATR3,MSN,RPL10A,RPL13,RPL13A,RPL14,RPL15,RPL17,RPL18,RPL19,RPL22,RPL23,RPL23A,RPL26L1,RPL3,RPL31,RPL32,RPL35,RPL35A,RPL4,RPL6,RPL7A,RPL8,RPL9,RPLP0,RPLP2,RPS12,RPS14,RPS16,RPS23,RPS26,RPS28,RPS3A,RPS6,RPS7,RPS8,RPS9,RPSA,TUBA1B,TUBB
GO:0003723	RNA binding	42	850	1.09e-30	ENSP00000225430,ENSP00000225792,ENSP00000251453,ENSP00000253108,ENSP00000259469,ENSP00000262584,ENSP00000265753,ENSP00000267884,ENSP00000278572,ENSP00000293831,ENSP00000302896,ENSP00000307940,ENSP00000318195,ENSP00000326381,ENSP00000336702,ENSP00000336799,ENSP00000339063,ENSP00000339095,ENSP00000346001,ENSP00000346050,ENSP00000346120,ENSP00000346694,ENSP00000348849,ENSP00000351108,ENSP00000353408…	ACTN1,DDX21,DDX5,EEF1A1,EEF1B2,EEF1D,EEF2,EIF3G,EIF4A1,EIF4A2,EIF4H,EIF5A,EIF6,HNRNPA2B1,HNRNPAB,HSP90AB1,MATR3,MSN,NCL,NOLC1,RPL13A,RPL18,RPL19,RPL23,RPL23A,RPL26L1,RPL3,RPL35,RPL35A,RPL8,RPL9,RPS14,RPS16,RPS26,RPS3,RPS3A,RPS7,RPS9,SRP14,TRA2B,TUBA1B,YBX1
GO:0003676	nucleic acid binding	50	3332	8.95e-15	ENSP00000225430,ENSP00000225792,ENSP00000251453,ENSP00000253108,ENSP00000259469,ENSP00000262584,ENSP00000265073,ENSP00000265753,ENSP00000267884,ENSP00000278572,ENSP00000293831,ENSP00000302896,ENSP00000307940,ENSP00000318195,ENSP00000326381,ENSP00000336702,ENSP00000336799,ENSP00000339063,ENSP00000339095,ENSP00000346001,ENSP00000346050,ENSP00000346120,ENSP00000346694,ENSP00000348849,ENSP00000349748…	ACTN1,DDX21,DDX5,EEF1A1,EEF1B2,EEF1D,EEF2,EIF3G,EIF4A1,EIF4A2,EIF4H,EIF5A,EIF6,FUBP1,HNRNPA2B1,HNRNPAB,HSP90AB1,MATR3,MSN,NCL,NOLC1,PCNA,PRMT1,RPL13A,RPL18,RPL19,RPL23,RPL23A,RPL26L1,RPL3,RPL35,RPL35A,RPL6,RPL8,RPL9,RPS14,RPS16,RPS26,RPS3,RPS3A,RPS7,RPS9,SFPQ,SRP14,SUB1,TAF15,TOP1,TRA2B,TUBA1B,YBX1
GO:0019843	rRNA binding	11	60	1.29e-12	ENSP00000225430,ENSP00000262584,ENSP00000278572,ENSP00000302896,ENSP00000307940,ENSP00000346001,ENSP00000346120,ENSP00000385958,ENSP00000389103,ENSP00000400467,ENSP00000420311	DDX21,EEF2,RPL19,RPL23,RPL23A,RPL3,RPL8,RPL9,RPS14,RPS3,RPS9
GO:0045182	translation regulator activity	12	124	6.71e-11	ENSP00000253108,ENSP00000265753,ENSP00000293831,ENSP00000302896,ENSP00000307940,ENSP00000326381,ENSP00000336702,ENSP00000339063,ENSP00000363574,ENSP00000376056,ENSP00000385958,ENSP00000410059	EEF1A1,EEF1B2,EEF1D,EEF2,EIF3G,EIF4A1,EIF4A2,EIF4H,EIF5A,EIF6,RPS14,RPS9
GO:0003729	mRNA binding	13	198	6.18e-10	ENSP00000225792,ENSP00000259469,ENSP00000278572,ENSP00000293831,ENSP00000318195,ENSP00000339095,ENSP00000346050,ENSP00000346694,ENSP00000348849,ENSP00000351108,ENSP00000375730,ENSP00000385958,ENSP00000416959	DDX5,EIF4A1,HNRNPA2B1,HNRNPAB,NCL,RPL13A,RPL35,RPS14,RPS26,RPS3,RPS3A,RPS7,TRA2B
GO:0008135	translation factor activity, RNA binding	10	84	6.48e-10	ENSP00000253108,ENSP00000265753,ENSP00000293831,ENSP00000307940,ENSP00000326381,ENSP00000336702,ENSP00000339063,ENSP00000363574,ENSP00000376056,ENSP00000410059	EEF1A1,EEF1B2,EEF1D,EEF2,EIF3G,EIF4A1,EIF4A2,EIF4H,EIF5A,EIF6
GO:0097159	organic cyclic compound binding	55	5382	6.83e-10	ENSP00000225430,ENSP00000225792,ENSP00000251453,ENSP00000253108,ENSP00000259469,ENSP00000262584,ENSP00000265073,ENSP00000265753,ENSP00000266254,ENSP00000267884,ENSP00000278572,ENSP00000293831,ENSP00000302896,ENSP00000307940,ENSP00000318195,ENSP00000326381,ENSP00000336702,ENSP00000336799,ENSP00000339001,ENSP00000339063,ENSP00000339095,ENSP00000339191,ENSP00000346001,ENSP00000346050,ENSP00000346120…	ACTN1,CAV1,DDX21,DDX5,EEF1A1,EEF1B2,EEF1D,EEF2,EIF3G,EIF4A1,EIF4A2,EIF4H,EIF5A,EIF6,FUBP1,HNRNPA2B1,HNRNPAB,HSP90AB1,HSPA8,LDHA,MATR3,MSN,NCL,NOLC1,PCNA,PRMT1,RPL13A,RPL18,RPL19,RPL23,RPL23A,RPL26L1,RPL3,RPL35,RPL35A,RPL6,RPL8,RPL9,RPS14,RPS16,RPS26,RPS3,RPS3A,RPS7,RPS9,SFPQ,SRP14,SUB1,TAF15,TOP1,TRA2B,TTLL1,TUBA1B,TUBB,YBX1
GO:1901363	heterocyclic compound binding	54	5305	1.42e-09	ENSP00000225430,ENSP00000225792,ENSP00000251453,ENSP00000253108,ENSP00000259469,ENSP00000262584,ENSP00000265073,ENSP00000265753,ENSP00000266254,ENSP00000267884,ENSP00000278572,ENSP00000293831,ENSP00000302896,ENSP00000307940,ENSP00000318195,ENSP00000326381,ENSP00000336702,ENSP00000336799,ENSP00000339001,ENSP00000339063,ENSP00000339095,ENSP00000346001,ENSP00000346050,ENSP00000346120,ENSP00000346694…	ACTN1,DDX21,DDX5,EEF1A1,EEF1B2,EEF1D,EEF2,EIF3G,EIF4A1,EIF4A2,EIF4H,EIF5A,EIF6,FUBP1,HNRNPA2B1,HNRNPAB,HSP90AB1,HSPA8,LDHA,MATR3,MSN,NCL,NOLC1,PCNA,PRMT1,RPL13A,RPL18,RPL19,RPL23,RPL23A,RPL26L1,RPL3,RPL35,RPL35A,RPL6,RPL8,RPL9,RPS14,RPS16,RPS26,RPS3,RPS3A,RPS7,RPS9,SFPQ,SRP14,SUB1,TAF15,TOP1,TRA2B,TTLL1,TUBA1B,TUBB,YBX1
GO:0003746	translation elongation factor activity	5	16	9.88e-07	ENSP00000307940,ENSP00000336702,ENSP00000339063,ENSP00000376056,ENSP00000410059	EEF1A1,EEF1B2,EEF1D,EEF2,EIF5A
GO:0003725	double-stranded RNA binding	7	70	1.59e-06	ENSP00000265753,ENSP00000293831,ENSP00000336799,ENSP00000346120,ENSP00000353408,ENSP00000360609,ENSP00000377941	ACTN1,DDX21,EIF4A1,EIF4H,HSP90AB1,MSN,TUBA1B
GO:0019900	kinase binding	16	678	2.04e-06	ENSP00000222005,ENSP00000278572,ENSP00000307940,ENSP00000339063,ENSP00000339095,ENSP00000339191,ENSP00000353408,ENSP00000357633,ENSP00000360609,ENSP00000368458,ENSP00000369757,ENSP00000374455,ENSP00000406162,ENSP00000426909,ENSP00000445175,ENSP00000470972	CAV1,CDC37,EEF1A1,EEF2,GLRX3,GNB2L1,HSP90AB1,LDHA,MSN,PCNA,PRMT1,RPS19,RPS3,RPS6,RPS7,SQSTM1
GO:0019901	protein kinase binding	15	599	2.42e-06	ENSP00000222005,ENSP00000278572,ENSP00000307940,ENSP00000339063,ENSP00000339095,ENSP00000339191,ENSP00000353408,ENSP00000357633,ENSP00000360609,ENSP00000368458,ENSP00000369757,ENSP00000374455,ENSP00000406162,ENSP00000426909,ENSP00000470972	CAV1,CDC37,EEF1A1,EEF2,GLRX3,GNB2L1,HSP90AB1,MSN,PCNA,PRMT1,RPS19,RPS3,RPS6,RPS7,SQSTM1
GO:0019899	enzyme binding	28	2197	6.42e-06	ENSP00000222005,ENSP00000225792,ENSP00000228945,ENSP00000261574,ENSP00000278572,ENSP00000307940,ENSP00000318195,ENSP00000336799,ENSP00000339001,ENSP00000339063,ENSP00000339095,ENSP00000339191,ENSP00000349748,ENSP00000353408,ENSP00000357633,ENSP00000360609,ENSP00000361626,ENSP00000368458,ENSP00000369757,ENSP00000374455,ENSP00000385410,ENSP00000401564,ENSP00000406162,ENSP00000420311,ENSP00000426909…	ARHGDIB,CAV1,CDC37,DDX5,EEF1A1,EEF2,GLRX3,GNB2L1,HSP90AB1,HSPA8,IPO5,LDHA,MSN,NCL,NOLC1,PCNA,PRMT1,RANBP1,RPL23,RPS19,RPS3,RPS6,RPS7,SFPQ,SQSTM1,TUBA1B,TUBB,YBX1
GO:0043021	ribonucleoprotein complex binding	7	116	3.04e-05	ENSP00000225792,ENSP00000265753,ENSP00000307940,ENSP00000336702,ENSP00000346067,ENSP00000363574,ENSP00000426909	DDX5,EEF2,EIF4H,EIF5A,EIF6,GNB2L1,RPSA
GO:0003743	translation initiation factor activity	5	50	9.97e-05	ENSP00000253108,ENSP00000265753,ENSP00000293831,ENSP00000326381,ENSP00000363574	EIF3G,EIF4A1,EIF4A2,EIF4H,EIF6
GO:0043022	ribosome binding	5	50	9.97e-05	ENSP00000307940,ENSP00000336702,ENSP00000346067,ENSP00000363574,ENSP00000426909	EEF2,EIF5A,EIF6,GNB2L1,RPSA
GO:0048027	mRNA 5'-UTR binding	4	24	0.00013	ENSP00000318195,ENSP00000339095,ENSP00000346050,ENSP00000385958	NCL,RPS14,RPS3A,RPS7
GO:0005488	binding	72	11878	0.00065	ENSP00000200181,ENSP00000222005,ENSP00000225430,ENSP00000225792,ENSP00000228945,ENSP00000251453,ENSP00000253108,ENSP00000259469,ENSP00000261574,ENSP00000262584,ENSP00000265073,ENSP00000265753,ENSP00000266254,ENSP00000267884,ENSP00000269576,ENSP00000278572,ENSP00000293831,ENSP00000297258,ENSP00000302896,ENSP00000307940,ENSP00000310861,ENSP00000318195,ENSP00000325905,ENSP00000326381,ENSP00000336702…	ACTN1,ARHGDIB,CAV1,CDC37,CFL1,DDX21,DDX5,EEF1A1,EEF1B2,EEF1D,EEF2,EIF3G,EIF4A1,EIF4A2,EIF4H,EIF5A,EIF6,FABP5,FUBP1,GLRX3,GNB2L1,HNRNPA2B1,HNRNPAB,HSP90AB1,HSPA8,IPO5,ITGB4,KRT10,KRT2,LDHA,MATR3,MSN,NCL,NOLC1,PCNA,PRMT1,RANBP1,RPL13A,RPL18,RPL19,RPL22,RPL23,RPL23A,RPL26L1,RPL3,RPL35,RPL35A,RPL6,RPL8,RPL9,RPS14,RPS16,RPS19,RPS26,RPS3,RPS3A,RPS6,RPS7,RPS9,RPSA,SFPQ,SQSTM1,SRP14,SRSF7,SUB1,TAF15,TOP1…
GO:0003697	single-stranded DNA binding	5	99	0.0018	ENSP00000265073,ENSP00000346694,ENSP00000354522,ENSP00000359804,ENSP00000361626	FUBP1,HNRNPA2B1,SUB1,TOP1,YBX1
GO:0070180	large ribosomal subunit rRNA binding	2	2	0.0019	ENSP00000225430,ENSP00000420311	RPL19,RPL23
GO:1990932	5.8S rRNA binding	2	2	0.0019	ENSP00000225430,ENSP00000262584	RPL19,RPL8
GO:0031072	heat shock protein binding	5	112	0.0028	ENSP00000222005,ENSP00000278572,ENSP00000360609,ENSP00000410059,ENSP00000432083	CDC37,EEF1D,HSP90AB1,HSPA8,RPS3
GO:0017111	nucleoside-triphosphatase activity	12	778	0.0032	ENSP00000225792,ENSP00000228945,ENSP00000265753,ENSP00000293831,ENSP00000307940,ENSP00000326381,ENSP00000336799,ENSP00000339001,ENSP00000339063,ENSP00000346120,ENSP00000360609,ENSP00000432083	ARHGDIB,DDX21,DDX5,EEF1A1,EEF2,EIF4A1,EIF4A2,EIF4H,HSP90AB1,HSPA8,TUBA1B,TUBB
GO:0004004	ATP-dependent RNA helicase activity	4	66	0.0039	ENSP00000225792,ENSP00000293831,ENSP00000326381,ENSP00000346120	DDX21,DDX5,EIF4A1,EIF4A2
GO:0035198	miRNA binding	3	26	0.0039	ENSP00000346120,ENSP00000346694,ENSP00000354346	DDX21,HNRNPA2B1,MATR3
GO:0097100	supercoiled DNA binding	2	5	0.0045	ENSP00000278572,ENSP00000354522	RPS3,TOP1
GO:1990948	ubiquitin ligase inhibitor activity	2	6	0.0058	ENSP00000339095,ENSP00000420311	RPL23,RPS7
GO:0004386	helicase activity	5	147	0.0063	ENSP00000225792,ENSP00000265753,ENSP00000293831,ENSP00000326381,ENSP00000346120	DDX21,DDX5,EIF4A1,EIF4A2,EIF4H
GO:0036002	pre-mRNA binding	3	36	0.0068	ENSP00000225792,ENSP00000346694,ENSP00000416959	DDX5,HNRNPA2B1,TRA2B
GO:0070181	small ribosomal subunit rRNA binding	2	8	0.0080	ENSP00000278572,ENSP00000385958	RPS14,RPS3
GO:0005048	signal sequence binding	3	47	0.0124	ENSP00000261574,ENSP00000267884,ENSP00000385410	IPO5,NOLC1,SRP14
GO:0005200	structural constituent of cytoskeleton	4	106	0.0124	ENSP00000310861,ENSP00000336799,ENSP00000339001,ENSP00000353408	KRT2,MSN,TUBA1B,TUBB
GO:0008097	5S rRNA binding	2	11	0.0124	ENSP00000307940,ENSP00000346001	EEF2,RPL3
GO:0019904	protein domain specific binding	10	706	0.0124	ENSP00000225792,ENSP00000325905,ENSP00000339001,ENSP00000354522,ENSP00000360609,ENSP00000374455,ENSP00000385410,ENSP00000416959,ENSP00000426909,ENSP00000432083	DDX5,GNB2L1,HSP90AB1,HSPA8,NOLC1,SQSTM1,SRSF7,TOP1,TRA2B,TUBB
GO:0044877	protein-containing complex binding	12	968	0.0124	ENSP00000225792,ENSP00000265753,ENSP00000278572,ENSP00000307940,ENSP00000336702,ENSP00000339001,ENSP00000346067,ENSP00000363574,ENSP00000368458,ENSP00000377941,ENSP00000426909,ENSP00000432660	ACTN1,CFL1,DDX5,EEF2,EIF4H,EIF5A,EIF6,GNB2L1,PCNA,RPS3,RPSA,TUBB
GO:0005080	protein kinase C binding	3	49	0.0128	ENSP00000357633,ENSP00000374455,ENSP00000426909	GLRX3,GNB2L1,SQSTM1
GO:0042802	identical protein binding	17	1754	0.0168	ENSP00000265073,ENSP00000297258,ENSP00000318195,ENSP00000339191,ENSP00000346694,ENSP00000349748,ENSP00000354346,ENSP00000357633,ENSP00000360609,ENSP00000368458,ENSP00000374455,ENSP00000377941,ENSP00000406162,ENSP00000416959,ENSP00000426909,ENSP00000445175,ENSP00000470972	ACTN1,CAV1,FABP5,GLRX3,GNB2L1,HNRNPA2B1,HSP90AB1,LDHA,MATR3,NCL,PCNA,PRMT1,RPS19,SFPQ,SQSTM1,SUB1,TRA2B
GO:0005092	GDP-dissociation inhibitor activity	2	14	0.0169	ENSP00000228945,ENSP00000401564	ARHGDIB,RANBP1
GO:0030280	structural constituent of epidermis	2	14	0.0169	ENSP00000269576,ENSP00000310861	KRT10,KRT2
GO:0070182	DNA polymerase binding	2	15	0.0184	ENSP00000360609,ENSP00000368458	HSP90AB1,PCNA
GO:0030971	receptor tyrosine kinase binding	3	62	0.0218	ENSP00000368458,ENSP00000374455,ENSP00000426909	GNB2L1,PCNA,SQSTM1
GO:0031625	ubiquitin protein ligase binding	6	311	0.0218	ENSP00000336799,ENSP00000339001,ENSP00000360609,ENSP00000374455,ENSP00000420311,ENSP00000432083	HSP90AB1,HSPA8,RPL23,SQSTM1,TUBA1B,TUBB
GO:0003730	mRNA 3'-UTR binding	3	63	0.0221	ENSP00000225792,ENSP00000339095,ENSP00000346694	DDX5,HNRNPA2B1,RPS7
GO:0042623	ATPase activity, coupled	6	320	0.0236	ENSP00000225792,ENSP00000293831,ENSP00000326381,ENSP00000346120,ENSP00000360609,ENSP00000432083	DDX21,DDX5,EIF4A1,EIF4A2,HSP90AB1,HSPA8
GO:0005515	protein binding	42	6605	0.0365	ENSP00000200181,ENSP00000222005,ENSP00000225792,ENSP00000228945,ENSP00000261574,ENSP00000265073,ENSP00000269576,ENSP00000278572,ENSP00000297258,ENSP00000307940,ENSP00000310861,ENSP00000318195,ENSP00000325905,ENSP00000336702,ENSP00000336799,ENSP00000339001,ENSP00000339063,ENSP00000339095,ENSP00000339191,ENSP00000346694,ENSP00000349748,ENSP00000353408,ENSP00000354346,ENSP00000354522,ENSP00000357633…	ACTN1,ARHGDIB,CAV1,CDC37,CFL1,DDX5,EEF1A1,EEF1D,EEF2,EIF5A,FABP5,GLRX3,GNB2L1,HNRNPA2B1,HSP90AB1,HSPA8,IPO5,ITGB4,KRT10,KRT2,LDHA,MATR3,MSN,NCL,NOLC1,PCNA,PRMT1,RANBP1,RPL23,RPS19,RPS3,RPS6,RPS7,SFPQ,SQSTM1,SRSF7,SUB1,TOP1,TRA2B,TUBA1B,TUBB,YBX1
GO:0005525	GTP binding	6	366	0.0409	ENSP00000307940,ENSP00000336799,ENSP00000339001,ENSP00000339063,ENSP00000360609,ENSP00000385410	EEF1A1,EEF2,HSP90AB1,NOLC1,TUBA1B,TUBB
GO:0008139	nuclear localization sequence binding	2	28	0.0454	ENSP00000261574,ENSP00000385410	IPO5,NOLC1
GO:0030515	snoRNA binding	2	28	0.0454	ENSP00000346120,ENSP00000385410	DDX21,NOLC1

## Sheet: MIAPaCa2_GO
MIAPaCa2_upregulated proteins
MIAPaCa2_gene ontology_cellular component_upregulated proteins
#term ID	term description	observed gene count	background gene count	false discovery rate	matching proteins in your network (IDs)	matching proteins in your network (labels)
GO:0044429	mitochondrial part	57	1015	4.31e-40	ENSP00000168216,ENSP00000203407,ENSP00000205402,ENSP00000215375,ENSP00000215882,ENSP00000216254,ENSP00000216780,ENSP00000225698,ENSP00000228318,ENSP00000245206,ENSP00000262030,ENSP00000263774,ENSP00000265333,ENSP00000265462,ENSP00000265838,ENSP00000269143,ENSP00000277865,ENSP00000285093,ENSP00000287295,ENSP00000290299,ENSP00000297185,ENSP00000298510,ENSP00000301587,ENSP00000303222,ENSP00000307241…	ACAA2,ACADVL,ACAT1,ACO2,AFG3L2,AIFM1,ALDH7A1,ATAD3A,ATP5A1,ATP5B,ATP5C1,ATP5D,ATP5F1,ATP5G1,ATP5H,ATP5O,C1QBP,CRAT,CS,CYB5B,CYC1,DLD,DLST,ECHS1,ETFA,GLUD1,GOT2,HADHA,HADHB,HK1,HSD17B10,HSPA9,HSPD1,IMMT,LONP1,MDH2,MTCH2,NDUFS3,PCK2,PDHB,PHB,PHB2,PRDX3,PRDX5,SFXN1,SHMT2,SLC25A1,SLC25A10,SLC25A3,SLC25A5,SLC25A6,SSBP1,STOML2,TUFM,UQCRC1,VDAC1,VDAC2
GO:0005739	mitochondrion	63	1531	6.76e-38	ENSP00000168216,ENSP00000203407,ENSP00000205402,ENSP00000215375,ENSP00000215882,ENSP00000216254,ENSP00000216780,ENSP00000221418,ENSP00000225698,ENSP00000228318,ENSP00000230048,ENSP00000245206,ENSP00000262030,ENSP00000263774,ENSP00000265333,ENSP00000265462,ENSP00000265838,ENSP00000269143,ENSP00000277865,ENSP00000285093,ENSP00000287295,ENSP00000290299,ENSP00000297185,ENSP00000298510,ENSP00000301587…	ACAA2,ACADVL,ACAT1,ACO2,ACOT13,ACOT7,AFG3L2,AIFM1,ALDH7A1,ATAD3A,ATP5A1,ATP5B,ATP5C1,ATP5D,ATP5F1,ATP5G1,ATP5H,ATP5O,C1QBP,CRAT,CS,CYB5B,CYC1,DLD,DLST,ECH1,ECHS1,ETFA,GLUD1,GOT2,GSTP1,HADHA,HADHB,HK1,HSD17B10,HSPA5,HSPA9,HSPD1,IMMT,LONP1,MDH2,MTCH2,NDUFS3,PCK2,PDHB,PHB,PHB2,PRDX3,PRDX5,SFXN1,SHMT2,SLC25A1,SLC25A10,SLC25A3,SLC25A5,SLC25A6,SSBP1,STOML2,TGM2,TUFM,UQCRC1,VDAC1,VDAC2
GO:0005759	mitochondrial matrix	37	463	1.37e-29	ENSP00000168216,ENSP00000205402,ENSP00000215375,ENSP00000216254,ENSP00000216780,ENSP00000225698,ENSP00000245206,ENSP00000262030,ENSP00000263774,ENSP00000265333,ENSP00000265462,ENSP00000265838,ENSP00000277865,ENSP00000285093,ENSP00000297185,ENSP00000298510,ENSP00000307241,ENSP00000322439,ENSP00000325136,ENSP00000327070,ENSP00000333667,ENSP00000335304,ENSP00000342056,ENSP00000349142,ENSP00000353826…	ACAA2,ACADVL,ACAT1,ACO2,ALDH7A1,ATAD3A,ATP5A1,ATP5B,ATP5C1,ATP5D,ATP5F1,C1QBP,CS,DLD,DLST,ECHS1,ETFA,GLUD1,GOT2,HADHA,HADHB,HSD17B10,HSPA9,HSPD1,LONP1,MDH2,NDUFS3,PCK2,PDHB,PRDX3,PRDX5,SHMT2,SLC25A5,SSBP1,TUFM,VDAC1,VDAC2
GO:0043209	myelin sheath	25	157	4.10e-26	ENSP00000203407,ENSP00000205402,ENSP00000216254,ENSP00000228318,ENSP00000245206,ENSP00000247461,ENSP00000262030,ENSP00000263774,ENSP00000295897,ENSP00000297185,ENSP00000298510,ENSP00000300289,ENSP00000301587,ENSP00000322439,ENSP00000324173,ENSP00000327070,ENSP00000335304,ENSP00000349142,ENSP00000358737,ENSP00000360671,ENSP00000361635,ENSP00000362924,ENSP00000381736,ENSP00000387262,ENSP00000479488	ACO2,ALB,ATP5A1,ATP5B,ATP5C1,ATP5F1,ATP5H,CANX,DLD,DLST,GOT2,GSN,HSPA5,HSPA9,IMMT,MDH2,NDUFS3,PDIA3,PHB,PRDX3,SLC25A3,SLC25A5,TUFM,UQCRC1,VDAC2
GO:0044444	cytoplasmic part	105	9377	1.27e-25	ENSP00000168216,ENSP00000203407,ENSP00000205402,ENSP00000215375,ENSP00000215882,ENSP00000216254,ENSP00000216780,ENSP00000216962,ENSP00000221418,ENSP00000225698,ENSP00000226218,ENSP00000227525,ENSP00000228318,ENSP00000229268,ENSP00000230048,ENSP00000233616,ENSP00000234677,ENSP00000244763,ENSP00000245206,ENSP00000247461,ENSP00000251527,ENSP00000251595,ENSP00000261416,ENSP00000261735,ENSP00000261772…	AARS,ACAA2,ACADVL,ACAT1,ACO2,ACOT13,ACOT7,AFG3L2,AIFM1,ALB,ALDH7A1,APRT,ARF4,ATAD3A,ATP5A1,ATP5B,ATP5C1,ATP5D,ATP5F1,ATP5G1,ATP5H,ATP5O,C1QBP,CALR,CANX,CAPG,CBR1,CRAT,CS,CYB5B,CYC1,DHCR24,DLD,DLST,DNAJB6,ECH1,ECHS1,ERP29,ESYT2,ETFA,FASN,FDPS,GLUD1,GOT2,GSN,GSTP1,H1F0,HADHA,HADHB,HBA2,HBB,HEXB,HK1,HMGA1,HSD17B10,HSP90B1,HSPA4,HSPA5,HSPA9,HSPD1,HYOU1,IMMT,ISG15,KRT10,KRT2,LAMP2,LONP1,MDH2,MOGS,MTCH…
GO:0031966	mitochondrial membrane	36	679	3.63e-23	ENSP00000203407,ENSP00000215375,ENSP00000215882,ENSP00000228318,ENSP00000245206,ENSP00000262030,ENSP00000263774,ENSP00000265333,ENSP00000269143,ENSP00000287295,ENSP00000290299,ENSP00000301587,ENSP00000303222,ENSP00000308430,ENSP00000315013,ENSP00000316905,ENSP00000317159,ENSP00000325136,ENSP00000333667,ENSP00000348886,ENSP00000349142,ENSP00000358737,ENSP00000360671,ENSP00000361635,ENSP00000368030…	ACADVL,AFG3L2,AIFM1,ATAD3A,ATP5A1,ATP5B,ATP5C1,ATP5D,ATP5F1,ATP5G1,ATP5H,ATP5O,CRAT,CYB5B,CYC1,GOT2,HADHA,HADHB,HK1,HSPD1,IMMT,MTCH2,NDUFS3,PHB,PHB2,SFXN1,SHMT2,SLC25A1,SLC25A10,SLC25A3,SLC25A5,SLC25A6,STOML2,UQCRC1,VDAC1,VDAC2
GO:0005743	mitochondrial inner membrane	31	456	1.06e-22	ENSP00000203407,ENSP00000215375,ENSP00000215882,ENSP00000228318,ENSP00000245206,ENSP00000262030,ENSP00000263774,ENSP00000269143,ENSP00000287295,ENSP00000290299,ENSP00000301587,ENSP00000303222,ENSP00000315013,ENSP00000317159,ENSP00000325136,ENSP00000333667,ENSP00000348886,ENSP00000349142,ENSP00000358737,ENSP00000360671,ENSP00000368030,ENSP00000370023,ENSP00000370808,ENSP00000373620,ENSP00000377033…	ACADVL,AFG3L2,AIFM1,ATAD3A,ATP5A1,ATP5B,ATP5C1,ATP5D,ATP5F1,ATP5G1,ATP5H,ATP5O,CRAT,CYC1,GOT2,HADHA,HADHB,HSPD1,IMMT,MTCH2,NDUFS3,PHB,PHB2,SHMT2,SLC25A1,SLC25A10,SLC25A3,SLC25A5,SLC25A6,STOML2,UQCRC1
GO:0005737	cytoplasm	106	11238	2.44e-19	ENSP00000168216,ENSP00000203407,ENSP00000205402,ENSP00000215375,ENSP00000215882,ENSP00000216254,ENSP00000216780,ENSP00000216962,ENSP00000221418,ENSP00000225698,ENSP00000226218,ENSP00000227525,ENSP00000228318,ENSP00000229268,ENSP00000230048,ENSP00000233616,ENSP00000234677,ENSP00000244763,ENSP00000245206,ENSP00000247461,ENSP00000251527,ENSP00000251595,ENSP00000261416,ENSP00000261735,ENSP00000261772…	AARS,ACAA2,ACADVL,ACAT1,ACO2,ACOT13,ACOT7,AFG3L2,AIFM1,ALB,ALDH7A1,APRT,ARF4,ATAD3A,ATP5A1,ATP5B,ATP5C1,ATP5D,ATP5F1,ATP5G1,ATP5H,ATP5O,C1QBP,CALR,CANX,CAPG,CBR1,CRAT,CS,CYB5B,CYC1,DHCR24,DLD,DLST,DNAJB6,ECH1,ECHS1,ERP29,ESYT2,ETFA,FASN,FDPS,GLUD1,GOT2,GSN,GSTP1,H1F0,HADHA,HADHB,HBA2,HBB,HEXB,HK1,HMGA1,HSD17B10,HSP90B1,HSPA4,HSPA5,HSPA9,HSPD1,HYOU1,IMMT,ISG15,KRT10,KRT2,LAMP2,LONP1,MDH2,MOGS,MTCH…
GO:0044446	intracellular organelle part	97	8882	2.44e-19	ENSP00000168216,ENSP00000203407,ENSP00000205402,ENSP00000215375,ENSP00000215882,ENSP00000216254,ENSP00000216780,ENSP00000216962,ENSP00000221418,ENSP00000225698,ENSP00000226218,ENSP00000227525,ENSP00000228318,ENSP00000230048,ENSP00000233616,ENSP00000244763,ENSP00000245206,ENSP00000247461,ENSP00000251527,ENSP00000251595,ENSP00000261416,ENSP00000261735,ENSP00000262030,ENSP00000262177,ENSP00000263774…	ACAA2,ACADVL,ACAT1,ACO2,ACOT13,ACOT7,AFG3L2,AIFM1,ALB,ALDH7A1,APRT,ATAD3A,ATP5A1,ATP5B,ATP5C1,ATP5D,ATP5F1,ATP5G1,ATP5H,ATP5O,C1QBP,CALR,CANX,CAPG,CRAT,CS,CYB5B,CYC1,DHCR24,DLD,DLST,DNAJB6,ECH1,ECHS1,ERP29,ESYT2,ETFA,FDPS,GLUD1,GOT2,GSN,GSTP1,H1F0,HADHA,HADHB,HBA2,HBB,HEXB,HK1,HMGA1,HSD17B10,HSP90B1,HSPA5,HSPA9,HSPD1,HYOU1,IMMT,ISG15,KRT10,KRT2,LAMP2,LONP1,MDH2,MOGS,MTCH2,NDUFS3,PCK2,PDHB,PDIA3,P…
GO:0070013	intracellular organelle lumen	75	5162	2.25e-18	ENSP00000168216,ENSP00000205402,ENSP00000215375,ENSP00000216254,ENSP00000216780,ENSP00000216962,ENSP00000221418,ENSP00000225698,ENSP00000226218,ENSP00000245206,ENSP00000247461,ENSP00000251595,ENSP00000261416,ENSP00000261735,ENSP00000262030,ENSP00000262177,ENSP00000263774,ENSP00000263867,ENSP00000265333,ENSP00000265462,ENSP00000265838,ENSP00000270792,ENSP00000277865,ENSP00000285093,ENSP00000286091…	ACAA2,ACADVL,ACAT1,ACO2,ACOT7,AIFM1,ALB,ALDH7A1,APRT,ATAD3A,ATP5A1,ATP5B,ATP5C1,ATP5D,ATP5F1,ATP5H,C1QBP,CALR,CANX,CAPG,CRAT,CS,DLD,DLST,DNAJB6,ECH1,ECHS1,ERP29,ETFA,FDPS,GLUD1,GOT2,GSN,GSTP1,H1F0,HADHA,HADHB,HBA2,HBB,HEXB,HMGA1,HSD17B10,HSP90B1,HSPA5,HSPA9,HSPD1,HYOU1,ISG15,LAMP2,LONP1,MDH2,NDUFS3,PCK2,PDHB,PDIA3,PDIA4,PDIA6,PHB,PHB2,PPIB,PRDX3,PRDX5,PSAP,PYGB,SH3BGRL3,SHMT2,SLC25A10,SLC25A5,SSB…
GO:0031967	organelle envelope	38	1146	3.66e-18	ENSP00000203407,ENSP00000215375,ENSP00000215882,ENSP00000227525,ENSP00000228318,ENSP00000245206,ENSP00000262030,ENSP00000263774,ENSP00000265333,ENSP00000269143,ENSP00000287295,ENSP00000290299,ENSP00000301587,ENSP00000303222,ENSP00000308430,ENSP00000315013,ENSP00000316905,ENSP00000317159,ENSP00000320866,ENSP00000325136,ENSP00000333667,ENSP00000348886,ENSP00000349142,ENSP00000358737,ENSP00000360671…	ACADVL,AFG3L2,AIFM1,ATAD3A,ATP5A1,ATP5B,ATP5C1,ATP5D,ATP5F1,ATP5G1,ATP5H,ATP5O,CALR,CRAT,CYB5B,CYC1,GOT2,HADHA,HADHB,HK1,HSPD1,IMMT,MTCH2,NDUFS3,PHB,PHB2,SFXN1,SHMT2,SLC25A1,SLC25A10,SLC25A3,SLC25A5,SLC25A6,STOML2,TMEM109,UQCRC1,VDAC1,VDAC2
GO:0042645	mitochondrial nucleoid	13	43	7.31e-17	ENSP00000262030,ENSP00000265333,ENSP00000297185,ENSP00000322439,ENSP00000325136,ENSP00000333667,ENSP00000353826,ENSP00000360671,ENSP00000361635,ENSP00000368030,ENSP00000370023,ENSP00000419665,ENSP00000438689	ACADVL,ATAD3A,ATP5B,HADHA,HADHB,HSPA9,LONP1,SHMT2,SLC25A5,SSBP1,TUFM,VDAC1,VDAC2
GO:0043227	membrane-bounded organelle	101	11244	2.37e-14	ENSP00000168216,ENSP00000203407,ENSP00000205402,ENSP00000215375,ENSP00000215882,ENSP00000216254,ENSP00000216780,ENSP00000216962,ENSP00000221418,ENSP00000225698,ENSP00000226218,ENSP00000227525,ENSP00000228318,ENSP00000229268,ENSP00000230048,ENSP00000233616,ENSP00000234677,ENSP00000244763,ENSP00000245206,ENSP00000247461,ENSP00000251527,ENSP00000251595,ENSP00000261416,ENSP00000261735,ENSP00000262030…	ACAA2,ACADVL,ACAT1,ACO2,ACOT13,ACOT7,AFG3L2,AIFM1,ALB,ALDH7A1,APRT,ARF4,ATAD3A,ATP5A1,ATP5B,ATP5C1,ATP5D,ATP5F1,ATP5G1,ATP5H,ATP5O,C1QBP,CALR,CANX,CAPG,CRAT,CS,CYB5B,CYC1,DHCR24,DLD,DLST,DNAJB6,ECH1,ECHS1,ERP29,ESYT2,ETFA,FASN,FDPS,GLUD1,GOT2,GSN,GSTP1,H1F0,HADHA,HADHB,HBA2,HBB,HEXB,HK1,HMGA1,HSD17B10,HSP90B1,HSPA4,HSPA5,HSPA9,HSPD1,HYOU1,IMMT,ISG15,LAMP2,LONP1,MDH2,MOGS,MTCH2,NDUFS3,PCK2,PDHB,PD…
GO:0043231	intracellular membrane-bounded organelle	97	10365	5.53e-14	ENSP00000168216,ENSP00000203407,ENSP00000205402,ENSP00000215375,ENSP00000215882,ENSP00000216254,ENSP00000216780,ENSP00000216962,ENSP00000221418,ENSP00000225698,ENSP00000226218,ENSP00000227525,ENSP00000228318,ENSP00000229268,ENSP00000230048,ENSP00000233616,ENSP00000234677,ENSP00000244763,ENSP00000245206,ENSP00000247461,ENSP00000251527,ENSP00000261416,ENSP00000261735,ENSP00000262030,ENSP00000262177…	ACAA2,ACADVL,ACAT1,ACO2,ACOT13,ACOT7,AFG3L2,AIFM1,ALB,ALDH7A1,APRT,ARF4,ATAD3A,ATP5A1,ATP5B,ATP5C1,ATP5D,ATP5F1,ATP5G1,ATP5H,ATP5O,C1QBP,CALR,CANX,CAPG,CRAT,CS,CYB5B,CYC1,DHCR24,DLD,DLST,DNAJB6,ECH1,ECHS1,ERP29,ESYT2,ETFA,FASN,FDPS,GLUD1,GOT2,GSTP1,H1F0,HADHA,HADHB,HEXB,HK1,HMGA1,HSD17B10,HSP90B1,HSPA5,HSPA9,HSPD1,HYOU1,IMMT,ISG15,LAMP2,LONP1,MDH2,MOGS,MTCH2,NDUFS3,PCK2,PDHB,PDIA3,PDIA4,PDIA6,PHB…
GO:0098800	inner mitochondrial membrane protein complex	14	128	8.49e-13	ENSP00000203407,ENSP00000215375,ENSP00000262030,ENSP00000263774,ENSP00000269143,ENSP00000290299,ENSP00000301587,ENSP00000317159,ENSP00000349142,ENSP00000358737,ENSP00000370808,ENSP00000377033,ENSP00000381736,ENSP00000387262	AFG3L2,ATP5A1,ATP5B,ATP5C1,ATP5D,ATP5F1,ATP5G1,ATP5H,ATP5O,CYC1,IMMT,NDUFS3,SLC25A6,UQCRC1
GO:0098798	mitochondrial protein complex	17	251	2.11e-12	ENSP00000168216,ENSP00000203407,ENSP00000215375,ENSP00000262030,ENSP00000263774,ENSP00000265333,ENSP00000269143,ENSP00000290299,ENSP00000301587,ENSP00000317159,ENSP00000349142,ENSP00000358737,ENSP00000370023,ENSP00000370808,ENSP00000377033,ENSP00000381736,ENSP00000387262	AFG3L2,ATP5A1,ATP5B,ATP5C1,ATP5D,ATP5F1,ATP5G1,ATP5H,ATP5O,CYC1,HADHA,HSD17B10,IMMT,NDUFS3,SLC25A6,UQCRC1,VDAC1
GO:0043226	organelle	103	12432	2.54e-12	ENSP00000168216,ENSP00000203407,ENSP00000205402,ENSP00000215375,ENSP00000215882,ENSP00000216254,ENSP00000216780,ENSP00000216962,ENSP00000221418,ENSP00000225698,ENSP00000226218,ENSP00000227525,ENSP00000228318,ENSP00000229268,ENSP00000230048,ENSP00000233616,ENSP00000234677,ENSP00000244763,ENSP00000245206,ENSP00000247461,ENSP00000251527,ENSP00000251595,ENSP00000261416,ENSP00000261735,ENSP00000262030…	ACAA2,ACADVL,ACAT1,ACO2,ACOT13,ACOT7,AFG3L2,AIFM1,ALB,ALDH7A1,APRT,ARF4,ATAD3A,ATP5A1,ATP5B,ATP5C1,ATP5D,ATP5F1,ATP5G1,ATP5H,ATP5O,C1QBP,CALR,CANX,CAPG,CRAT,CS,CYB5B,CYC1,DHCR24,DLD,DLST,DNAJB6,ECH1,ECHS1,ERP29,ESYT2,ETFA,FASN,FDPS,GLUD1,GOT2,GSN,GSTP1,H1F0,HADHA,HADHB,HBA2,HBB,HEXB,HK1,HMGA1,HSD17B10,HSP90B1,HSPA4,HSPA5,HSPA9,HSPD1,HYOU1,IMMT,ISG15,KRT10,KRT2,LAMP2,LONP1,MDH2,MOGS,MTCH2,NDUFS3,P…
GO:0043229	intracellular organelle	102	12193	3.28e-12	ENSP00000168216,ENSP00000203407,ENSP00000205402,ENSP00000215375,ENSP00000215882,ENSP00000216254,ENSP00000216780,ENSP00000216962,ENSP00000221418,ENSP00000225698,ENSP00000226218,ENSP00000227525,ENSP00000228318,ENSP00000229268,ENSP00000230048,ENSP00000233616,ENSP00000234677,ENSP00000244763,ENSP00000245206,ENSP00000247461,ENSP00000251527,ENSP00000251595,ENSP00000261416,ENSP00000261735,ENSP00000262030…	ACAA2,ACADVL,ACAT1,ACO2,ACOT13,ACOT7,AFG3L2,AIFM1,ALB,ALDH7A1,APRT,ARF4,ATAD3A,ATP5A1,ATP5B,ATP5C1,ATP5D,ATP5F1,ATP5G1,ATP5H,ATP5O,C1QBP,CALR,CANX,CAPG,CRAT,CS,CYB5B,CYC1,DHCR24,DLD,DLST,DNAJB6,ECH1,ECHS1,ERP29,ESYT2,ETFA,FASN,FDPS,GLUD1,GOT2,GSN,GSTP1,H1F0,HADHA,HADHB,HBA2,HBB,HEXB,HK1,HMGA1,HSD17B10,HSP90B1,HSPA5,HSPA9,HSPD1,HYOU1,IMMT,ISG15,KRT10,KRT2,LAMP2,LONP1,MDH2,MOGS,MTCH2,NDUFS3,PCK2,PD…
GO:0005753	mitochondrial proton-transporting ATP synthase complex	8	21	3.74e-11	ENSP00000215375,ENSP00000262030,ENSP00000290299,ENSP00000301587,ENSP00000349142,ENSP00000358737,ENSP00000377033,ENSP00000381736	ATP5A1,ATP5B,ATP5C1,ATP5D,ATP5F1,ATP5G1,ATP5H,ATP5O
GO:0031090	organelle membrane	50	3337	6.28e-11	ENSP00000203407,ENSP00000215375,ENSP00000215882,ENSP00000227525,ENSP00000228318,ENSP00000233616,ENSP00000244763,ENSP00000245206,ENSP00000247461,ENSP00000251527,ENSP00000262030,ENSP00000263774,ENSP00000265062,ENSP00000265333,ENSP00000269143,ENSP00000287295,ENSP00000290299,ENSP00000299767,ENSP00000300289,ENSP00000301587,ENSP00000303222,ENSP00000308430,ENSP00000315013,ENSP00000316905,ENSP00000317159…	ACADVL,AFG3L2,AIFM1,ATAD3A,ATP5A1,ATP5B,ATP5C1,ATP5D,ATP5F1,ATP5G1,ATP5H,ATP5O,CALR,CANX,CRAT,CYB5B,CYC1,DHCR24,ESYT2,GOT2,HADHA,HADHB,HK1,HSP90B1,HSPA5,HSPD1,IMMT,LAMP2,MOGS,MTCH2,NDUFS3,PDIA3,PDIA6,PHB,PHB2,PSAP,RAB7A,SFXN1,SHMT2,SLC25A1,SLC25A10,SLC25A3,SLC25A5,SLC25A6,SSR1,STOML2,TMEM109,UQCRC1,VDAC1,VDAC2
GO:0042470	melanosome	11	105	5.27e-10	ENSP00000247461,ENSP00000261735,ENSP00000263867,ENSP00000265062,ENSP00000286091,ENSP00000299767,ENSP00000300026,ENSP00000300289,ENSP00000304592,ENSP00000324173,ENSP00000385385	CANX,CAPG,ERP29,FASN,HSP90B1,HSPA5,PDIA3,PDIA4,PDIA6,PPIB,RAB7A
GO:0034663	endoplasmic reticulum chaperone complex	5	11	2.01e-07	ENSP00000299767,ENSP00000300026,ENSP00000324173,ENSP00000385385,ENSP00000480150	HSP90B1,HSPA5,HYOU1,PDIA6,PPIB
GO:0005790	smooth endoplasmic reticulum	6	31	5.06e-07	ENSP00000247461,ENSP00000261735,ENSP00000300026,ENSP00000320866,ENSP00000324173,ENSP00000480150	CALR,CANX,ERP29,HSPA5,HYOU1,PPIB
GO:0005788	endoplasmic reticulum lumen	12	299	1.59e-06	ENSP00000226218,ENSP00000247461,ENSP00000261735,ENSP00000286091,ENSP00000295897,ENSP00000299767,ENSP00000300026,ENSP00000300289,ENSP00000320866,ENSP00000324173,ENSP00000385385,ENSP00000480150	ALB,CALR,CANX,ERP29,HSP90B1,HSPA5,HYOU1,PDIA3,PDIA4,PDIA6,PPIB,VTN
GO:0045261	proton-transporting ATP synthase complex, catalytic core F(1)	4	6	1.69e-06	ENSP00000215375,ENSP00000262030,ENSP00000349142,ENSP00000381736	ATP5A1,ATP5B,ATP5C1,ATP5D
GO:0071682	endocytic vesicle lumen	5	19	1.69e-06	ENSP00000251595,ENSP00000299767,ENSP00000320866,ENSP00000333994,ENSP00000480150	CALR,HBA2,HBB,HSP90B1,HYOU1
GO:0060205	cytoplasmic vesicle lumen	12	340	5.52e-06	ENSP00000216962,ENSP00000251595,ENSP00000261416,ENSP00000295897,ENSP00000299767,ENSP00000320866,ENSP00000333994,ENSP00000362924,ENSP00000367615,ENSP00000370010,ENSP00000381607,ENSP00000480150	ALB,APRT,CALR,GSN,GSTP1,HBA2,HBB,HEXB,HSP90B1,HYOU1,PYGB,TMSB4X
GO:0098796	membrane protein complex	20	1047	1.36e-05	ENSP00000203407,ENSP00000215375,ENSP00000226218,ENSP00000262030,ENSP00000263774,ENSP00000265333,ENSP00000269143,ENSP00000290299,ENSP00000301587,ENSP00000317159,ENSP00000320866,ENSP00000349142,ENSP00000358737,ENSP00000361635,ENSP00000370808,ENSP00000373620,ENSP00000377033,ENSP00000381736,ENSP00000387262,ENSP00000408411	AFG3L2,ATP5A1,ATP5B,ATP5C1,ATP5D,ATP5F1,ATP5G1,ATP5H,ATP5O,CALR,CYC1,HSPD1,IMMT,LAMP2,NDUFS3,SLC25A6,UQCRC1,VDAC1,VDAC2,VTN
GO:0031982	vesicle	31	2318	2.48e-05	ENSP00000205402,ENSP00000216962,ENSP00000247461,ENSP00000251595,ENSP00000261416,ENSP00000261735,ENSP00000263867,ENSP00000265062,ENSP00000265462,ENSP00000286091,ENSP00000295897,ENSP00000298510,ENSP00000299767,ENSP00000300026,ENSP00000300289,ENSP00000302961,ENSP00000304592,ENSP00000320866,ENSP00000324173,ENSP00000333994,ENSP00000361635,ENSP00000362924,ENSP00000367615,ENSP00000370010,ENSP00000373620…	ALB,APRT,CALR,CANX,CAPG,DLD,ERP29,FASN,GSN,GSTP1,HBA2,HBB,HEXB,HSP90B1,HSPA4,HSPA5,HSPD1,HYOU1,LAMP2,PDIA3,PDIA4,PDIA6,PHB,PPIB,PRDX3,PRDX5,PSAP,PYGB,RAB7A,TMSB4X,VDAC2
GO:0031410	cytoplasmic vesicle	30	2226	3.16e-05	ENSP00000205402,ENSP00000216962,ENSP00000247461,ENSP00000251595,ENSP00000261416,ENSP00000261735,ENSP00000263867,ENSP00000265062,ENSP00000265462,ENSP00000286091,ENSP00000295897,ENSP00000298510,ENSP00000299767,ENSP00000300026,ENSP00000300289,ENSP00000304592,ENSP00000320866,ENSP00000324173,ENSP00000333994,ENSP00000361635,ENSP00000362924,ENSP00000367615,ENSP00000370010,ENSP00000373620,ENSP00000378394…	ALB,APRT,CALR,CANX,CAPG,DLD,ERP29,FASN,GSN,GSTP1,HBA2,HBB,HEXB,HSP90B1,HSPA5,HSPD1,HYOU1,LAMP2,PDIA3,PDIA4,PDIA6,PHB,PPIB,PRDX3,PRDX5,PSAP,PYGB,RAB7A,TMSB4X,VDAC2
GO:0000275	mitochondrial proton-transporting ATP synthase complex, catalytic core F(1)	3	5	6.73e-05	ENSP00000215375,ENSP00000262030,ENSP00000349142	ATP5B,ATP5C1,ATP5D
GO:0030139	endocytic vesicle	9	275	0.00021	ENSP00000251595,ENSP00000265062,ENSP00000299767,ENSP00000300289,ENSP00000320866,ENSP00000333994,ENSP00000362924,ENSP00000408411,ENSP00000480150	CALR,GSN,HBA2,HBB,HSP90B1,HYOU1,LAMP2,PDIA3,RAB7A
GO:1990204	oxidoreductase complex	6	103	0.00022	ENSP00000203407,ENSP00000205402,ENSP00000263774,ENSP00000307241,ENSP00000317159,ENSP00000335304	CYC1,DLD,DLST,NDUFS3,PDHB,UQCRC1
GO:0000276	mitochondrial proton-transporting ATP synthase complex, coupling factor F(o)	3	11	0.00039	ENSP00000301587,ENSP00000358737,ENSP00000377033	ATP5F1,ATP5G1,ATP5H
GO:0030141	secretory granule	15	828	0.00045	ENSP00000205402,ENSP00000216962,ENSP00000261416,ENSP00000265062,ENSP00000295897,ENSP00000320866,ENSP00000333994,ENSP00000361635,ENSP00000362924,ENSP00000367615,ENSP00000370010,ENSP00000373620,ENSP00000378394,ENSP00000381607,ENSP00000408411	ALB,APRT,CALR,DLD,GSN,GSTP1,HBB,HEXB,HSPD1,LAMP2,PSAP,PYGB,RAB7A,TMSB4X,VDAC2
GO:0031968	organelle outer membrane	7	203	0.0011	ENSP00000227525,ENSP00000265333,ENSP00000308430,ENSP00000325136,ENSP00000361635,ENSP00000402103,ENSP00000441875	CYB5B,HADHB,HK1,PHB2,TMEM109,VDAC1,VDAC2
GO:0032991	protein-containing complex	44	4792	0.0015	ENSP00000168216,ENSP00000203407,ENSP00000205402,ENSP00000215375,ENSP00000226218,ENSP00000245206,ENSP00000247461,ENSP00000251595,ENSP00000262030,ENSP00000263774,ENSP00000263867,ENSP00000265333,ENSP00000269143,ENSP00000290299,ENSP00000295897,ENSP00000298510,ENSP00000299767,ENSP00000300026,ENSP00000301587,ENSP00000307241,ENSP00000317159,ENSP00000320866,ENSP00000324173,ENSP00000333667,ENSP00000333994…	AFG3L2,ALB,ATP5A1,ATP5B,ATP5C1,ATP5D,ATP5F1,ATP5G1,ATP5H,ATP5O,CALR,CANX,CAPG,CYC1,DLD,DLST,GOT2,GSN,GSTP1,H1F0,HADHA,HBA2,HBB,HMGA1,HSD17B10,HSP90B1,HSPA5,HSPD1,HYOU1,IMMT,LAMP2,NDUFS3,PDHB,PDIA6,PHB2,PPIB,PRDX3,SHMT2,SLC25A5,SLC25A6,UQCRC1,VDAC1,VDAC2,VTN
GO:0031838	haptoglobin-hemoglobin complex	2	4	0.0026	ENSP00000251595,ENSP00000333994	HBA2,HBB
GO:0005741	mitochondrial outer membrane	6	181	0.0036	ENSP00000265333,ENSP00000308430,ENSP00000325136,ENSP00000361635,ENSP00000402103,ENSP00000441875	CYB5B,HADHB,HK1,PHB2,VDAC1,VDAC2
GO:0045335	phagocytic vesicle	5	122	0.0040	ENSP00000265062,ENSP00000300289,ENSP00000320866,ENSP00000362924,ENSP00000408411	CALR,GSN,LAMP2,PDIA3,RAB7A
GO:0045252	oxoglutarate dehydrogenase complex	2	6	0.0046	ENSP00000205402,ENSP00000335304	DLD,DLST
GO:0044432	endoplasmic reticulum part	17	1294	0.0051	ENSP00000226218,ENSP00000227525,ENSP00000233616,ENSP00000244763,ENSP00000247461,ENSP00000251527,ENSP00000261735,ENSP00000286091,ENSP00000295897,ENSP00000299767,ENSP00000300026,ENSP00000300289,ENSP00000320866,ENSP00000324173,ENSP00000360316,ENSP00000385385,ENSP00000480150	ALB,CALR,CANX,DHCR24,ERP29,ESYT2,HSP90B1,HSPA5,HYOU1,MOGS,PDIA3,PDIA4,PDIA6,PPIB,SSR1,TMEM109,VTN
GO:0070062	extracellular exosome	4	80	0.0066	ENSP00000295897,ENSP00000302961,ENSP00000373620,ENSP00000408411	ALB,HSPA4,HSPD1,LAMP2
GO:0045254	pyruvate dehydrogenase complex	2	8	0.0070	ENSP00000205402,ENSP00000307241	DLD,PDHB
GO:0009986	cell surface	11	690	0.0096	ENSP00000225698,ENSP00000245206,ENSP00000261735,ENSP00000262030,ENSP00000286091,ENSP00000300289,ENSP00000320866,ENSP00000324173,ENSP00000373620,ENSP00000441875,ENSP00000479488	ATP5B,C1QBP,CALR,ERP29,GOT2,HSPA5,HSPD1,PDIA3,PDIA4,PHB,PHB2
GO:0012505	endomembrane system	38	4347	0.0105	ENSP00000205402,ENSP00000216962,ENSP00000226218,ENSP00000227525,ENSP00000233616,ENSP00000244763,ENSP00000247461,ENSP00000251527,ENSP00000261416,ENSP00000261735,ENSP00000265062,ENSP00000286091,ENSP00000295897,ENSP00000298510,ENSP00000299767,ENSP00000300026,ENSP00000300289,ENSP00000304592,ENSP00000306010,ENSP00000315013,ENSP00000320866,ENSP00000324173,ENSP00000325136,ENSP00000333994,ENSP00000344504…	ALB,APRT,ARF4,CALR,CANX,CRAT,DHCR24,DLD,ERP29,ESYT2,FASN,GSN,GSTP1,H1F0,HADHB,HBB,HEXB,HSP90B1,HSPA5,HSPD1,HYOU1,LAMP2,MOGS,PDIA3,PDIA4,PDIA6,PHB,PPIB,PRDX3,PSAP,PYGB,RAB7A,SSR1,TGM2,TMEM109,TMSB4X,VDAC2,VTN
GO:0005783	endoplasmic reticulum	20	1796	0.0114	ENSP00000226218,ENSP00000227525,ENSP00000233616,ENSP00000244763,ENSP00000247461,ENSP00000251527,ENSP00000261735,ENSP00000286091,ENSP00000295897,ENSP00000299767,ENSP00000300026,ENSP00000300289,ENSP00000315013,ENSP00000320866,ENSP00000324173,ENSP00000325136,ENSP00000355330,ENSP00000360316,ENSP00000385385,ENSP00000480150	ALB,CALR,CANX,CRAT,DHCR24,ERP29,ESYT2,HADHB,HSP90B1,HSPA5,HYOU1,MOGS,PDIA3,PDIA4,PDIA6,PPIB,SSR1,TGM2,TMEM109,VTN
GO:0034774	secretory granule lumen	7	323	0.0119	ENSP00000216962,ENSP00000261416,ENSP00000295897,ENSP00000362924,ENSP00000367615,ENSP00000370010,ENSP00000381607	ALB,APRT,GSN,GSTP1,HEXB,PYGB,TMSB4X
GO:0005833	hemoglobin complex	2	12	0.0124	ENSP00000251595,ENSP00000333994	HBA2,HBB
GO:0031300	intrinsic component of organelle membrane	7	330	0.0128	ENSP00000247461,ENSP00000251527,ENSP00000269143,ENSP00000320866,ENSP00000324173,ENSP00000387262,ENSP00000408411	AFG3L2,CALR,CANX,ESYT2,HSPA5,IMMT,LAMP2
GO:0005750	mitochondrial respiratory chain complex III	2	13	0.0136	ENSP00000203407,ENSP00000317159	CYC1,UQCRC1
GO:0044433	cytoplasmic vesicle part	17	1447	0.0136	ENSP00000205402,ENSP00000216962,ENSP00000251595,ENSP00000261416,ENSP00000265062,ENSP00000295897,ENSP00000299767,ENSP00000300289,ENSP00000320866,ENSP00000333994,ENSP00000362924,ENSP00000367615,ENSP00000370010,ENSP00000378394,ENSP00000381607,ENSP00000408411,ENSP00000480150	ALB,APRT,CALR,DLD,GSN,GSTP1,HBA2,HBB,HEXB,HSP90B1,HYOU1,LAMP2,PDIA3,PSAP,PYGB,RAB7A,TMSB4X
GO:0016020	membrane	62	8420	0.0145	ENSP00000168216,ENSP00000203407,ENSP00000215375,ENSP00000215882,ENSP00000225698,ENSP00000226218,ENSP00000227525,ENSP00000228318,ENSP00000233616,ENSP00000244763,ENSP00000245206,ENSP00000247461,ENSP00000251527,ENSP00000262030,ENSP00000263774,ENSP00000265062,ENSP00000265333,ENSP00000269143,ENSP00000269576,ENSP00000287295,ENSP00000290299,ENSP00000299767,ENSP00000300289,ENSP00000301587,ENSP00000303222…	ACADVL,AFG3L2,AIFM1,ARF4,ATAD3A,ATP5A1,ATP5B,ATP5C1,ATP5D,ATP5F1,ATP5G1,ATP5H,ATP5O,C1QBP,CALR,CANX,CRAT,CYB5B,CYC1,DHCR24,ESYT2,FASN,GOT2,GSN,GSTP1,HADHA,HADHB,HK1,HPCAL1,HSD17B10,HSP90B1,HSPA5,HSPD1,IMMT,KRT10,KRT2,LAMP2,MDH2,MOGS,MTCH2,NDUFS3,PDIA3,PDIA6,PHB,PHB2,PSAP,RAB7A,SFXN1,SHMT2,SLC25A1,SLC25A10,SLC25A3,SLC25A5,SLC25A6,SSR1,STOML2,TGM2,TMEM109,UQCRC1,VDAC1,VDAC2,VTN
GO:0005782	peroxisomal matrix	3	53	0.0159	ENSP00000221418,ENSP00000265462,ENSP00000315013	CRAT,ECH1,PRDX5
GO:0001669	acrosomal vesicle	4	115	0.0183	ENSP00000205402,ENSP00000261416,ENSP00000320866,ENSP00000361635	CALR,DLD,HEXB,VDAC2
GO:0005615	extracellular space	14	1134	0.0193	ENSP00000225698,ENSP00000226218,ENSP00000251595,ENSP00000286091,ENSP00000295897,ENSP00000300289,ENSP00000302961,ENSP00000320866,ENSP00000333994,ENSP00000362924,ENSP00000373620,ENSP00000378394,ENSP00000385385,ENSP00000408411	ALB,C1QBP,CALR,GSN,HBA2,HBB,HSPA4,HSPD1,LAMP2,PDIA3,PDIA4,PDIA6,PSAP,VTN
GO:0044232	organelle membrane contact site	2	17	0.0199	ENSP00000247461,ENSP00000251527	CANX,ESYT2
GO:0046930	pore complex	2	18	0.0217	ENSP00000265333,ENSP00000361635	VDAC1,VDAC2
GO:0005829	cytosol	40	4958	0.0270	ENSP00000203407,ENSP00000221418,ENSP00000225698,ENSP00000229268,ENSP00000230048,ENSP00000234677,ENSP00000251595,ENSP00000261772,ENSP00000262177,ENSP00000265062,ENSP00000265462,ENSP00000269576,ENSP00000287295,ENSP00000290349,ENSP00000298510,ENSP00000299767,ENSP00000302961,ENSP00000304592,ENSP00000306010,ENSP00000310861,ENSP00000315013,ENSP00000319788,ENSP00000320866,ENSP00000333994,ENSP00000349078…	AARS,ACADVL,ACOT13,ACOT7,AIFM1,ALDH7A1,APRT,ARF4,C1QBP,CALR,CBR1,CRAT,DHCR24,DNAJB6,ECH1,FASN,FDPS,GSN,GSTP1,HBA2,HBB,HK1,HMGA1,HSP90B1,HSPA4,HSPD1,ISG15,KRT10,KRT2,LONP1,NQO1,PDIA6,PRDX3,PRDX5,RAB7A,SARS,TGM2,TMSB4X,UQCRC1,USP5
GO:0016528	sarcoplasm	3	70	0.0307	ENSP00000227525,ENSP00000320866,ENSP00000362924	CALR,GSN,TMEM109
GO:0030670	phagocytic vesicle membrane	3	71	0.0315	ENSP00000265062,ENSP00000320866,ENSP00000408411	CALR,LAMP2,RAB7A
GO:0031301	integral component of organelle membrane	6	310	0.0327	ENSP00000247461,ENSP00000269143,ENSP00000320866,ENSP00000324173,ENSP00000387262,ENSP00000408411	AFG3L2,CALR,CANX,HSPA5,IMMT,LAMP2
GO:0044322	endoplasmic reticulum quality control compartment	2	24	0.0344	ENSP00000247461,ENSP00000320866	CALR,CANX
GO:0071556	integral component of lumenal side of endoplasmic reticulum membrane	2	26	0.0392	ENSP00000247461,ENSP00000320866	CALR,CANX
GO:0005758	mitochondrial intermembrane space	3	79	0.0394	ENSP00000287295,ENSP00000333667,ENSP00000348886	AIFM1,SHMT2,STOML2
GO:0098803	respiratory chain complex	3	79	0.0394	ENSP00000203407,ENSP00000263774,ENSP00000317159	CYC1,NDUFS3,UQCRC1
GO:0031227	intrinsic component of endoplasmic reticulum membrane	4	153	0.0414	ENSP00000247461,ENSP00000251527,ENSP00000320866,ENSP00000324173	CALR,CANX,ESYT2,HSPA5
GO:0042582	azurophil granule	4	155	0.0427	ENSP00000216962,ENSP00000261416,ENSP00000378394,ENSP00000408411	HEXB,LAMP2,PSAP,PYGB
GO:0005746	mitochondrial respirasome	3	85	0.0448	ENSP00000203407,ENSP00000263774,ENSP00000317159	CYC1,NDUFS3,UQCRC1
MIAPaCa2_gene ontology_biological process_upregulated proteins
#term ID	term description	observed gene count	background gene count	false discovery rate	matching proteins in your network (IDs)	matching proteins in your network (labels)
GO:0055114	oxidation-reduction process	38	923	3.09e-19	ENSP00000168216,ENSP00000203407,ENSP00000205402,ENSP00000216254,ENSP00000216500,ENSP00000216962,ENSP00000221418,ENSP00000263774,ENSP00000265462,ENSP00000265838,ENSP00000270792,ENSP00000277865,ENSP00000285093,ENSP00000286091,ENSP00000287295,ENSP00000290349,ENSP00000298510,ENSP00000300289,ENSP00000304592,ENSP00000307241,ENSP00000308430,ENSP00000315013,ENSP00000317159,ENSP00000319788,ENSP00000325136…	ACAA2,ACADVL,ACAT1,ACO2,AIFM1,ALDH7A1,CBR1,CRAT,CS,CYB5B,CYC1,DHCR24,DHRS7,DLD,DLST,ECH1,ECHS1,ETFA,FASN,GLUD1,GSTP1,HADHA,HADHB,HK1,HSD17B10,MDH2,NDUFS3,NQO1,PDHB,PDIA3,PDIA4,PDIA6,PRDX3,PRDX5,PYGB,SH3BGRL3,SLC25A10,UQCRC1
GO:0044281	small molecule metabolic process	48	1779	2.55e-18	ENSP00000168216,ENSP00000203407,ENSP00000205402,ENSP00000215375,ENSP00000215882,ENSP00000216254,ENSP00000216780,ENSP00000221418,ENSP00000230048,ENSP00000234677,ENSP00000245206,ENSP00000261416,ENSP00000261772,ENSP00000262030,ENSP00000263774,ENSP00000265462,ENSP00000265838,ENSP00000277865,ENSP00000285093,ENSP00000290299,ENSP00000290349,ENSP00000301587,ENSP00000304592,ENSP00000307241,ENSP00000315013…	AARS,ACAA2,ACADVL,ACAT1,ACO2,ACOT13,ACOT7,ALDH7A1,APRT,ATP5A1,ATP5B,ATP5C1,ATP5D,ATP5F1,ATP5G1,ATP5H,ATP5O,CBR1,CRAT,CS,CYC1,DHCR24,DLD,DLST,ECH1,ECHS1,ETFA,FASN,FDPS,GLUD1,GOT2,GSTP1,HADHA,HADHB,HEXB,HK1,HSD17B10,MDH2,NDUFS3,PCK2,PDHB,PRDX5,SARS,SHMT2,SLC25A1,SLC25A10,STOML2,UQCRC1
GO:0017144	drug metabolic process	28	622	1.36e-14	ENSP00000203407,ENSP00000205402,ENSP00000215375,ENSP00000216254,ENSP00000251595,ENSP00000262030,ENSP00000263774,ENSP00000265462,ENSP00000265838,ENSP00000290299,ENSP00000290349,ENSP00000298510,ENSP00000301587,ENSP00000307241,ENSP00000317159,ENSP00000319788,ENSP00000327070,ENSP00000333667,ENSP00000333994,ENSP00000335304,ENSP00000342056,ENSP00000348886,ENSP00000349142,ENSP00000358737,ENSP00000367615…	ACAT1,ACO2,APRT,ATP5A1,ATP5B,ATP5C1,ATP5D,ATP5F1,ATP5G1,ATP5H,ATP5O,CBR1,CS,CYC1,DLD,DLST,HBA2,HBB,HK1,MDH2,NDUFS3,NQO1,PDHB,PRDX3,PRDX5,SHMT2,STOML2,UQCRC1
GO:0007005	mitochondrion organization	24	424	2.20e-14	ENSP00000168216,ENSP00000215375,ENSP00000262030,ENSP00000263774,ENSP00000269143,ENSP00000285093,ENSP00000287295,ENSP00000290299,ENSP00000298510,ENSP00000301587,ENSP00000302961,ENSP00000348886,ENSP00000349142,ENSP00000353826,ENSP00000358737,ENSP00000360671,ENSP00000370808,ENSP00000373620,ENSP00000377033,ENSP00000381736,ENSP00000387262,ENSP00000419665,ENSP00000441875,ENSP00000479488	ACAA2,AFG3L2,AIFM1,ATP5A1,ATP5B,ATP5C1,ATP5D,ATP5F1,ATP5G1,ATP5H,ATP5O,HSD17B10,HSPA4,HSPD1,IMMT,LONP1,NDUFS3,PHB,PHB2,PRDX3,SLC25A5,SLC25A6,SSBP1,STOML2
GO:0006091	generation of precursor metabolites and energy	23	388	3.37e-14	ENSP00000203407,ENSP00000205402,ENSP00000215375,ENSP00000216254,ENSP00000216962,ENSP00000262030,ENSP00000263774,ENSP00000265838,ENSP00000270792,ENSP00000290299,ENSP00000301587,ENSP00000307241,ENSP00000317159,ENSP00000327070,ENSP00000335304,ENSP00000342056,ENSP00000348886,ENSP00000349142,ENSP00000358737,ENSP00000381736,ENSP00000402103,ENSP00000438689,ENSP00000452762	ACADVL,ACAT1,ACO2,ATP5A1,ATP5B,ATP5C1,ATP5D,ATP5F1,ATP5H,ATP5O,CS,CYC1,DLD,DLST,ETFA,HK1,MDH2,NDUFS3,PDHB,PYGB,SH3BGRL3,STOML2,UQCRC1
GO:0009152	purine ribonucleotide biosynthetic process	18	189	4.16e-14	ENSP00000205402,ENSP00000215375,ENSP00000215882,ENSP00000262030,ENSP00000265838,ENSP00000290299,ENSP00000301587,ENSP00000304592,ENSP00000307241,ENSP00000317159,ENSP00000348886,ENSP00000349142,ENSP00000358737,ENSP00000367086,ENSP00000367615,ENSP00000377033,ENSP00000381736,ENSP00000402103	ACAT1,ACOT7,APRT,ATP5A1,ATP5B,ATP5C1,ATP5D,ATP5F1,ATP5G1,ATP5H,ATP5O,CYC1,DLD,FASN,HK1,PDHB,SLC25A1,STOML2
GO:0006839	mitochondrial transport	18	223	3.36e-13	ENSP00000215375,ENSP00000215882,ENSP00000228318,ENSP00000262030,ENSP00000269143,ENSP00000285093,ENSP00000290299,ENSP00000301587,ENSP00000302961,ENSP00000317159,ENSP00000348886,ENSP00000349142,ENSP00000358737,ENSP00000360671,ENSP00000370808,ENSP00000373620,ENSP00000381736,ENSP00000446242	ACAA2,AFG3L2,ATP5A1,ATP5B,ATP5C1,ATP5D,ATP5F1,ATP5H,ATP5O,CYC1,HSPA4,HSPD1,SLC25A1,SLC25A10,SLC25A3,SLC25A5,SLC25A6,STOML2
GO:0009150	purine ribonucleotide metabolic process	22	425	1.03e-12	ENSP00000203407,ENSP00000205402,ENSP00000215375,ENSP00000215882,ENSP00000230048,ENSP00000262030,ENSP00000263774,ENSP00000265838,ENSP00000290299,ENSP00000301587,ENSP00000304592,ENSP00000307241,ENSP00000317159,ENSP00000335304,ENSP00000348886,ENSP00000349142,ENSP00000358737,ENSP00000367086,ENSP00000367615,ENSP00000377033,ENSP00000381736,ENSP00000402103	ACAT1,ACOT13,ACOT7,APRT,ATP5A1,ATP5B,ATP5C1,ATP5D,ATP5F1,ATP5G1,ATP5H,ATP5O,CYC1,DLD,DLST,FASN,HK1,NDUFS3,PDHB,SLC25A1,STOML2,UQCRC1
GO:0015986	ATP synthesis coupled proton transport	10	27	1.15e-12	ENSP00000215375,ENSP00000262030,ENSP00000290299,ENSP00000301587,ENSP00000317159,ENSP00000348886,ENSP00000349142,ENSP00000358737,ENSP00000377033,ENSP00000381736	ATP5A1,ATP5B,ATP5C1,ATP5D,ATP5F1,ATP5G1,ATP5H,ATP5O,CYC1,STOML2
GO:0042776	mitochondrial ATP synthesis coupled proton transport	9	17	1.67e-12	ENSP00000215375,ENSP00000262030,ENSP00000290299,ENSP00000301587,ENSP00000317159,ENSP00000348886,ENSP00000349142,ENSP00000358737,ENSP00000381736	ATP5A1,ATP5B,ATP5C1,ATP5D,ATP5F1,ATP5H,ATP5O,CYC1,STOML2
GO:0042407	cristae formation	10	31	2.61e-12	ENSP00000215375,ENSP00000262030,ENSP00000269143,ENSP00000290299,ENSP00000301587,ENSP00000349142,ENSP00000358737,ENSP00000377033,ENSP00000381736,ENSP00000387262	AFG3L2,ATP5A1,ATP5B,ATP5C1,ATP5D,ATP5F1,ATP5G1,ATP5H,ATP5O,IMMT
GO:0009117	nucleotide metabolic process	24	576	2.99e-12	ENSP00000203407,ENSP00000205402,ENSP00000215375,ENSP00000215882,ENSP00000230048,ENSP00000262030,ENSP00000263774,ENSP00000265462,ENSP00000265838,ENSP00000290299,ENSP00000301587,ENSP00000304592,ENSP00000307241,ENSP00000317159,ENSP00000327070,ENSP00000335304,ENSP00000348886,ENSP00000349142,ENSP00000358737,ENSP00000367086,ENSP00000367615,ENSP00000377033,ENSP00000381736,ENSP00000402103	ACAT1,ACOT13,ACOT7,APRT,ATP5A1,ATP5B,ATP5C1,ATP5D,ATP5F1,ATP5G1,ATP5H,ATP5O,CYC1,DLD,DLST,FASN,HK1,MDH2,NDUFS3,PDHB,PRDX5,SLC25A1,STOML2,UQCRC1
GO:0007006	mitochondrial membrane organization	14	123	3.74e-12	ENSP00000215375,ENSP00000262030,ENSP00000269143,ENSP00000285093,ENSP00000290299,ENSP00000301587,ENSP00000302961,ENSP00000349142,ENSP00000358737,ENSP00000360671,ENSP00000370808,ENSP00000377033,ENSP00000381736,ENSP00000387262	ACAA2,AFG3L2,ATP5A1,ATP5B,ATP5C1,ATP5D,ATP5F1,ATP5G1,ATP5H,ATP5O,HSPA4,IMMT,SLC25A5,SLC25A6
GO:0019752	carboxylic acid metabolic process	28	854	4.06e-12	ENSP00000168216,ENSP00000205402,ENSP00000216254,ENSP00000221418,ENSP00000234677,ENSP00000245206,ENSP00000261416,ENSP00000261772,ENSP00000265838,ENSP00000277865,ENSP00000285093,ENSP00000290349,ENSP00000304592,ENSP00000307241,ENSP00000315013,ENSP00000325136,ENSP00000327070,ENSP00000333667,ENSP00000335304,ENSP00000342056,ENSP00000357535,ENSP00000367086,ENSP00000370023,ENSP00000381607,ENSP00000387123…	AARS,ACAA2,ACADVL,ACAT1,ACO2,ACOT7,ALDH7A1,CBR1,CRAT,CS,DLD,DLST,ECH1,ECHS1,ETFA,FASN,GLUD1,GOT2,GSTP1,HADHA,HADHB,HEXB,HK1,HSD17B10,MDH2,PDHB,SARS,SHMT2
GO:1990542	mitochondrial transmembrane transport	12	83	1.72e-11	ENSP00000215375,ENSP00000215882,ENSP00000262030,ENSP00000269143,ENSP00000290299,ENSP00000301587,ENSP00000317159,ENSP00000348886,ENSP00000349142,ENSP00000358737,ENSP00000373620,ENSP00000381736	AFG3L2,ATP5A1,ATP5B,ATP5C1,ATP5D,ATP5F1,ATP5H,ATP5O,CYC1,HSPD1,SLC25A1,STOML2
GO:0009168	purine ribonucleoside monophosphate biosynthetic process	12	98	8.69e-11	ENSP00000215375,ENSP00000262030,ENSP00000290299,ENSP00000301587,ENSP00000317159,ENSP00000348886,ENSP00000349142,ENSP00000358737,ENSP00000367615,ENSP00000377033,ENSP00000381736,ENSP00000402103	APRT,ATP5A1,ATP5B,ATP5C1,ATP5D,ATP5F1,ATP5G1,ATP5H,ATP5O,CYC1,HK1,STOML2
GO:0006119	oxidative phosphorylation	12	100	1.02e-10	ENSP00000203407,ENSP00000205402,ENSP00000215375,ENSP00000262030,ENSP00000263774,ENSP00000290299,ENSP00000301587,ENSP00000317159,ENSP00000348886,ENSP00000349142,ENSP00000358737,ENSP00000381736	ATP5A1,ATP5B,ATP5C1,ATP5D,ATP5F1,ATP5H,ATP5O,CYC1,DLD,NDUFS3,STOML2,UQCRC1
GO:0006754	ATP biosynthetic process	11	75	1.22e-10	ENSP00000215375,ENSP00000262030,ENSP00000290299,ENSP00000301587,ENSP00000317159,ENSP00000348886,ENSP00000349142,ENSP00000358737,ENSP00000377033,ENSP00000381736,ENSP00000402103	ATP5A1,ATP5B,ATP5C1,ATP5D,ATP5F1,ATP5G1,ATP5H,ATP5O,CYC1,HK1,STOML2
GO:0008152	metabolic process	89	9569	3.11e-10	ENSP00000168216,ENSP00000203407,ENSP00000205402,ENSP00000215375,ENSP00000215882,ENSP00000216254,ENSP00000216500,ENSP00000216780,ENSP00000216962,ENSP00000221418,ENSP00000225698,ENSP00000229268,ENSP00000230048,ENSP00000233616,ENSP00000234677,ENSP00000245206,ENSP00000251595,ENSP00000261416,ENSP00000261772,ENSP00000262030,ENSP00000263774,ENSP00000265062,ENSP00000265333,ENSP00000265462,ENSP00000265838…	AARS,ACAA2,ACADVL,ACAT1,ACO2,ACOT13,ACOT7,AFG3L2,AIFM1,ALB,ALDH7A1,APRT,ARF4,ATP5A1,ATP5B,ATP5C1,ATP5D,ATP5F1,ATP5G1,ATP5H,ATP5O,C1QBP,CALR,CBR1,CRAT,CS,CYB5B,CYC1,DHCR24,DHRS7,DLD,DLST,ECH1,ECHS1,EIF2S3L,ETFA,FASN,FDPS,GLUD1,GOT2,GSN,GSTP1,H1F0,HADHA,HADHB,HBA2,HBB,HEXB,HK1,HMGA1,HSD17B10,HSP90B1,HSPA5,HSPA9,HSPD1,ISG15,KRT10,KRT2,LAMP2,LONP1,MDH2,MOGS,NDUFS3,NQO1,PCK2,PDHB,PDIA3,PDIA4,PDIA6,PHB…
GO:0009167	purine ribonucleoside monophosphate metabolic process	15	230	4.56e-10	ENSP00000203407,ENSP00000205402,ENSP00000215375,ENSP00000262030,ENSP00000263774,ENSP00000290299,ENSP00000301587,ENSP00000317159,ENSP00000348886,ENSP00000349142,ENSP00000358737,ENSP00000367615,ENSP00000377033,ENSP00000381736,ENSP00000402103	APRT,ATP5A1,ATP5B,ATP5C1,ATP5D,ATP5F1,ATP5G1,ATP5H,ATP5O,CYC1,DLD,HK1,NDUFS3,STOML2,UQCRC1
GO:0046034	ATP metabolic process	14	190	4.79e-10	ENSP00000203407,ENSP00000205402,ENSP00000215375,ENSP00000262030,ENSP00000263774,ENSP00000290299,ENSP00000301587,ENSP00000317159,ENSP00000348886,ENSP00000349142,ENSP00000358737,ENSP00000377033,ENSP00000381736,ENSP00000402103	ATP5A1,ATP5B,ATP5C1,ATP5D,ATP5F1,ATP5G1,ATP5H,ATP5O,CYC1,DLD,HK1,NDUFS3,STOML2,UQCRC1
GO:0046395	carboxylic acid catabolic process	15	237	6.04e-10	ENSP00000168216,ENSP00000221418,ENSP00000245206,ENSP00000261416,ENSP00000265838,ENSP00000277865,ENSP00000285093,ENSP00000315013,ENSP00000325136,ENSP00000335304,ENSP00000357535,ENSP00000370023,ENSP00000387123,ENSP00000438689,ENSP00000452762	ACAA2,ACADVL,ACAT1,ALDH7A1,CRAT,DLST,ECH1,ECHS1,ETFA,GLUD1,GOT2,HADHA,HADHB,HEXB,HSD17B10
GO:0051234	establishment of localization	56	4248	1.03e-09	ENSP00000215375,ENSP00000215882,ENSP00000216962,ENSP00000221418,ENSP00000226218,ENSP00000227525,ENSP00000228318,ENSP00000244763,ENSP00000245206,ENSP00000247461,ENSP00000251527,ENSP00000251595,ENSP00000261416,ENSP00000261735,ENSP00000262030,ENSP00000265062,ENSP00000265333,ENSP00000269143,ENSP00000285093,ENSP00000286091,ENSP00000290299,ENSP00000295897,ENSP00000297185,ENSP00000299767,ENSP00000301587…	ACAA2,AFG3L2,ALB,APRT,ARF4,ATP5A1,ATP5B,ATP5C1,ATP5D,ATP5F1,ATP5G1,ATP5H,ATP5O,CALR,CANX,CRAT,CYC1,ECH1,ERP29,ESYT2,GOT2,GSN,GSTP1,HBA2,HBB,HEXB,HK1,HMGA1,HSP90B1,HSPA4,HSPA5,HSPA9,HSPD1,HYOU1,LAMP2,PDIA4,PDIA6,PHB,PHB2,PSAP,PYGB,RAB7A,SFXN1,SLC25A1,SLC25A10,SLC25A3,SLC25A5,SLC25A6,SSR1,STOML2,TGM2,TMEM109,TMSB4X,VDAC1,VDAC2,VTN
GO:0006810	transport	55	4130	1.20e-09	ENSP00000215375,ENSP00000215882,ENSP00000216962,ENSP00000221418,ENSP00000226218,ENSP00000227525,ENSP00000228318,ENSP00000244763,ENSP00000245206,ENSP00000247461,ENSP00000251527,ENSP00000251595,ENSP00000261416,ENSP00000261735,ENSP00000262030,ENSP00000265062,ENSP00000265333,ENSP00000269143,ENSP00000285093,ENSP00000286091,ENSP00000290299,ENSP00000295897,ENSP00000297185,ENSP00000299767,ENSP00000301587…	ACAA2,AFG3L2,ALB,APRT,ARF4,ATP5A1,ATP5B,ATP5C1,ATP5D,ATP5F1,ATP5G1,ATP5H,ATP5O,CALR,CANX,CRAT,CYC1,ECH1,ERP29,ESYT2,GOT2,GSN,GSTP1,HBA2,HBB,HEXB,HMGA1,HSP90B1,HSPA4,HSPA5,HSPA9,HSPD1,HYOU1,LAMP2,PDIA4,PDIA6,PHB,PHB2,PSAP,PYGB,RAB7A,SFXN1,SLC25A1,SLC25A10,SLC25A3,SLC25A5,SLC25A6,SSR1,STOML2,TGM2,TMEM109,TMSB4X,VDAC1,VDAC2,VTN
GO:0010941	regulation of cell death	33	1638	3.04e-09	ENSP00000225698,ENSP00000227525,ENSP00000251595,ENSP00000261735,ENSP00000261772,ENSP00000262177,ENSP00000263774,ENSP00000265462,ENSP00000285093,ENSP00000287295,ENSP00000295897,ENSP00000297185,ENSP00000298510,ENSP00000299767,ENSP00000300289,ENSP00000303222,ENSP00000306010,ENSP00000319788,ENSP00000320866,ENSP00000324173,ENSP00000333994,ENSP00000355330,ENSP00000360316,ENSP00000360671,ENSP00000361635…	AARS,ACAA2,AIFM1,ALB,ARF4,ATAD3A,C1QBP,CALR,DHCR24,DNAJB6,ERP29,GSN,GSTP1,HBA2,HBB,HSP90B1,HSPA5,HSPA9,HSPD1,HYOU1,MTCH2,NDUFS3,NQO1,PDIA3,PHB,PHB2,PRDX3,PRDX5,PSAP,SLC25A5,TGM2,TMEM109,VDAC2
GO:0019637	organophosphate metabolic process	26	1011	3.33e-09	ENSP00000203407,ENSP00000205402,ENSP00000215375,ENSP00000215882,ENSP00000230048,ENSP00000261416,ENSP00000262030,ENSP00000263774,ENSP00000265462,ENSP00000265838,ENSP00000290299,ENSP00000301587,ENSP00000304592,ENSP00000307241,ENSP00000317159,ENSP00000327070,ENSP00000335304,ENSP00000348886,ENSP00000349078,ENSP00000349142,ENSP00000358737,ENSP00000367086,ENSP00000367615,ENSP00000377033,ENSP00000381736…	ACAT1,ACOT13,ACOT7,APRT,ATP5A1,ATP5B,ATP5C1,ATP5D,ATP5F1,ATP5G1,ATP5H,ATP5O,CYC1,DLD,DLST,FASN,FDPS,HEXB,HK1,MDH2,NDUFS3,PDHB,PRDX5,SLC25A1,STOML2,UQCRC1
GO:0006635	fatty acid beta-oxidation	9	56	4.09e-09	ENSP00000221418,ENSP00000265838,ENSP00000285093,ENSP00000315013,ENSP00000325136,ENSP00000357535,ENSP00000370023,ENSP00000438689,ENSP00000452762	ACAA2,ACADVL,ACAT1,CRAT,ECH1,ECHS1,ETFA,HADHA,HADHB
GO:0090407	organophosphate biosynthetic process	20	577	4.69e-09	ENSP00000205402,ENSP00000215375,ENSP00000215882,ENSP00000261416,ENSP00000262030,ENSP00000265838,ENSP00000290299,ENSP00000301587,ENSP00000304592,ENSP00000307241,ENSP00000317159,ENSP00000348886,ENSP00000349078,ENSP00000349142,ENSP00000358737,ENSP00000367086,ENSP00000367615,ENSP00000377033,ENSP00000381736,ENSP00000402103	ACAT1,ACOT7,APRT,ATP5A1,ATP5B,ATP5C1,ATP5D,ATP5F1,ATP5G1,ATP5H,ATP5O,CYC1,DLD,FASN,FDPS,HEXB,HK1,PDHB,SLC25A1,STOML2
GO:0051186	cofactor metabolic process	18	467	8.53e-09	ENSP00000205402,ENSP00000215882,ENSP00000230048,ENSP00000245206,ENSP00000251595,ENSP00000265462,ENSP00000265838,ENSP00000297185,ENSP00000298510,ENSP00000304592,ENSP00000307241,ENSP00000327070,ENSP00000333667,ENSP00000333994,ENSP00000335304,ENSP00000367086,ENSP00000381607,ENSP00000402103	ACAT1,ACOT13,ACOT7,DLD,DLST,FASN,GOT2,GSTP1,HBA2,HBB,HK1,HSPA9,MDH2,PDHB,PRDX3,PRDX5,SHMT2,SLC25A1
GO:1901564	organonitrogen compound metabolic process	61	5281	1.36e-08	ENSP00000168216,ENSP00000203407,ENSP00000205402,ENSP00000215375,ENSP00000215882,ENSP00000225698,ENSP00000229268,ENSP00000230048,ENSP00000233616,ENSP00000234677,ENSP00000245206,ENSP00000261416,ENSP00000261772,ENSP00000262030,ENSP00000263774,ENSP00000265062,ENSP00000265462,ENSP00000265838,ENSP00000269143,ENSP00000269576,ENSP00000277865,ENSP00000290299,ENSP00000295897,ENSP00000298510,ENSP00000299767…	AARS,ACAT1,ACOT13,ACOT7,AFG3L2,ALB,ALDH7A1,APRT,ARF4,ATP5A1,ATP5B,ATP5C1,ATP5D,ATP5F1,ATP5G1,ATP5H,ATP5O,C1QBP,CALR,CRAT,CYC1,DHCR24,DLD,DLST,EIF2S3L,FASN,GLUD1,GOT2,GSN,GSTP1,HEXB,HK1,HSD17B10,HSP90B1,HSPA5,HSPD1,ISG15,KRT10,KRT2,LAMP2,LONP1,MDH2,MOGS,NDUFS3,PDHB,PDIA3,PDIA6,PHB,PPIB,PRDX3,PRDX5,PSAP,RAB7A,SARS,SHMT2,SLC25A1,STOML2,TGM2,TUFM,UQCRC1,USP5
GO:0006457	protein folding	13	214	1.79e-08	ENSP00000233616,ENSP00000247461,ENSP00000261735,ENSP00000262177,ENSP00000286091,ENSP00000297185,ENSP00000299767,ENSP00000300026,ENSP00000300289,ENSP00000320866,ENSP00000324173,ENSP00000373620,ENSP00000385385	CALR,CANX,DNAJB6,ERP29,HSP90B1,HSPA5,HSPA9,HSPD1,MOGS,PDIA3,PDIA4,PDIA6,PPIB
GO:1902600	proton transmembrane transport	11	137	2.65e-08	ENSP00000215375,ENSP00000228318,ENSP00000262030,ENSP00000290299,ENSP00000301587,ENSP00000317159,ENSP00000348886,ENSP00000349142,ENSP00000358737,ENSP00000377033,ENSP00000381736	ATP5A1,ATP5B,ATP5C1,ATP5D,ATP5F1,ATP5G1,ATP5H,ATP5O,CYC1,SLC25A3,STOML2
GO:0044282	small molecule catabolic process	16	388	3.45e-08	ENSP00000168216,ENSP00000221418,ENSP00000245206,ENSP00000261416,ENSP00000265838,ENSP00000277865,ENSP00000285093,ENSP00000315013,ENSP00000325136,ENSP00000335304,ENSP00000357535,ENSP00000370023,ENSP00000387123,ENSP00000402103,ENSP00000438689,ENSP00000452762	ACAA2,ACADVL,ACAT1,ALDH7A1,CRAT,DLST,ECH1,ECHS1,ETFA,GLUD1,GOT2,HADHA,HADHB,HEXB,HK1,HSD17B10
GO:0044237	cellular metabolic process	81	8797	4.12e-08	ENSP00000168216,ENSP00000203407,ENSP00000205402,ENSP00000215375,ENSP00000215882,ENSP00000216254,ENSP00000216962,ENSP00000221418,ENSP00000225698,ENSP00000229268,ENSP00000230048,ENSP00000233616,ENSP00000234677,ENSP00000245206,ENSP00000251595,ENSP00000261416,ENSP00000261772,ENSP00000262030,ENSP00000263774,ENSP00000265062,ENSP00000265333,ENSP00000265462,ENSP00000265838,ENSP00000269143,ENSP00000269576…	AARS,ACAA2,ACADVL,ACAT1,ACO2,ACOT13,ACOT7,AFG3L2,ALB,ALDH7A1,APRT,ARF4,ATP5A1,ATP5B,ATP5C1,ATP5D,ATP5F1,ATP5G1,ATP5H,ATP5O,C1QBP,CBR1,CRAT,CS,CYC1,DLD,DLST,ECH1,ECHS1,EIF2S3L,ETFA,FASN,FDPS,GLUD1,GOT2,GSN,GSTP1,H1F0,HADHA,HADHB,HBA2,HBB,HEXB,HK1,HMGA1,HSD17B10,HSP90B1,HSPA5,HSPA9,HSPD1,ISG15,KRT10,KRT2,LAMP2,LONP1,MDH2,MOGS,NDUFS3,NQO1,PDHB,PDIA6,PHB,PHB2,PPIB,PRDX3,PRDX5,PSAP,PYGB,RAB7A,SARS,SH3…
GO:0044248	cellular catabolic process	31	1646	5.43e-08	ENSP00000168216,ENSP00000216962,ENSP00000221418,ENSP00000229268,ENSP00000245206,ENSP00000251595,ENSP00000261416,ENSP00000265062,ENSP00000265333,ENSP00000265462,ENSP00000265838,ENSP00000277865,ENSP00000285093,ENSP00000298510,ENSP00000299767,ENSP00000315013,ENSP00000324173,ENSP00000325136,ENSP00000333994,ENSP00000335304,ENSP00000344504,ENSP00000353826,ENSP00000357535,ENSP00000367086,ENSP00000368699…	ACAA2,ACADVL,ACAT1,ACOT7,ALDH7A1,CRAT,DLST,ECH1,ECHS1,ETFA,GLUD1,GOT2,H1F0,HADHA,HADHB,HBA2,HBB,HEXB,HK1,HSD17B10,HSP90B1,HSPA5,ISG15,LAMP2,LONP1,PRDX3,PRDX5,PYGB,RAB7A,USP5,VDAC1
GO:1901135	carbohydrate derivative metabolic process	25	1083	5.79e-08	ENSP00000203407,ENSP00000205402,ENSP00000215375,ENSP00000215882,ENSP00000230048,ENSP00000233616,ENSP00000261416,ENSP00000262030,ENSP00000263774,ENSP00000265838,ENSP00000290299,ENSP00000301587,ENSP00000304592,ENSP00000307241,ENSP00000317159,ENSP00000335304,ENSP00000348886,ENSP00000349142,ENSP00000358737,ENSP00000367086,ENSP00000367615,ENSP00000377033,ENSP00000378394,ENSP00000381736,ENSP00000402103	ACAT1,ACOT13,ACOT7,APRT,ATP5A1,ATP5B,ATP5C1,ATP5D,ATP5F1,ATP5G1,ATP5H,ATP5O,CYC1,DLD,DLST,FASN,HEXB,HK1,MOGS,NDUFS3,PDHB,PSAP,SLC25A1,STOML2,UQCRC1
GO:0006631	fatty acid metabolic process	14	294	6.66e-08	ENSP00000205402,ENSP00000221418,ENSP00000265838,ENSP00000285093,ENSP00000290349,ENSP00000304592,ENSP00000315013,ENSP00000325136,ENSP00000357535,ENSP00000367086,ENSP00000370023,ENSP00000381607,ENSP00000438689,ENSP00000452762	ACAA2,ACADVL,ACAT1,ACOT7,CBR1,CRAT,DLD,ECH1,ECHS1,ETFA,FASN,GSTP1,HADHA,HADHB
GO:1901566	organonitrogen compound biosynthetic process	28	1370	6.91e-08	ENSP00000205402,ENSP00000215375,ENSP00000215882,ENSP00000233616,ENSP00000234677,ENSP00000245206,ENSP00000261772,ENSP00000262030,ENSP00000265838,ENSP00000277865,ENSP00000290299,ENSP00000301587,ENSP00000304592,ENSP00000307241,ENSP00000317159,ENSP00000322439,ENSP00000333667,ENSP00000348886,ENSP00000349142,ENSP00000358737,ENSP00000367086,ENSP00000367615,ENSP00000377033,ENSP00000381607,ENSP00000381736…	AARS,ACAT1,ACOT7,ALDH7A1,APRT,ATP5A1,ATP5B,ATP5C1,ATP5D,ATP5F1,ATP5G1,ATP5H,ATP5O,CYC1,DLD,EIF2S3L,FASN,GLUD1,GOT2,GSTP1,HK1,MOGS,PDHB,SARS,SHMT2,SLC25A1,STOML2,TUFM
GO:0032787	monocarboxylic acid metabolic process	17	477	7.35e-08	ENSP00000205402,ENSP00000221418,ENSP00000245206,ENSP00000265838,ENSP00000285093,ENSP00000290349,ENSP00000304592,ENSP00000307241,ENSP00000315013,ENSP00000325136,ENSP00000357535,ENSP00000367086,ENSP00000370023,ENSP00000381607,ENSP00000402103,ENSP00000438689,ENSP00000452762	ACAA2,ACADVL,ACAT1,ACOT7,CBR1,CRAT,DLD,ECH1,ECHS1,ETFA,FASN,GOT2,GSTP1,HADHA,HADHB,HK1,PDHB
GO:0051179	localization	59	5233	8.36e-08	ENSP00000215375,ENSP00000215882,ENSP00000216962,ENSP00000221418,ENSP00000226218,ENSP00000227525,ENSP00000228318,ENSP00000244763,ENSP00000245206,ENSP00000247461,ENSP00000251527,ENSP00000251595,ENSP00000261416,ENSP00000261735,ENSP00000262030,ENSP00000265062,ENSP00000265333,ENSP00000269143,ENSP00000285093,ENSP00000286091,ENSP00000290299,ENSP00000295897,ENSP00000297185,ENSP00000299767,ENSP00000301587…	ACAA2,AFG3L2,ALB,APRT,ARF4,ATP5A1,ATP5B,ATP5C1,ATP5D,ATP5F1,ATP5G1,ATP5H,ATP5O,CALR,CANX,CRAT,CYC1,DHCR24,ECH1,ERP29,ESYT2,GOT2,GSN,GSTP1,HBA2,HBB,HEXB,HK1,HMGA1,HSP90B1,HSPA4,HSPA5,HSPA9,HSPD1,HYOU1,KRT2,LAMP2,MTCH2,PDIA4,PDIA6,PHB,PHB2,PSAP,PYGB,RAB7A,SFXN1,SLC25A1,SLC25A10,SLC25A3,SLC25A5,SLC25A6,SSR1,STOML2,TGM2,TMEM109,TMSB4X,VDAC1,VDAC2,VTN
GO:1901137	carbohydrate derivative biosynthetic process	19	625	9.22e-08	ENSP00000205402,ENSP00000215375,ENSP00000215882,ENSP00000233616,ENSP00000262030,ENSP00000265838,ENSP00000290299,ENSP00000301587,ENSP00000304592,ENSP00000307241,ENSP00000317159,ENSP00000348886,ENSP00000349142,ENSP00000358737,ENSP00000367086,ENSP00000367615,ENSP00000377033,ENSP00000381736,ENSP00000402103	ACAT1,ACOT7,APRT,ATP5A1,ATP5B,ATP5C1,ATP5D,ATP5F1,ATP5G1,ATP5H,ATP5O,CYC1,DLD,FASN,HK1,MOGS,PDHB,SLC25A1,STOML2
GO:0042981	regulation of apoptotic process	29	1501	1.09e-07	ENSP00000225698,ENSP00000261735,ENSP00000261772,ENSP00000262177,ENSP00000263774,ENSP00000265462,ENSP00000285093,ENSP00000287295,ENSP00000295897,ENSP00000297185,ENSP00000298510,ENSP00000299767,ENSP00000300289,ENSP00000303222,ENSP00000306010,ENSP00000319788,ENSP00000320866,ENSP00000324173,ENSP00000355330,ENSP00000360316,ENSP00000360671,ENSP00000361635,ENSP00000362924,ENSP00000368030,ENSP00000373620…	AARS,ACAA2,AIFM1,ALB,ARF4,ATAD3A,C1QBP,CALR,DHCR24,DNAJB6,ERP29,GSN,GSTP1,HSP90B1,HSPA5,HSPA9,HSPD1,HYOU1,MTCH2,NDUFS3,NQO1,PDIA3,PHB,PHB2,PRDX3,PRDX5,SLC25A5,TGM2,VDAC2
GO:0099132	ATP hydrolysis coupled cation transmembrane transport	8	66	2.60e-07	ENSP00000215375,ENSP00000262030,ENSP00000290299,ENSP00000301587,ENSP00000349142,ENSP00000358737,ENSP00000377033,ENSP00000381736	ATP5A1,ATP5B,ATP5C1,ATP5D,ATP5F1,ATP5G1,ATP5H,ATP5O
GO:0006811	ion transport	26	1292	3.68e-07	ENSP00000215375,ENSP00000215882,ENSP00000227525,ENSP00000228318,ENSP00000245206,ENSP00000251595,ENSP00000262030,ENSP00000265333,ENSP00000269143,ENSP00000290299,ENSP00000301587,ENSP00000316905,ENSP00000317159,ENSP00000333994,ENSP00000348886,ENSP00000349142,ENSP00000358737,ENSP00000360671,ENSP00000361635,ENSP00000370808,ENSP00000377033,ENSP00000378394,ENSP00000381736,ENSP00000441875,ENSP00000446242…	AFG3L2,ATP5A1,ATP5B,ATP5C1,ATP5D,ATP5F1,ATP5G1,ATP5H,ATP5O,CYC1,GOT2,HBA2,HBB,PHB,PHB2,PSAP,SFXN1,SLC25A1,SLC25A10,SLC25A3,SLC25A5,SLC25A6,STOML2,TMEM109,VDAC1,VDAC2
GO:0044238	primary metabolic process	79	8808	3.89e-07	ENSP00000168216,ENSP00000203407,ENSP00000205402,ENSP00000215375,ENSP00000215882,ENSP00000216254,ENSP00000216780,ENSP00000216962,ENSP00000221418,ENSP00000225698,ENSP00000229268,ENSP00000230048,ENSP00000233616,ENSP00000234677,ENSP00000245206,ENSP00000261416,ENSP00000261772,ENSP00000262030,ENSP00000263774,ENSP00000265062,ENSP00000265462,ENSP00000265838,ENSP00000269143,ENSP00000269576,ENSP00000277865…	AARS,ACAA2,ACADVL,ACAT1,ACO2,ACOT13,ACOT7,AFG3L2,ALB,ALDH7A1,APRT,ARF4,ATP5A1,ATP5B,ATP5C1,ATP5D,ATP5F1,ATP5G1,ATP5H,ATP5O,C1QBP,CALR,CBR1,CRAT,CS,CYC1,DHCR24,DLD,DLST,ECH1,ECHS1,EIF2S3L,ETFA,FASN,FDPS,GLUD1,GOT2,GSN,GSTP1,H1F0,HADHA,HADHB,HEXB,HK1,HMGA1,HSD17B10,HSP90B1,HSPA5,HSPD1,ISG15,KRT10,KRT2,LAMP2,LONP1,MDH2,MOGS,NDUFS3,PCK2,PDHB,PDIA3,PDIA6,PHB,PHB2,PPIB,PRDX3,PRDX5,PSAP,PYGB,RAB7A,SARS,…
GO:0060548	negative regulation of cell death	22	953	5.55e-07	ENSP00000227525,ENSP00000261772,ENSP00000262177,ENSP00000263774,ENSP00000265462,ENSP00000285093,ENSP00000295897,ENSP00000297185,ENSP00000298510,ENSP00000299767,ENSP00000306010,ENSP00000319788,ENSP00000324173,ENSP00000360316,ENSP00000360671,ENSP00000361635,ENSP00000368030,ENSP00000373620,ENSP00000378394,ENSP00000381607,ENSP00000441875,ENSP00000480150	AARS,ACAA2,ALB,ARF4,ATAD3A,DHCR24,DNAJB6,GSTP1,HSP90B1,HSPA5,HSPA9,HSPD1,HYOU1,NDUFS3,NQO1,PHB2,PRDX3,PRDX5,PSAP,SLC25A5,TMEM109,VDAC2
GO:0065008	regulation of biological quality	45	3559	8.13e-07	ENSP00000205402,ENSP00000225698,ENSP00000226218,ENSP00000245206,ENSP00000261416,ENSP00000261772,ENSP00000262030,ENSP00000263867,ENSP00000265062,ENSP00000265462,ENSP00000269143,ENSP00000270792,ENSP00000277865,ENSP00000285093,ENSP00000286091,ENSP00000295897,ENSP00000297185,ENSP00000298510,ENSP00000299767,ENSP00000300026,ENSP00000300289,ENSP00000316905,ENSP00000319788,ENSP00000320866,ENSP00000324173…	AARS,ACAA2,ACADVL,AFG3L2,ALB,ALDH7A1,APRT,ATP5B,C1QBP,CALR,CAPG,DLD,GLUD1,GOT2,GSN,GSTP1,HBB,HEXB,HK1,HSP90B1,HSPA5,HSPA9,HSPD1,IMMT,ISG15,LAMP2,NQO1,PDIA3,PDIA4,PDIA6,PHB,PHB2,PPIB,PRDX3,PRDX5,RAB7A,SFXN1,SH3BGRL3,SHMT2,SLC25A5,SLC25A6,STOML2,TGM2,TMSB4X,VTN
GO:0061024	membrane organization	19	729	9.08e-07	ENSP00000215375,ENSP00000262030,ENSP00000265062,ENSP00000269143,ENSP00000285093,ENSP00000290299,ENSP00000301587,ENSP00000302961,ENSP00000320866,ENSP00000348886,ENSP00000349142,ENSP00000358737,ENSP00000360316,ENSP00000360671,ENSP00000362924,ENSP00000370808,ENSP00000377033,ENSP00000381736,ENSP00000387262	ACAA2,AFG3L2,ATP5A1,ATP5B,ATP5C1,ATP5D,ATP5F1,ATP5G1,ATP5H,ATP5O,CALR,DHCR24,GSN,HSPA4,IMMT,RAB7A,SLC25A5,SLC25A6,STOML2
GO:0034220	ion transmembrane transport	22	995	1.12e-06	ENSP00000215375,ENSP00000215882,ENSP00000227525,ENSP00000228318,ENSP00000262030,ENSP00000265333,ENSP00000269143,ENSP00000290299,ENSP00000301587,ENSP00000316905,ENSP00000317159,ENSP00000348886,ENSP00000349142,ENSP00000358737,ENSP00000360671,ENSP00000361635,ENSP00000370808,ENSP00000377033,ENSP00000381736,ENSP00000441875,ENSP00000446242,ENSP00000479488	AFG3L2,ATP5A1,ATP5B,ATP5C1,ATP5D,ATP5F1,ATP5G1,ATP5H,ATP5O,CYC1,PHB,PHB2,SFXN1,SLC25A1,SLC25A10,SLC25A3,SLC25A5,SLC25A6,STOML2,TMEM109,VDAC1,VDAC2
GO:0034975	protein folding in endoplasmic reticulum	5	14	1.55e-06	ENSP00000247461,ENSP00000299767,ENSP00000300289,ENSP00000320866,ENSP00000324173	CALR,CANX,HSP90B1,HSPA5,PDIA3
GO:0016999	antibiotic metabolic process	9	124	1.63e-06	ENSP00000216254,ENSP00000251595,ENSP00000265462,ENSP00000298510,ENSP00000307241,ENSP00000327070,ENSP00000333994,ENSP00000335304,ENSP00000342056	ACO2,CS,DLST,HBA2,HBB,MDH2,PDHB,PRDX3,PRDX5
GO:0044242	cellular lipid catabolic process	10	167	1.63e-06	ENSP00000221418,ENSP00000261416,ENSP00000265838,ENSP00000285093,ENSP00000315013,ENSP00000325136,ENSP00000357535,ENSP00000370023,ENSP00000438689,ENSP00000452762	ACAA2,ACADVL,ACAT1,CRAT,ECH1,ECHS1,ETFA,HADHA,HADHB,HEXB
GO:0015980	energy derivation by oxidation of organic compounds	11	217	1.70e-06	ENSP00000203407,ENSP00000205402,ENSP00000216254,ENSP00000216962,ENSP00000263774,ENSP00000307241,ENSP00000317159,ENSP00000327070,ENSP00000335304,ENSP00000342056,ENSP00000438689	ACADVL,ACO2,CS,CYC1,DLD,DLST,MDH2,NDUFS3,PDHB,PYGB,UQCRC1
GO:0006637	acyl-CoA metabolic process	8	88	1.77e-06	ENSP00000205402,ENSP00000215882,ENSP00000230048,ENSP00000265838,ENSP00000304592,ENSP00000307241,ENSP00000335304,ENSP00000367086	ACAT1,ACOT13,ACOT7,DLD,DLST,FASN,PDHB,SLC25A1
GO:0043066	negative regulation of apoptotic process	20	859	2.08e-06	ENSP00000261772,ENSP00000262177,ENSP00000263774,ENSP00000265462,ENSP00000285093,ENSP00000295897,ENSP00000297185,ENSP00000298510,ENSP00000299767,ENSP00000306010,ENSP00000319788,ENSP00000324173,ENSP00000360316,ENSP00000360671,ENSP00000361635,ENSP00000368030,ENSP00000373620,ENSP00000381607,ENSP00000441875,ENSP00000480150	AARS,ACAA2,ALB,ARF4,ATAD3A,DHCR24,DNAJB6,GSTP1,HSP90B1,HSPA5,HSPA9,HSPD1,HYOU1,NDUFS3,NQO1,PHB2,PRDX3,PRDX5,SLC25A5,VDAC2
GO:0051641	cellular localization	33	2180	2.08e-06	ENSP00000215375,ENSP00000221418,ENSP00000244763,ENSP00000247461,ENSP00000251527,ENSP00000261735,ENSP00000262030,ENSP00000265062,ENSP00000290299,ENSP00000295897,ENSP00000297185,ENSP00000299767,ENSP00000301587,ENSP00000302961,ENSP00000303222,ENSP00000306010,ENSP00000315013,ENSP00000317159,ENSP00000320866,ENSP00000324173,ENSP00000348886,ENSP00000349142,ENSP00000358737,ENSP00000362924,ENSP00000370010…	ALB,ARF4,ATP5A1,ATP5B,ATP5C1,ATP5D,ATP5F1,ATP5H,ATP5O,CALR,CANX,CRAT,CYC1,ECH1,ERP29,ESYT2,GSN,HK1,HMGA1,HSP90B1,HSPA4,HSPA5,HSPA9,HSPD1,HYOU1,LAMP2,MTCH2,PHB2,RAB7A,SLC25A6,SSR1,STOML2,TMSB4X
GO:0071704	organic substance metabolic process	79	9135	2.29e-06	ENSP00000168216,ENSP00000203407,ENSP00000205402,ENSP00000215375,ENSP00000215882,ENSP00000216254,ENSP00000216780,ENSP00000216962,ENSP00000221418,ENSP00000225698,ENSP00000229268,ENSP00000230048,ENSP00000233616,ENSP00000234677,ENSP00000245206,ENSP00000261416,ENSP00000261772,ENSP00000262030,ENSP00000263774,ENSP00000265062,ENSP00000265462,ENSP00000265838,ENSP00000269143,ENSP00000269576,ENSP00000277865…	AARS,ACAA2,ACADVL,ACAT1,ACO2,ACOT13,ACOT7,AFG3L2,ALB,ALDH7A1,APRT,ARF4,ATP5A1,ATP5B,ATP5C1,ATP5D,ATP5F1,ATP5G1,ATP5H,ATP5O,C1QBP,CALR,CBR1,CRAT,CS,CYC1,DHCR24,DLD,DLST,ECH1,ECHS1,EIF2S3L,ETFA,FASN,FDPS,GLUD1,GOT2,GSN,GSTP1,H1F0,HADHA,HADHB,HEXB,HK1,HMGA1,HSD17B10,HSP90B1,HSPA5,HSPD1,ISG15,KRT10,KRT2,LAMP2,LONP1,MDH2,MOGS,NDUFS3,PCK2,PDHB,PDIA3,PDIA6,PHB,PHB2,PPIB,PRDX3,PRDX5,PSAP,PYGB,RAB7A,SARS,…
GO:0044283	small molecule biosynthetic process	16	569	4.08e-06	ENSP00000215882,ENSP00000216780,ENSP00000245206,ENSP00000265838,ENSP00000277865,ENSP00000285093,ENSP00000290349,ENSP00000304592,ENSP00000327070,ENSP00000333667,ENSP00000349078,ENSP00000360316,ENSP00000367086,ENSP00000367615,ENSP00000402103,ENSP00000446242	ACAA2,ACAT1,ACOT7,APRT,CBR1,DHCR24,FASN,FDPS,GLUD1,GOT2,HK1,MDH2,PCK2,SHMT2,SLC25A1,SLC25A10
GO:0006732	coenzyme metabolic process	12	297	4.09e-06	ENSP00000205402,ENSP00000215882,ENSP00000230048,ENSP00000265462,ENSP00000265838,ENSP00000304592,ENSP00000307241,ENSP00000327070,ENSP00000333667,ENSP00000335304,ENSP00000367086,ENSP00000402103	ACAT1,ACOT13,ACOT7,DLD,DLST,FASN,HK1,MDH2,PDHB,PRDX5,SHMT2,SLC25A1
GO:0046907	intracellular transport	25	1390	5.03e-06	ENSP00000215375,ENSP00000221418,ENSP00000244763,ENSP00000261735,ENSP00000262030,ENSP00000265062,ENSP00000290299,ENSP00000297185,ENSP00000299767,ENSP00000301587,ENSP00000302961,ENSP00000306010,ENSP00000315013,ENSP00000317159,ENSP00000320866,ENSP00000348886,ENSP00000349142,ENSP00000358737,ENSP00000370808,ENSP00000373620,ENSP00000381736,ENSP00000399888,ENSP00000408411,ENSP00000441875,ENSP00000480150	ARF4,ATP5A1,ATP5B,ATP5C1,ATP5D,ATP5F1,ATP5H,ATP5O,CALR,CRAT,CYC1,ECH1,ERP29,HMGA1,HSP90B1,HSPA4,HSPA9,HSPD1,HYOU1,LAMP2,PHB2,RAB7A,SLC25A6,SSR1,STOML2
GO:0045454	cell redox homeostasis	7	68	5.06e-06	ENSP00000205402,ENSP00000265462,ENSP00000270792,ENSP00000286091,ENSP00000298510,ENSP00000300289,ENSP00000385385	DLD,PDIA3,PDIA4,PDIA6,PRDX3,PRDX5,SH3BGRL3
GO:0072350	tricarboxylic acid metabolic process	6	40	5.09e-06	ENSP00000216254,ENSP00000277865,ENSP00000307241,ENSP00000327070,ENSP00000335304,ENSP00000342056	ACO2,CS,DLST,GLUD1,MDH2,PDHB
GO:0006986	response to unfolded protein	9	153	7.71e-06	ENSP00000244763,ENSP00000299767,ENSP00000302961,ENSP00000320866,ENSP00000324173,ENSP00000373620,ENSP00000385385,ENSP00000438689,ENSP00000480150	ACADVL,CALR,HSP90B1,HSPA4,HSPA5,HSPD1,HYOU1,PDIA6,SSR1
GO:0045333	cellular respiration	9	153	7.71e-06	ENSP00000203407,ENSP00000205402,ENSP00000216254,ENSP00000263774,ENSP00000307241,ENSP00000317159,ENSP00000327070,ENSP00000335304,ENSP00000342056	ACO2,CS,CYC1,DLD,DLST,MDH2,NDUFS3,PDHB,UQCRC1
GO:0055085	transmembrane transport	23	1235	8.97e-06	ENSP00000215375,ENSP00000215882,ENSP00000227525,ENSP00000228318,ENSP00000262030,ENSP00000265333,ENSP00000269143,ENSP00000290299,ENSP00000301587,ENSP00000316905,ENSP00000317159,ENSP00000348886,ENSP00000349142,ENSP00000358737,ENSP00000360671,ENSP00000361635,ENSP00000370808,ENSP00000373620,ENSP00000377033,ENSP00000381736,ENSP00000441875,ENSP00000446242,ENSP00000479488	AFG3L2,ATP5A1,ATP5B,ATP5C1,ATP5D,ATP5F1,ATP5G1,ATP5H,ATP5O,CYC1,HSPD1,PHB,PHB2,SFXN1,SLC25A1,SLC25A10,SLC25A3,SLC25A5,SLC25A6,STOML2,TMEM109,VDAC1,VDAC2
GO:0016042	lipid catabolic process	11	265	9.98e-06	ENSP00000221418,ENSP00000261416,ENSP00000265062,ENSP00000265838,ENSP00000285093,ENSP00000315013,ENSP00000325136,ENSP00000357535,ENSP00000370023,ENSP00000438689,ENSP00000452762	ACAA2,ACADVL,ACAT1,CRAT,ECH1,ECHS1,ETFA,HADHA,HADHB,HEXB,RAB7A
GO:0019725	cellular homeostasis	18	806	1.62e-05	ENSP00000205402,ENSP00000261416,ENSP00000262030,ENSP00000265062,ENSP00000265462,ENSP00000269143,ENSP00000270792,ENSP00000286091,ENSP00000298510,ENSP00000299767,ENSP00000300289,ENSP00000320866,ENSP00000348886,ENSP00000355330,ENSP00000385385,ENSP00000387262,ENSP00000402103,ENSP00000408411	AFG3L2,ATP5B,CALR,DLD,HEXB,HK1,HSP90B1,IMMT,LAMP2,PDIA3,PDIA4,PDIA6,PRDX3,PRDX5,RAB7A,SH3BGRL3,STOML2,TGM2
GO:0006790	sulfur compound metabolic process	12	343	1.65e-05	ENSP00000205402,ENSP00000215882,ENSP00000230048,ENSP00000261416,ENSP00000265838,ENSP00000297185,ENSP00000304592,ENSP00000307241,ENSP00000335304,ENSP00000367086,ENSP00000381607,ENSP00000446242	ACAT1,ACOT13,ACOT7,DLD,DLST,FASN,GSTP1,HEXB,HSPA9,PDHB,SLC25A1,SLC25A10
GO:0006629	lipid metabolic process	22	1192	1.82e-05	ENSP00000168216,ENSP00000205402,ENSP00000221418,ENSP00000261416,ENSP00000262030,ENSP00000265062,ENSP00000265838,ENSP00000285093,ENSP00000290349,ENSP00000304592,ENSP00000315013,ENSP00000325136,ENSP00000349078,ENSP00000357535,ENSP00000360316,ENSP00000367086,ENSP00000370023,ENSP00000378394,ENSP00000381607,ENSP00000381736,ENSP00000438689,ENSP00000452762	ACAA2,ACADVL,ACAT1,ACOT7,ATP5A1,ATP5B,CBR1,CRAT,DHCR24,DLD,ECH1,ECHS1,ETFA,FASN,FDPS,GSTP1,HADHA,HADHB,HEXB,HSD17B10,PSAP,RAB7A
GO:1901575	organic substance catabolic process	26	1609	1.82e-05	ENSP00000168216,ENSP00000216962,ENSP00000221418,ENSP00000229268,ENSP00000245206,ENSP00000261416,ENSP00000265062,ENSP00000265838,ENSP00000277865,ENSP00000285093,ENSP00000299767,ENSP00000315013,ENSP00000324173,ENSP00000325136,ENSP00000335304,ENSP00000344504,ENSP00000353826,ENSP00000357535,ENSP00000367086,ENSP00000368699,ENSP00000370023,ENSP00000387123,ENSP00000402103,ENSP00000408411,ENSP00000438689…	ACAA2,ACADVL,ACAT1,ACOT7,ALDH7A1,CRAT,DLST,ECH1,ECHS1,ETFA,GLUD1,GOT2,H1F0,HADHA,HADHB,HEXB,HK1,HSD17B10,HSP90B1,HSPA5,ISG15,LAMP2,LONP1,PYGB,RAB7A,USP5
GO:0051187	cofactor catabolic process	6	52	1.85e-05	ENSP00000251595,ENSP00000265462,ENSP00000265838,ENSP00000298510,ENSP00000333994,ENSP00000367086	ACAT1,ACOT7,HBA2,HBB,PRDX3,PRDX5
GO:0006084	acetyl-CoA metabolic process	5	27	1.91e-05	ENSP00000205402,ENSP00000265838,ENSP00000304592,ENSP00000307241,ENSP00000335304	ACAT1,DLD,DLST,FASN,PDHB
GO:0051649	establishment of localization in cell	26	1616	1.92e-05	ENSP00000215375,ENSP00000221418,ENSP00000244763,ENSP00000247461,ENSP00000261735,ENSP00000262030,ENSP00000265062,ENSP00000290299,ENSP00000297185,ENSP00000299767,ENSP00000301587,ENSP00000302961,ENSP00000306010,ENSP00000315013,ENSP00000317159,ENSP00000320866,ENSP00000348886,ENSP00000349142,ENSP00000358737,ENSP00000370808,ENSP00000373620,ENSP00000381736,ENSP00000399888,ENSP00000408411,ENSP00000441875…	ARF4,ATP5A1,ATP5B,ATP5C1,ATP5D,ATP5F1,ATP5H,ATP5O,CALR,CANX,CRAT,CYC1,ECH1,ERP29,HMGA1,HSP90B1,HSPA4,HSPA9,HSPD1,HYOU1,LAMP2,PHB2,RAB7A,SLC25A6,SSR1,STOML2
GO:0098869	cellular oxidant detoxification	7	86	1.92e-05	ENSP00000251595,ENSP00000265462,ENSP00000295897,ENSP00000298510,ENSP00000319788,ENSP00000333994,ENSP00000381607	ALB,GSTP1,HBA2,HBB,NQO1,PRDX3,PRDX5
[truncated: 725 more rows]

## Sheet: PC1J_GO
PC1J_upregulated proteins
[truncated: 725 more rows]

[truncated: 4 more sheets: PaCa3_KEGG_Reactome, PaCa44_KEGG_Reactome, MIAPaCa2_KEGG_Reactome, PC1J_KEGG_Reactome]
