# Supplementary material for: Integrated lipidomics and proteomics reveal cardiolipin alterations, upregulation of HADHA and long chain fatty acids in pancreatic cancer stem cells
Source: Sci Rep. 2021 Jun 24;11:13297. doi: 10.1038/s41598-021-92752-5 (PMC8225828; doi:10.1038/s41598-021-92752-5)
Supplement: Supplementary file 5 — Supplementary Information 5. [file 41598_2021_92752_MOESM5_ESM.xlsx]

## Sheet: PaCa3_species_classes
PaCa3_species
	PaCa3-Parental_1	PaCa3-Parental_2	PaCa3-Parental_3	PaCa3-Parental_4	PaCa3-CSC_1	PaCa3-CSC_2	PaCa3-CSC_3	PaCa3-CSC_4	PaCa3_Parental_average	PaCa3_CSC_average	Fold change	p-value
PA 30:0	0.190243	0.0878215	0	0	0	0.00489844	0	0	0.0695162	0.00122461	0.0176162	0.182153
PA 30:1	0.00914558	0.0153734	0	0	0.00932886	0.0025739	0.0136188	0	0.00612974	0.00638038	1.04089	0.960718
PA 32:0	1.47035	0.575846	0.0853934	0.130301	0.0524091	0.037691	0.0800141	0.0580641	0.565473	0.0570446	0.100879	0.16477
PA 32:1	0.149065	0.155535	0.0696498	0.183331	0.17208	0.0487479	0.23542	0.0300277	0.139395	0.121569	0.872118	0.756998
PA 32:2	0	0.0262283	0.0132903	0	0.0574807	0.00667507	0.065812	0	0.00987963	0.0324919	3.28878	0.258067
PA 34:0	1.71001	0.580013	0.0367458	0.0312355	0	0	0.0365154	0.0449551	0.589501	0.0203676	0.0345506	0.199937
PA 34:1	0.610171	0.480395	0.525938	0.762	1.1365	0.379749	1.77007	0.629591	0.594626	0.978978	1.64638	0.265841
PA 34:2	0.118891	0.174276	0.165151	0.195793	0.543294	0.0724883	0.777261	0.0882197	0.163528	0.370316	2.26454	0.281732
PA 36:1	0.607304	0.327653	1.32796	1.36712	0.740756	0.603727	2.74562	2.26083	0.90751	1.58773	1.74955	0.298837
PA 36:2	0.405029	0.366608	0.477693	0.63677	1.90429	0.525201	3.04733	0.927828	0.471525	1.60116	3.39572	0.0927238
PA 36:3	0	0	0.0175691	0	0.0928503	0.0267872	0.160461	0.0587837	0.00439227	0.0847206	19.2886	0.0322559
PA 38:2	0.017721	0.0209134	0.0945746	0.0411091	0.118309	0.0472682	0.356378	0.130168	0.0435795	0.163031	3.74099	0.135598
PA 38:4	0	0.00930851	0	0.0156074	0.0164799	0.00679543	0.0421328	0	0.00622897	0.016352	2.62516	0.350165
DG 32:0	0.0511967	0.0598287	0.0750137	0.205874	0.0319516	0.0274805	0.518214	0.00793349	0.0979783	0.146395	1.49416	0.720846
DG 32:1	0.332821	0.30107	0.234333	0.247265	0.218225	0.133662	0.100486	0.112892	0.278873	0.141316	0.506741	0.00787121
DG 32:2	0.0457171	0.0306925	0.00505317	0	0.000446	0.00545311	0.00260007	0	0.0203657	0.0021248	0.104332	0.144258
DG 34:0	0.0490874	0.0415172	0.114768	0.126908	0.0496782	0.041587	0.860956	0.0255446	0.0830702	0.244441	2.94259	0.464737
DG 34:1	1.44845	1.35538	2.11174	3.51592	2.12418	1.71876	1.59734	1.98381	2.10787	1.85602	0.88052	0.640896
DG 36:1	1.62749	1.50451	4.76767	3.24056	4.15824	4.80159	4.02773	9.41056	2.78506	5.59953	2.01056	0.108797
DG 36:2	3.04677	3.11199	4.10361	4.49837	6.55245	5.15644	3.80189	6.71496	3.69019	5.55644	1.50573	0.0519641
DG 38:2	0.443078	0.427371	0.749226	0.528674	0.935335	0.843228	0.679043	1.25523	0.537087	0.928208	1.72823	0.033169
DG 38:3	1.02096	1.10757	2.86541	1.77682	1.61512	2.01942	2.15585	3.62097	1.69269	2.35284	1.39	0.321371
DG 38:4	0.861348	0.995614	3.29892	2.0637	1.39471	1.84294	2.57135	3.40268	1.8049	2.30292	1.27593	0.513071
DG 38:5	0.150331	0.128438	0.214254	0.146812	0.150555	0.194901	0.107615	0.308323	0.159959	0.190349	1.18998	0.542317
DG 40:4	0.0223805	0.0280873	0.0964955	0.017643	0.0529887	0.164937	0.0996296	0.192626	0.0411516	0.127545	3.09941	0.0564473
DG 40:5	0.28338	0.291308	0.383507	0.43027	0.523862	0.338936	0.616429	0.789745	0.347116	0.567243	1.63416	0.0711716
DG 40:6	0.0501505	0.081503	0.143386	0.0381792	0.263202	0.399569	0.0811012	0.270855	0.0783047	0.253682	3.23968	0.045262
PC 28:0	0.14198	0.153145	0.121869	0.127693	0.0345196	0.0281153	0.0123743	0.0340027	0.136172	0.027253	0.200137	1.64218e-05
PC 30:0	2.29043	2.24115	2.20184	2.31518	0.989011	0.774903	0.654746	1.3803	2.26215	0.949741	0.41984	0.000185208
PC 30:1	0.500949	0.518265	0.485429	0.503612	0.261248	0.201342	0.0835215	0.204715	0.502064	0.187707	0.37387	0.000167596
PC 32:0	5.08985	5.02391	4.68019	4.6065	3.0479	2.38432	3.28809	4.94558	4.85011	3.41647	0.704411	0.0422871
PC 32:1	6.46947	6.61139	8.76639	9.01012	5.59818	4.22554	3.08707	6.60762	7.71434	4.8796	0.632536	0.033028
PC 32:2	0.833129	0.864709	0.86947	0.912946	0.901928	0.695426	0.219684	0.502665	0.870064	0.579926	0.666533	0.0941804
PC 34:0	0.0347057	0.0128472	0.0488359	0.052374	0.0462288	0.0435059	0.065878	0.0650304	0.0371907	0.0551608	1.48319	0.146362
PC 34:1	16.8766	15.8746	21.1989	21.8388	27.835	19.6042	24.4091	41.5505	18.9472	28.3497	1.49625	0.106086
PC 34:2	6.73736	6.59271	7.67059	7.80479	11.103	7.74903	5.52801	9.9925	7.20136	8.59315	1.19327	0.317211
PC 34:3	0.202255	0.206372	0.29904	0.299542	0.267468	0.0761657	0.1522	0.241198	0.251802	0.184258	0.731757	0.238147
PC 34:4	0.0137276	0.0156066	0.0191146	0.0144934	0.0077946	0.00946795	0.00904612	0	0.0157356	0.00657717	0.417981	0.0109087
PC 36:1	2.96015	0.00421325	0	3.11476	7.01327	5.32497	6.86335	11.4924	1.51978	7.67349	5.04908	0.00831222
PC 36:2	16.7428	16.3416	19.3556	19.3329	40.5866	28.1481	32.0193	52.9013	17.9432	38.4138	2.14085	0.0101789
PC 36:3	1.19344	1.14859	1.99702	2.11231	2.79909	1.93395	2.9722	3.68892	1.61284	2.84854	1.76617	0.0314536
PC 36:4	0.199576	0.193299	0.350246	0.399787	0.261248	0.190083	0.213941	0.289843	0.285727	0.238779	0.835689	0.443025
PC 36:5	0.05648	0.0514031	0.0871569	0.0850138	0.0647541	0.0487427	0.0505279	0.0703078	0.0700135	0.0585831	0.836741	0.328389
PC 36:6	0.00698917	0.0103207	0.00884679	0.00996036	0.00781292	0.00720654	0	0.00808216	0.00902927	0.00577541	0.639632	0.167685
PC 38:2	0.842505	0.804012	1.12652	1.02871	3.57661	2.96715	2.34043	4.68208	0.950436	3.39157	3.56844	0.00288612
PC 38:3	0.231722	0.216644	0.337957	0.291188	0.581588	0.438449	0.493931	0.784401	0.269378	0.574592	2.13304	0.00924574
PC 38:4	0.408528	0.392201	0.487477	0.465423	0.595584	0.45302	0.417831	0.533068	0.438407	0.499876	1.14021	0.229595
PC 38:5	0.30807	0.303489	0.394283	0.384273	0.450964	0.331817	0.351782	0.492531	0.347529	0.406774	1.17048	0.2418
PC 38:6	0.136622	0.130734	0.175123	0.171849	0.192826	0.143059	0.1522	0.222956	0.153582	0.17776	1.15743	0.311076
PC 40:1	0.0104424	0.00906271	0.00370607	0	0.00855551	0.00833949	0.00735509	0.0125447	0.00580279	0.0091987	1.58522	0.251526
PC 40:2	0.039929	0.0367185	0.0321261	0.0330493	0.132066	0.124514	0.0783773	0.165123	0.0354557	0.12502	3.52609	0.00248693
PC 40:3	0.00368663	0	0	0	0.0202677	0.0198998	0	0.0112326	0.000921657	0.01285	13.9423	0.0492674
PC 40:4	0.0221586	0.0223112	0.0277256	0.0209272	0.0431529	0.0402972	0.0211158	0.0385029	0.0232806	0.0357672	1.53635	0.053265
PC 40:5	0.0609927	0.0560382	0.0580857	0.0520069	0.0793224	0.0640169	0.0533104	0.0761899	0.0567808	0.0682099	1.20128	0.117455
PC 40:6	0.14198	0.145675	0.112652	0.102193	0.154114	0.117229	0.117861	0.197431	0.125625	0.146659	1.16743	0.372382
PC 40:7	0.128623	0.120462	0.102411	0.100595	0.167945	0.126501	0.12687	0.208768	0.113023	0.157521	1.39371	0.0764501
PE 30:0	0.0142372	0.0146429	0.0119727	0.0111327	0.0100531	0.0099136	0.00250227	0	0.0129963	0.00561725	0.432217	0.0345336
PE 30:1	0.006055	0.00530402	0.00608766	0.00497166	0.00480124	0.00704606	0	0	0.00560459	0.00296182	0.528464	0.190728
PE 32:0	0.0735479	0.0700246	0.0780373	0.0772529	0.0639812	0.0668478	0.0358162	0.0521749	0.0747157	0.054705	0.732176	0.0334957
PE 32:1	0.326343	0.347358	0.43687	0.450931	0.394171	0.40679	0.154878	0.102397	0.390375	0.264559	0.677704	0.190272
PE 32:2	0.0521968	0.0555144	0.0794182	0.0870612	0.141803	0.140305	0.0227776	0.0096367	0.0685477	0.0786304	1.14709	0.795239
PE 34:1	2.36783	2.34174	3.01211	3.09745	4.65839	4.49164	3.37369	3.16164	2.70478	3.92134	1.44978	0.030511
PE 34:2	1.31273	1.31723	2.17286	2.30508	3.65881	3.48408	1.58495	1.02403	1.77697	2.43797	1.37198	0.392329
PE 34:3	0.0248001	0.0252423	0.0482471	0.0523842	0.0830941	0.0833512	0.0314319	0.0173446	0.0376684	0.0538055	1.4284	0.421992
PE 36:1	3.57007	3.3857	4.75952	4.97023	10.9952	10.1697	10.4379	11.751	4.17138	10.8385	2.59829	1.62223e-05
PE 36:2	6.49005	6.35196	10.7493	11.3381	24.3292	22.4111	20.5365	18.1584	8.73236	21.3588	2.44594	0.00052925
PE 36:3	0.39382	0.400047	0.878339	0.947963	1.5201	1.45013	1.36306	1.2087	0.655042	1.3855	2.11513	0.00431799
PE 36:4	0.0903844	0.0898515	0.144857	0.155593	0.090941	0.0881671	0.0488219	0.0473795	0.120171	0.0688274	0.572743	0.0517395
PE 36:5	0.0348664	0.034369	0.0542689	0.0542323	0.0280788	0.0276174	0.00397864	0.0066784	0.0444341	0.0165883	0.373323	0.0180983
PE 36:6	0.00516153	0.00403635	0.00704025	0.00763795	0.00433196	0.00585672	0	0	0.00596902	0.00254717	0.426731	0.0935475
PE 38:1	0.0257121	0.0259787	0.0295746	0.0287003	0.129741	0.209045	0.109592	0.144717	0.0274914	0.148274	5.39345	0.00136467
PE 38:2	0.328797	0.324916	0.593224	0.597879	2.22546	2.09986	1.791	1.64517	0.461204	1.94037	4.20719	7.56422e-05
PE 38:3	0.19875	0.203926	0.293163	0.282372	0.571454	0.54427	0.461901	0.539996	0.244553	0.529405	2.16479	0.000167938
PE 38:4	0.940997	0.909375	1.3566	1.37296	0.956195	0.93976	0.577376	0.89533	1.14498	0.842165	0.735527	0.0990408
PE 38:5	0.785186	0.766919	1.24163	1.29517	0.826062	0.774031	0.457372	0.520411	1.02223	0.644469	0.630457	0.0672106
PE 38:6	0.187709	0.188315	0.278217	0.296779	0.23009	0.240119	0.120735	0.140358	0.237755	0.182825	0.768966	0.239556
PE 38:7	0.0162278	0.0153149	0.0171302	0.0202173	0.0166273	0.016914	0	0	0.0172225	0.00838532	0.486881	0.124916
PE 40:1	0.0186	0.0169484	0.0168409	0.0158276	0.0460713	0.0453464	0.0270071	0.0460409	0.0170542	0.0411164	2.41092	0.00227578
PE 40:2	0.0618661	0.0637863	0.0944603	0.0906777	0.384741	0.397373	0.251328	0.288184	0.0776976	0.330407	4.25247	0.000478895
PE 40:3	0.0121507	0.0128799	0.0188823	0.0222584	0.0330908	0.0364954	0.0188038	0.0240787	0.0165428	0.0281172	1.69966	0.0501026
PE 40:4	0.024421	0.0277217	0.0337812	0.0326455	0.0377074	0.0419771	0.0110408	0.031135	0.0296423	0.0304651	1.02776	0.912596
PE 40:5	0.188935	0.188315	0.210388	0.207457	0.174729	0.175146	0.123408	0.183065	0.198774	0.164087	0.825496	0.0589025
PE 40:6	0.429399	0.414683	0.449517	0.42788	0.50733	0.485888	0.294349	0.394505	0.430369	0.420518	0.977109	0.847852
PE 40:7	0.322662	0.319062	0.401231	0.401948	0.465839	0.446339	0.285292	0.321759	0.361226	0.379807	1.05144	0.725761
PI 32:1	0.166632	0.166547	0.259071	0.27746	0.289081	0.353073	0.126317	0.251194	0.217427	0.254916	1.17242	0.529322
PI 32:2	0.0153662	0.0175056	0.00811047	0.00952529	0.026363	0.0362926	0.00436224	0.0137007	0.0126269	0.0201796	1.59815	0.344833
PI 34:1	1.58836	1.54282	2.91258	3.09772	3.61669	4.00765	2.82909	4.88519	2.28537	3.83466	1.67791	0.0410267
PI 34:2	0.993946	1.00703	0.918523	0.997451	1.43904	1.6846	0.692135	1.33303	0.979237	1.2872	1.31449	0.19756
PI 34:3	0.0111148	0.0107121	0.0128631	0.0134118	0.0417559	0.0455413	0.0101415	0.0176363	0.0120254	0.0287687	2.39232	0.105299
PI 36:1	3.29366	3.42777	7.81922	8.14819	9.97138	11.9229	12.5273	18.4928	5.67221	13.2286	2.33218	0.0158928
PI 36:2	4.01476	3.68598	4.34925	4.28483	6.41836	6.39224	6.94223	10.0786	4.0837	7.45785	1.82625	0.00931405
PI 36:3	0.310852	0.325348	0.350923	0.370181	0.469916	0.520763	0.440545	0.582524	0.339326	0.503437	1.48364	0.00284513
PI 36:4	0.118884	0.117487	0.158583	0.171393	0.0857542	0.0953835	0.110658	0.128183	0.141587	0.104995	0.741559	0.0696585
PI 36:5	0.00681125	0.00747576	0.0106894	0.00792854	0.00695171	0.00861645	0.00485446	0.00638793	0.00822623	0.00670264	0.814789	0.234614
PI 38:1	0.0471594	0.0447277	0.113834	0.10396	0.212672	0.226921	0.207745	0.391432	0.0774202	0.259692	3.35432	0.00878406
PI 38:2	0	0	0.0249749	0.0303739	0.70169	0.499225	0.0278044	1.182	0.0138372	0.60268	43.5551	0.0490982
PI 38:3	2.39716	2.33037	4.06662	4.0741	3.26012	3.69996	5.30324	4.91601	3.21706	4.29483	1.33502	0.170229
PI 38:4	2.84541	2.78869	4.82814	5.00833	3.96054	3.99226	7.28673	6.11805	3.86764	5.33939	1.38053	0.200124
PI 38:5	0.585649	0.604217	0.583302	0.595661	0.648203	0.654608	0.624279	0.779781	0.592207	0.676718	1.1427	0.0537225
PI 38:6	0.03845	0.0351615	0.0306539	0.0304469	0.0615921	0.0651303	0.0348213	0.0560696	0.0336781	0.0544033	1.61539	0.0260478
PI 40:1	0.004015	0.0032475	0.00726491	0.00532787	0.0139279	0.0164594	0.0145152	0.0246436	0.00496382	0.0173865	3.50265	0.00324658
PI 40:2	0.00637541	0.00652209	0.00525544	0.00598356	0.0118729	0.0132562	0.00815875	0.0147908	0.00603413	0.0120196	1.99194	0.00608789
PI 40:3	0.0270399	0.0290739	0.034093	0.036279	0.018394	0.0234666	0.0444503	0.0433996	0.0316214	0.0324276	1.02549	0.912764
PI 40:4	0.0993946	0.100057	0.11933	0.127842	0.179561	0.214613	0.266206	0.298967	0.111656	0.239837	2.148	0.00345579
PI 40:5	0.143245	0.147827	0.156227	0.171393	0.350208	0.379227	0.397743	0.409924	0.154673	0.384275	2.48444	3.84762e-06
PI 40:6	0.119858	0.123942	0.126395	0.141189	0.406241	0.422303	0.275601	0.325166	0.127846	0.357328	2.79499	0.000590287
PI 40:7	0.0141067	0.015941	0.0133012	0.0139716	0.043034	0.0477623	0.0257677	0.0400561	0.0143301	0.039155	2.73236	0.00200555
PS 32:0	0.0244673	0.0183441	0.0131822	0.0124963	0.0152965	0.0182341	0.0121676	0.0105696	0.0171225	0.0140669	0.821547	0.384003
PS 32:1	0.0380391	0.0382281	0.0553489	0.0574673	0.0189411	0.0222936	0.00518965	0.00876868	0.0472709	0.0137982	0.291898	0.00241215
PS 34:1	0.839131	0.817427	1.22197	1.24667	0.848644	0.847289	0.55951	0.767205	1.0313	0.755662	0.732728	0.0885613
PS 34:2	0.124877	0.123719	0.120066	0.124667	0.100243	0.115879	0.0276936	0.0502762	0.123332	0.0735231	0.59614	0.0532134
PS 36:1	5.73477	5.72935	8.95166	8.83056	13.2641	12.5224	17.1497	23.1233	7.31158	16.5149	2.25873	0.0120456
PS 36:2	1.8132	1.7085	1.66245	1.71417	2.0862	2.01231	1.45773	2.25108	1.72458	1.95183	1.13177	0.241754
PS 36:3	0.0288049	0.0302962	0.0424814	0.0433855	0.0445332	0.0448236	0.0372187	0.0431582	0.036242	0.0424334	1.17084	0.196954
PS 36:4	0.0546393	0.059744	0.0852539	0.0905318	0.0560743	0.0471128	0.0328717	0.0438546	0.0725422	0.0449783	0.62003	0.0352894
PS 36:5	0.00654776	0.00960558	0.00763087	0.00867018	0.00773238	0.00634711	0	0.00320403	0.0081136	0.00432088	0.532548	0.0856679
PS 38:1	0.172886	0.165695	0.248657	0.252302	0.609117	0.641697	0.608815	0.920339	0.209885	0.694992	3.3113	0.000858527
PS 38:2	0.458219	0.471309	0.745972	0.756905	1.46806	1.42668	1.29695	2.26639	0.608101	1.61452	2.65502	0.00523017
PS 38:3	0.248788	0.255538	0.399983	0.362127	0.379894	0.414922	0.430887	0.384368	0.316609	0.402518	1.27134	0.0750667
PS 38:4	0.643756	0.641422	0.937793	0.957262	1.44231	1.05911	1.58635	2.22045	0.795058	1.57706	1.98357	0.0227808
PS 38:5	0.164453	0.188524	0.168376	0.175869	0.209907	0.165097	0.125407	0.197544	0.174306	0.174489	1.00105	0.992852
PS 38:6	0.00471447	0.00409247	0.00919989	0.00834601	0.00372871	0.00408907	0	0	0.00658821	0.00195445	0.296658	0.034945
PS 40:1	0.191159	0.195888	0.240132	0.198873	0.320656	0.371935	0.336563	0.516064	0.206513	0.386304	1.87061	0.00788712
PS 40:2	0.432919	0.457317	0.586831	0.559516	1.35216	1.40176	1.11473	1.91418	0.509146	1.44571	2.83948	0.00161488
PS 40:3	0.0273311	0.0276252	0.0247281	0.025051	0.0429473	0.0478985	0.0262416	0.0436206	0.0261838	0.040177	1.53442	0.0274734
PS 40:4	0.0354715	0.0393712	0.047644	0.0453072	0.057325	0.0572428	0.0620762	0.0822025	0.0419484	0.0647116	1.54265	0.0132565
PS 40:5	0.220327	0.240626	0.260558	0.255827	0.216026	0.221635	0.22268	0.295169	0.244335	0.238878	0.977666	0.802639
PS 40:6	0.251599	0.279103	0.408508	0.434849	0.258843	0.26104	0.186503	0.206732	0.343515	0.228279	0.66454	0.0587302
PS 40:7	0.0206407	0.0237277	0.0339079	0.0367546	0.0205236	0.0253808	0.0119985	0.0136306	0.0287577	0.0178834	0.621864	0.071689
PG 30:0	0.0381683	0.0309873	0.0321217	0.0357673	0.0030147	0.00490785	0.00224717	0.00388815	0.0342612	0.00351447	0.102579	2.18455e-06
PG 30:1	0.0125282	0.0106141	0.0121146	0.0138763	0.00881051	0.00891821	0.00123152	0.00325588	0.0122833	0.00555403	0.452161	0.0173657
PG 32:0	0.38163	0.270296	0.260954	0.313486	0.064536	0.0604015	0.0414434	0.043746	0.306592	0.0525317	0.171341	0.000102873
PG 32:1	0.123349	0.104367	0.238711	0.268551	0.23976	0.196092	0.0123766	0.0163633	0.183745	0.116148	0.632117	0.385301
PG 32:2	0.0642806	0.00816367	0.0482628	0.0544503	0.17982	0.156108	0.00349122	0.0567856	0.0437893	0.0990513	2.262	0.249237
PG 34:1	1.96317	1.68334	2.6204	3.63707	0.48027	1.54407	0.544872	0.541864	2.47599	0.777768	0.314124	0.0150278
PG 34:2	0.0862866	0.0976337	0.140514	1.22117	0.146853	2.79463	0.0619465	0.0921085	0.3864	0.773886	2.00281	0.614192
PG 34:3	0.00428697	0.0040664	0.00807916	0.0634372	0.182068	0.149728	0.0077536	0.0117297	0.0199674	0.0878198	4.39815	0.205752
PG 36:1	0.383946	0.364563	0.466571	0.501154	0.144605	0.173548	0.273417	0.191685	0.429059	0.195814	0.45638	0.00158331
PG 36:2	0.4268	0.414102	0.705282	0.766533	0.439061	0.282866	0.25641	0.321135	0.578179	0.324868	0.561881	0.0451105
PG 36:3	0.0231922	0.0210246	0.0437068	0.0494341	0.0660506	1.6972	0.0404505	0.0593544	0.0343394	0.465763	13.5635	0.33383
PG 36:4	0.00394087	0.00436025	0.00825491	0.0792966	0.00790134	0.230121	0.00885959	0.00864408	0.0239631	0.0638816	2.66583	0.519852
PG 36:5	0	0.000757	0.00122064	0.00844643	0.0206691	0.0181124	0	0	0.00260602	0.00969537	3.72038	0.278797
PG 38:1	0.00868505	0.00535079	0.00423498	0.00323491	0.00537718	0.00560097	0.0340024	0.0141574	0.00537643	0.0147845	2.74987	0.217404
PG 38:2	0	0.00557294	0.00725227	0.0068621	0.0159611	0.0170508	0.0185309	0.0144146	0.00492183	0.0164893	3.35025	0.000871265
PG 38:4	0.00518793	0.00417427	0.0049446	0.00570623	0	0.0120084	0	0	0.00500326	0.0030021	0.600029	0.532042
PG 38:5	0.00669683	0.00581231	0.00546245	0.0059266	0.012743	0.0156689	0.00555249	0.0049112	0.00597455	0.0097189	1.62672	0.211031
PG 38:6	0.00383144	0.00371278	0.00349144	0.00388244	0.00422659	0.00404301	0.00371434	0.00193393	0.00372952	0.00347947	0.932952	0.655583
PG 40:1	0.00255355	0.00245346	0.00152831	0.0013363	0	0	0.00431591	0.00213789	0.0019679	0.00161345	0.819882	0.753564
PG 40:2	0	0.000685	0	0	0.00240648	0.00273908	0	0.00380667	0.00017125	0.00223806	13.069	0.045562
SM 14:0	0.558718	0.598514	0.478071	0.489006	0.915751	0.78125	0.689251	1.16661	0.531077	0.888217	1.67248	0.0160813
SM 16:0	18.9168	17.3439	16.4669	16.4319	40.4809	30.4167	37.5365	55.9558	17.2899	41.0975	2.37696	0.00458846
SM 16:1	0.365451	0.360026	0.404338	0.444551	0.262147	0.208882	0.180141	0.281973	0.393591	0.233286	0.59271	0.00194857
SM 18:0	0.535808	0.473492	0.664733	0.6853	0.491266	0.448158	1.13246	1.25071	0.589833	0.830648	1.40828	0.307682
SM 18:1	0.128095	0.116956	0.144755	0.157658	0.213699	0.199013	0.19349	0.175934	0.136866	0.195534	1.42866	0.00262597
SM 20:0	0.155656	0.129471	0.200528	0.191684	0.0883481	0.0802693	0.172137	0.186932	0.169335	0.131922	0.779059	0.289696
SM 20:1	0.0352004	0.0338208	0.0384332	0.0428123	0.0234814	0.0231355	0.0370517	0.0482095	0.0375667	0.0329695	0.877627	0.4962
SM 22:0	0.745861	0.638087	0.899669	0.909494	0.567966	0.594173	1.01785	1.14022	0.798278	0.830052	1.0398	0.849061
SM 22:1	0.421674	0.399009	0.506612	0.471718	0.736123	0.669408	0.684497	1.10006	0.449753	0.797523	1.77324	0.0159785
SM 22:2	0.0168032	0.0168422	0.0245243	0.0232052	0.0204139	0.0223194	0.0155821	0.0260999	0.0203437	0.0211038	1.03736	0.808324
SM 24:2	0.393562	0.366905	0.497098	0.45196	0.560017	0.509868	0.425434	0.622455	0.427381	0.529444	1.23881	0.0916169
SM 24:3	0.0367179	0.0352115	0.0327642	0.0258815	0.0554366	0.0506079	0.0357879	0.0601753	0.0326438	0.0505019	1.54706	0.0216586
dhSM 14:0	0.0491341	0.0512426	0.187827	0.194298	0.179662	0.0506326	0.260204	0.0876724	0.120625	0.144543	1.19828	0.714162
dhSM 16:0	2.30164	2.30263	7.5857	7.53884	9.19273	3.36243	12.2449	6.54285	4.9322	7.83572	1.58869	0.276537
dhSM 18:0	0.0320121	0.0274123	0.116946	0.104071	0.0905185	0.0541171	0.134949	0.126334	0.0701105	0.10148	1.44742	0.334416
dhSM 20:0	0.0233326	0.0186642	0.0585947	0.0545741	0.0241265	0.00732173	0.0364796	0.0194476	0.0387914	0.0218439	0.563111	0.206811
dhSM 22:0	0.0480033	0.0353148	0.216499	0.170117	0.11386	0.0271146	0.163417	0.0718494	0.117483	0.0940604	0.800626	0.676771
TG 46:0	0.0493289	0.0538906	0.084518	0.11487	0.0198981	0	0.0401125	0	0.0756518	0.0150026	0.198312	0.0150515
TG 46:1	0.110948	0.1033	0.199822	0.242032	0	0	0.0790509	0	0.164025	0.0197627	0.120486	0.0104738
TG 46:2	0.0532779	0.0593417	0.134487	0.136227	0	0	0.148986	0	0.0958335	0.0372465	0.388659	0.228555
TG 46:3	0.00784461	0.00898207	0.0226742	0.0225084	0	0	0.0477809	0	0.0155023	0.0119452	0.770543	0.787667
TG 48:0	0.147594	0.138482	0.209468	0.336817	0.0711191	0.0380723	0.219461	0.0904328	0.20809	0.104771	0.503489	0.138901
TG 48:1	0.912146	0.878084	1.36939	1.57384	0.234163	0.247908	1.02193	0	1.18336	0.376	0.317738	0.0283889
TG 48:2	0.820654	0.806806	1.19814	1.22053	0	0.0319908	1.05975	0	1.01153	0.272935	0.269823	0.0417329
TG 48:3	0.182735	0.182174	0.267091	0.25915	0	0.0127502	0.474955	0	0.222788	0.121926	0.547276	0.432859
TG 48:4	0.00280714	0.00552973	0.0109024	0.0122213	0	0	0.0507435	0	0.00786513	0.0126859	1.61293	0.721045
TG 50:1	2.20033	2.00504	3.43172	6.61978	1.1287	1.05338	4.84268	1.93268	3.56422	2.23936	0.62829	0.377051
TG 50:2	4.33414	4.61519	6.09469	7.62646	2.05113	2.18049	6.94302	1.52846	5.66762	3.17578	0.560337	0.141846
TG 50:3	1.80644	1.72985	2.20896	2.13688	0.488632	0.631051	2.22949	0	1.97053	0.837294	0.424908	0.063073
TG 50:4	0.0663721	0.066538	0.113084	0.119017	0	0.0162192	0.245588	0	0.0912527	0.0654519	0.71726	0.691123
TG 52:2	9.87419	9.7365	13.5311	17.8625	8.90126	8.09779	36.2037	11.4029	12.7511	16.1514	1.26667	0.643856
TG 52:3	8.17826	8.16608	10.0544	11.4477	5.33826	5.57015	18.1866	4.35936	9.46161	8.36359	0.88395	0.756326
TG 52:4	0.492532	0.489947	0.74086	1.25391	0.306887	0.386333	2.14445	0.0417635	0.744313	0.719859	0.967146	0.963533
TG 52:5	0.0700595	0.0599205	0.112374	0.127948	0.00797352	0.0254385	0.274041	0.0138167	0.0925753	0.0803174	0.86759	0.860276
TG 52:6	0.01346	0.015806	0.0172529	0.0160719	0.0114917	0.00562549	0.0738391	0.0135729	0.0156477	0.0261323	1.67004	0.536846
TG 54:3	16.1735	15.7327	19.5728	19.1288	21.4742	20.4858	90.3958	24.8447	17.652	39.3001	2.22639	0.252109
TG 54:4	1.47446	1.4138	2.10292	2.8124	2.43151	2.54726	14.6574	2.42521	1.95089	5.51536	2.82709	0.288997
TG 54:5	0.238822	0.245784	0.433868	0.933505	0.275737	0.308858	2.60787	0	0.462995	0.798116	1.72381	0.613198
TG 54:6	0.088778	0.0853925	0.151289	0.329804	0.0670876	0.112806	0.64215	0	0.163816	0.205511	1.25453	0.800874
TG 54:7	0.0366593	0.0360973	0.057679	0.0628174	0.0150428	0.0229629	0.197284	0.00637307	0.0483133	0.0604156	1.2505	0.802435
TG 54:8	0.00991181	0.00976586	0.0101847	0.00943202	0.00630895	0.00856415	0.0262125	0.00539989	0.00982359	0.0116214	1.18301	0.726898
TG 56:4	0.484964	0.481563	0.733297	0.681834	0.875769	0.859082	6.587	1.47781	0.595414	2.44991	4.11464	0.229978
TG 56:5	0.373816	0.36314	0.602251	0.548174	0.806669	0.684357	6.15754	0.845726	0.471845	2.12357	4.50057	0.26588
TG 56:6	0.262288	0.255633	0.391241	0.426449	0.574878	0.565473	3.07031	0.592746	0.333903	1.20085	3.59641	0.214559
TG 56:7	0.145364	0.156624	0.235299	0.226629	0.303969	0.302221	1.97903	0.327498	0.190979	0.728179	3.81288	0.245747
TG 56:8	0.0704897	0.0710385	0.0964452	0.0879202	0.0814512	0.0927044	0.443807	0.0807916	0.0814734	0.174689	2.14412	0.340146
TG 58:4	0.0701784	0.0538468	0.0416198	0.0323394	0.066583	0.0695717	0.143331	0.060458	0.0494961	0.084986	1.71702	0.144891
TG 58:5	0.0735048	0.0629799	0.105271	0.0946481	0.140393	0.144927	1.53721	0.260603	0.0841009	0.520784	6.19237	0.246481
TG 58:6	0.100598	0.0977706	0.175804	0.154111	0.26638	0.274768	2.69671	0.397862	0.132071	0.908931	6.88215	0.240899
TG 58:7	0.0300606	0.0276235	0.0546502	0.0509013	0.0770375	0.0856169	0.861588	0.113314	0.0408089	0.284389	6.9688	0.253061
TG 58:8	0.169714	0.16911	0.285839	0.255359	0.416154	0.459242	3.39279	0.451637	0.220005	1.17996	5.3633	0.241222
TG 58:9	0.0117519	0.0104974	0.0237538	0.0221863	0.0323051	0.0358956	0.328592	0.0409943	0.0170474	0.109447	6.42016	0.253408
TG 60:6	0.011062	0.01086	0.0151862	0.0122777	0.0354288	0.0397796	0.403894	0.0597691	0.0123465	0.134718	10.9115	0.222295
TG 60:7	0.0180323	0.0176226	0.0251749	0.0219983	0.066994	0.0729862	0.624667	0.0941786	0.020707	0.214707	10.3688	0.20591
TG 60:8	0.0116161	0.00736112	0.0205635	0.0148133	0.0428363	0.0672459	0.45716	0	0.0135885	0.141811	10.4361	0.272185
CL 66:4	2.61279	2.7156	2.77874	3.27787	1.98435	0.557932	5.23591	0.418506	2.84625	2.04917	0.719956	0.506783
CL 66:5	0.511395	0.525886	0.722332	0.880323	0.490222	0.17551	1.19354	0.145614	0.659984	0.501221	0.759445	0.562267
CL 68:2	2.10615	1.51727	2.30238	2.67892	0.0828652	0.15898	0.0620315	0.257016	2.15118	0.140223	0.0651843	0.000182153
CL 68:5	2.21179	2.26656	2.81843	3.25078	2.34483	1.39189	0	1.41786	2.63689	1.28864	0.488699	0.0474553
CL 68:6	0	0.455953	0.613529	0.721163	0	0.286836	1.10497	0.398321	0.447661	0.447531	0.999709	0.999648
CL 68:8	0.0587819	0.082822	0.133122	0	0	0	0	0.00872376	0.0686814	0.00218094	0.0317545	0.0534043
CL 70:5	3.64937	0	0	0	4.94713	3.96822	0	4.66753	0.912342	3.39572	3.72198	0.14173
CL 70:6	1.12568	1.12578	0	0	1.8113	1.76687	0	2.59135	0.562866	1.54238	2.74023	0.17504
CL 72:4	0.101982	0.138973	0.132642	0.154373	0.239529	0.0369686	0.554956	0	0.131993	0.207863	1.57481	0.573794
CL 72:6	0.0218831	0.0266407	0.0182942	0.0434408	0.0351766	0	0	0	0.0275647	0.00879414	0.319036	0.12128
CL 74:4	0	0	0.42927	0.436282	0	0.403277	2.08334	0.321128	0.216388	0.701935	3.24387	0.3554
CL 74:5	0.383566	0	0.445456	0.472988	0.684864	0.198216	1.11512	0.195629	0.325502	0.548458	1.68496	0.401562
CL 74:6	0.142323	0	0.197132	0.192535	0.316731	0.0248607	0.679541	0.0618042	0.132998	0.270734	2.03563	0.416278
Cer 14:0	0.0351	0.0376	0.0368	0.0398	0.092	0.128	0.127	0.161	0.037325	0.127	3.40255	0.000715086
Cer 16:0	0.565	0.583	1.16	1.11	3.71	3.69	4.99	6.33	0.8545	4.68	5.47689	0.00105918
Cer 18:0	0.00932	0.00781	0.0192	0.02	0.0391	0.0467	0.0765	0.097	0.0140825	0.064825	4.60323	0.0103655
Cer 18:1	0.00308	0.00358	0.00482	0.00623	0.0231	0.0271	0.0263	0.0334	0.0044275	0.027475	6.20553	5.27911e-05
Cer 20:0	0.00178	0.00171	0.00418	0.00407	0.0059	0.00781	0.00727	0.00921	0.002935	0.0075475	2.57155	0.00314621
Cer 22:0	0.0171	0.0169	0.0414	0.0463	0.0548	0.0829	0.0696	0.0883	0.030425	0.0739	2.42892	0.00697153
Cer 22:3	0.0108	0.0123	0.0227	0.0272	0.0364	0.0515	0.0434	0.0551	0.01825	0.0466	2.55342	0.00270515
Cer 24:0	0.0482	0.041	0.054	0.0637	0.0935	0.119	0.13	0.165	0.051725	0.126875	2.45288	0.00293551
Cer 24:1	0.186	0.184	0.284	0.297	0.796	1.09	1.07	1.36	0.23775	1.079	4.53838	0.000404869
Cer 26:1	0.00557	0.00531	0.00351	0.00497	0.0166	0.0236	0.0168	0.0213	0.00484	0.019575	4.04442	0.000171298
dhCer 14:0	0.000685	0.000734	0.00175	0.0013	0.000978	0.000958	0.00196	0.00248	0.00111725	0.001594	1.42672	0.333842
dhCer 16:0	0.104	0.103	0.688	0.704	1.21	1.35	1.87	2.38	0.39975	1.7025	4.25891	0.00627931
dhCer 18:0	0	0	0.00279	0.00333	0.0038	0.00342	0.0076	0.00964	0.00153	0.006115	3.99673	0.0396099
dhCer 20:0	0	0.000433	0.0021	0.00307	0.00163	0.00185	0.00212	0.00269	0.00140075	0.0020725	1.47956	0.406652
dhCer 22:0	0.00263	0.00234	0.0155	0.0186	0.00796	0.0123	0.0103	0.013	0.0097675	0.01089	1.11492	0.807171
dhCer 24:0	0.00662	0.00675	0.0275	0.0312	0.0126	0.0181	0.0187	0.0237	0.0180175	0.018275	1.01429	0.971714
dhCer 24:1	0.0102	0.0109	0.0853	0.101	0.0875	0.123	0.113	0.144	0.05185	0.116875	2.2541	0.0512091
SG 18:0	0.00809497	0.0101779	0.0154926	0.0169643	0.0267684	0.0305	0.0942844	0.0142018	0.0126824	0.0414387	3.26741	0.162839
SG 18:1	0.0169857	0.0193923	0.0152631	0.0144196	0.108716	0.169676	0.047211	0.261944	0.0165152	0.146887	8.89405	0.029298
FA 16:0	2.48589	0.421196	0.176221	0.0801243	1.24372	0.194621	1.11459	0.984852	0.790858	0.884446	1.11834	0.884314
FA 16:1	2.80553	0.425761	0.516393	0.233469	0.471165	0.0316084	1.39104	0.129858	0.995288	0.505918	0.508313	0.499287
FA 18:0	0.694941	0.0271739	0.158733	0.0968168	0.321944	0.330569	0.709931	2.03642	0.244416	0.849716	3.47651	0.212102
FA 18:1	1.51506	0.609933	1.08888	0.296218	3.96314	0.211014	3.58322	0.598712	0.877521	2.08902	2.38059	0.277523
FA 18:2	0.995307	0.0420962	0.141902	0.0853679	0.275224	0.0172345	0.368915	0.103615	0.316168	0.191247	0.60489	0.622669
FA 20:1	0.627975	0.103637	0.130622	0.102626	0.631259	0.138263	0.934676	0.263253	0.241215	0.491863	2.03911	0.302491
FA 20:2	0	0.00901087	0.0256663	0.00205652	0.0736065	0.00344593	0.0494112	0.0109668	0.00918343	0.0343576	3.74126	0.200418
FA 20:3	0.0871907	0.022289	0.0502814	0.0155106	0.15526	0.00992962	0.239607	0.0669088	0.0438179	0.117926	2.69128	0.211213
FA 20:4	0.0057454	0.0151407	0.0555858	0.0195223	0.0903465	0.00388539	0.170918	0.0655721	0.0239985	0.0826805	3.44523	0.156689
FA 22:1	0.305331	0	0.0339966	0.0163075	0.240275	0.0314531	0.13676	0.163973	0.0889088	0.143115	1.60969	0.544297
FA 22:6	0.00249144	0.0205435	0.0194784	0.00834628	0.0486643	0.00377221	0.0868956	0.0712906	0.0127149	0.0526557	4.14126	0.0754961
FA 24:1	0.359178	0.0231712	0.102415	0.0727396	0.481464	0.109961	0.731222	0.242378	0.139376	0.391256	2.8072	0.157878
FA 24:2	0.0451156	0	0.000782	0	0.00868845	0.00134772	0.00545739	0.00375896	0.0114744	0.00481313	0.419467	0.57772
CE 14:0	0.174	0.184	0.186	0.277	0.158	0.149	0.0922	0	0.20525	0.0998	0.486236	0.0518171
CE 16:0	0.918	1.09	1.7	2.17	1.12	0.568	0.393	0	1.4695	0.52025	0.354032	0.0425019
CE 16:1	1.23	1.5	1.88	1.34	1.81	0.849	0.606	0	1.4875	0.81625	0.548739	0.146185
CE 18:0	0.326	0.459	0.635	0.471	0.322	0.157	0.216	0	0.47275	0.17375	0.36753	0.0177184
CE 18:1	3.56	3.68	6.65	5.33	4.02	2.32	1.37	0	4.805	1.9275	0.401145	0.0423865
CE 18:2	1.64	2.25	1.55	1.52	2.06	1.15	0.603	0	1.74	0.95325	0.547845	0.145089
CE 18:3	0.338	0.493	0.583	0.334	0.418	0.472	0.276	0	0.437	0.2915	0.667048	0.278097
CE 20:0	0.0495	0.0271	0.0463	0.0345	0.0601	0.0216	0.018	0	0.03935	0.024925	0.633418	0.331949
CE 20:1	0.226	0.28	0.666	0.564	0.311	0.138	0.129	0	0.434	0.1445	0.332949	0.0593151
CE 20:3	0.693	0.533	0.948	0.846	0.819	0.628	0.298	0	0.755	0.43625	0.577815	0.166271
CE 20:4	2.65	2.4	3.73	2.54	1.92	2.47	1.06	0	2.83	1.3625	0.481449	0.0554386
CE 20:5	1.58	1.66	2.25	1.05	0.365	1.07	0.661	0	1.635	0.524	0.320489	0.0159318
CE 22:6	6.3	6.42	14.2	7.35	2.93	2.36	2.16	0	8.5675	1.8625	0.217391	0.0153087
CE 24:1	0.164	0.762	0.423	0.456	0.249	0	0.166	0	0.45125	0.10375	0.229917	0.0446842
CH 27:0	1.15614	1.01193	2.3022	1.88556	1.30304	1.68263	1.62833	1.74945	1.58896	1.59086	1.0012	0.995455
O-PC 30:0	0.846523	0.829225	1.45424	1.47981	0.290794	0.205978	0.773921	1.14316	1.15245	0.603463	0.523636	0.102049
O-PC 30:1	0.195558	0.191431	0.257052	0.266127	0.161725	0.12319	0.255581	0.332408	0.227542	0.218226	0.959058	0.861363
O-PC 32:0	3.44235	3.14694	5.45851	5.3106	1.13363	0.821265	3.28809	4.27671	4.3396	2.37992	0.54842	0.106847
O-PC 32:1	2.65208	2.56798	5.45851	5.57315	1.91271	1.32462	4.10652	5.59418	4.06293	3.23451	0.796102	0.546505
O-PC 32:2	0.298694	0.310959	0.481332	0.496452	0.538047	0.370894	0.748076	0.889799	0.396859	0.636704	1.60436	0.105949
O-PC 32:3	0.00585333	0.00799343	0.0102411	0.0112656	0.00687331	0.00557665	0.0108119	0.00758052	0.00883838	0.0077106	0.8724	0.517963
O-PC 34:0	1.30729	1.19528	1.85364	1.80202	0	0	0.269939	0	1.53956	0.0674848	0.0438339	0.000187673
O-PC 34:1	8.10358	7.98409	15.2593	14.6787	6.62451	4.92759	12.9513	19.458	11.5064	10.9904	0.955151	0.898215
O-PC 34:2	1.95558	1.92365	3.71752	3.67565	4.07423	2.94728	4.98239	6.89138	2.8181	4.72382	1.67624	0.0987131
O-PC 34:3	0.123097	0.122329	0.203798	0.202877	0.315675	0.2179	0.396294	0.5128	0.163025	0.360667	2.21234	0.0251209
O-PC 36:1	1.44659	1.34469	1.91509	1.75429	0.6469	0.563626	1.20898	2.08768	1.61516	1.1268	0.697637	0.240676
O-PC 36:2	3.16107	3.09092	6.43142	6.16984	3.74767	2.93403	7.09308	10.4992	4.71331	6.0685	1.28752	0.514743
O-PC 36:3	0.66436	0.6518	1.21869	1.12418	1.77276	1.36436	2.3835	3.16193	0.914757	2.17064	2.37291	0.0240405
O-PC 36:4	0.178145	0.184895	0.446512	0.424848	0.295459	0.229822	0.481009	0.492531	0.3086	0.374705	1.21421	0.528627
O-PC 36:5	0.0674059	0.0669661	0.146448	0.142014	0.16328	0.133787	0.218249	0.168224	0.105708	0.170885	1.61657	0.061042
O-PC 36:6	0.00544752	0.00557593	0.00921393	0.00997131	0.0409351	0.0282496	0.0266136	0.0189012	0.00755217	0.0286749	3.79691	0.00420951
O-PC 38:1	0.0605425	0.0564022	0.0748625	0.0681428	0.0167945	0.016624	0.0340296	0.0470235	0.0649875	0.0286179	0.44036	0.00501182
O-PC 38:2	0.090541	0.0878403	0.197653	0.183783	0.113799	0.103983	0.225428	0.346596	0.139954	0.197451	1.41083	0.40366
O-PC 38:3	0.107381	0.103653	0.170002	0.153948	0.0825055	0.0781526	0.136408	0.182996	0.133746	0.120016	0.897339	0.662102
O-PC 38:4	0.328162	0.319364	0.710733	0.652786	0.216152	0.192732	0.369013	0.401322	0.502761	0.294805	0.586371	0.12495
O-PC 38:5	0.444692	0.432355	1.16749	1.09792	0.374767	0.327844	0.880174	0.816831	0.785614	0.599904	0.763612	0.481317
O-PC 38:6	0.222346	0.217578	0.53561	0.513159	0.295459	0.241081	0.50829	0.482397	0.372173	0.381807	1.02588	0.933319
O-PC 38:7	0.0248494	0.0257528	0.0440783	0.0392331	0.0750788	0.0650718	0.0840778	0.0666059	0.0334784	0.0727086	2.17181	0.000950083
O-PC 40:1	0.0152784	0.0143191	0.0194772	0.0179245	0.00471229	0.00440844	0.00798062	0.0112859	0.0167498	0.00709681	0.423695	0.00294089
O-PC 40:2	0.0118615	0.0135839	0.026324	0.0212524	0.0138253	0.013127	0.0271654	0.0368361	0.0182555	0.0227384	1.24557	0.523928
O-PC 40:3	0.00723295	0.00814284	0.0133134	0.0112656	0.00566038	0.00594798	0.00981093	0.0122445	0.00998872	0.00841595	0.842546	0.486339
O-PC 40:4	0.0176805	0.018863	0.034615	0.0292381	0.00443189	0.00458319	0.00983555	0	0.0250992	0.00471266	0.187762	0.00425985
O-PC 40:5	0.10121	0.104587	0.171027	0.164688	0.0231702	0.0191408	0.059444	0.064252	0.135378	0.0415018	0.306562	0.00552333
O-PC 40:6	0.250474	0.23532	0.514104	0.449909	0.106955	0.0953727	0.323065	0.310112	0.362452	0.208876	0.576287	0.15322
O-PC 40:7	0.178145	0.166218	0.457778	0.421268	0.148062	0.132462	0.361833	0.401322	0.305852	0.26092	0.853091	0.682566
P-PC 30:0	0.195558	0.191431	0.2591	0.266127	0.161725	0.12319	0.255581	0.332408	0.228054	0.218226	0.956904	0.854132
P-PC 32:0	2.65208	2.56798	5.45851	5.57315	1.91271	1.32462	4.10652	5.59418	4.06293	3.23451	0.796102	0.546505
P-PC 34:0	8.10358	7.98409	15.2593	14.6787	6.62451	4.92759	12.9513	19.458	11.5064	10.9904	0.955151	0.898215
P-PC 36:0	1.44659	1.34469	1.91509	1.75429	0.6469	0.563626	1.20898	2.08768	1.61516	1.1268	0.697637	0.240676
P-PC 38:0	0.0605198	0.0563952	0.0748779	0.0681936	0.0168348	0.0166436	0.0340497	0.0471134	0.0649966	0.0286604	0.440952	0.00507604
P-PC 40:0	0.0152784	0.0143191	0.0194772	0.0179245	0.00471229	0.00440844	0.00798062	0.0112859	0.0167498	0.00709681	0.423695	0.00294089
O-PE 30:1	0.0180793	0.0181796	0.044547	0.0447714	0.0531272	0.0338164	0.0805623	0.0613899	0.0313943	0.0572239	1.82275	0.0814538
O-PE 30:2	0.00212393	0.00234252	0.00354612	0	0.0252192	0.0144809	0.0435468	0.0216966	0.00200314	0.0262359	13.0974	0.00808958
O-PE 32:0	0.0168483	0.0164525	0.0552145	0.0550296	0	0.014648	0.0117528	0	0.0358862	0.00660021	0.183921	0.0470963
O-PE 32:1	0.150903	0.147334	0.350646	0.370253	0.560138	0.516778	0.831029	1.10517	0.254784	0.75328	2.95654	0.015692
O-PE 32:2	0.414676	0.428343	1.0255	1.12228	1.55217	1.10655	2.21997	1.48289	0.7477	1.59039	2.12705	0.0304747
O-PE 32:3	0.00534478	0.00580921	0.0117446	0.0127184	0.0140586	0.0104587	0.0266353	0.0163794	0.00890423	0.016883	1.89607	0.0914149
O-PE 34:0	0.0153724	0.0137376	0.0310892	0.023701	0.00247953	0.00620976	0.00215851	0.0161937	0.020975	0.00676036	0.322305	0.033608
O-PE 34:1	0.000702	0.000597	0.00789516	0.32127	0.00450226	0.0152821	0.0340532	0.0680099	0.0826161	0.0304619	0.368716	0.5424
O-PE 34:2	3.3125	3.20037	7.10489	7.39065	18.1809	17.2259	25.2668	27.8392	5.25211	22.1282	4.21321	0.00104983
O-PE 34:3	0.490741	0.486886	1.19565	1.30525	2.31976	2.10215	3.12549	3.04972	0.869631	2.64928	3.04644	0.00192777
O-PE 34:4	0.0183973	0.0175825	0.039893	0.0423394	0.0437414	0.0315261	0.0657537	0.0535329	0.0295531	0.0486385	1.6458	0.101656
O-PE 36:2	1.41088	1.3465	2.44877	2.47796	6.33691	6.21886	9.02594	9.98853	1.92103	7.89256	4.10851	0.00100581
O-PE 36:3	2.07338	2.06853	5.51836	5.79151	16.0875	19.8536	23.3681	29.378	3.86295	22.1718	5.73961	0.000895746
O-PE 36:4	0.451482	0.436149	0.771421	0.808218	1.44089	1.57661	2.13234	3.02174	0.616817	2.0429	3.312	0.00869162
O-PE 36:5	1.77894	1.78557	3.49496	3.65931	2.75354	1.59121	4.11863	5.4839	2.6797	3.48682	1.3012	0.445923
O-PE 38:2	0.0671108	0.0625391	0.121864	0.121252	0.252722	0.329921	0.43231	0.492432	0.0931915	0.376846	4.04378	0.00224444
O-PE 38:3	0.106669	0.103427	0.30236	0.293897	0.944879	1.31968	1.48972	1.94175	0.201588	1.42401	7.06393	0.00124976
O-PE 38:4	0.35088	0.329795	0.467911	0.469659	0.663867	0.661301	0.918659	1.25906	0.404561	0.875721	2.16462	0.0180581
O-PE 38:5	1.68079	1.70752	2.81666	2.85253	2.961	2.35032	4.6006	6.43519	2.26438	4.08678	1.80481	0.110256
O-PE 38:6	3.53334	3.42479	6.34612	6.68472	6.71411	5.10939	10.3258	14.2134	4.99724	9.09066	1.81914	0.113289
O-PE 38:7	2.2328	2.1758	3.88577	4.20667	3.37579	2.17505	5.12629	6.09926	3.12526	4.1941	1.342	0.338702
O-PE 40:2	0.0225719	0.0188929	0.0251754	0.0212267	0.0849645	0.0815281	0.17234	0.132326	0.0219667	0.11779	5.36219	0.00439608
O-PE 40:3	0.0181703	0.0167203	0.0419097	0.037469	0.127614	0.196965	0.224807	0.274452	0.0285673	0.205959	7.20961	0.00130231
O-PE 40:4	0.030522	0.0167855	0.0231398	0.0231267	0.0269565	0.0332429	0.0435954	0.0588723	0.0233935	0.0406668	1.73838	0.0612285
O-PE 40:5	0.15213	0.180509	0.243728	0.337118	0.0873209	0.126918	0.150432	0.302174	0.228371	0.166711	0.730002	0.360964
O-PE 40:6	1.39861	1.33674	2.0119	1.94491	1.05804	1.20582	1.85484	3.30153	1.67304	1.85506	1.10879	0.748472
O-PE 40:7	2.3678	2.29293	3.9778	3.88979	3.3193	3.40136	5.24319	8.6175	3.13208	5.14534	1.64279	0.17903
O-PE 40:8	1.36181	1.30747	3.0236	2.98219	3.39477	3.19702	5.1848	7.7502	2.16877	4.8817	2.25091	0.0579873
P-PE 30:0	0.0180793	0.0181796	0.044547	0.0447714	0.0531272	0.0338164	0.0805623	0.0613899	0.0313943	0.0572239	1.82275	0.0814538
P-PE 32:0	0.150903	0.147334	0.350646	0.370253	0.560138	0.516778	0.831029	1.10517	0.254784	0.75328	2.95654	0.015692
O-DG 30:2	0.128096	0.101374	0.124441	0.137263	0.136973	0.0620311	0.227949	0.245755	0.122793	0.168177	1.36959	0.335272
O-DG 32:0	0.107389	0.101827	0.130174	0.140472	0.00290514	0.00328599	0.00840204	0.0113143	0.119965	0.00647686	0.0539894	1.96911e-05
O-DG 32:1	0.0472895	0.0385012	0.0444644	0.0365616	0	0	0.157279	0.00413744	0.0417042	0.0403542	0.96763	0.973556
O-DG 34:0	0	0	0.0010593	0.00606469	0.00395961	0.00396649	0.00400533	0.00256812	0.001781	0.00362489	2.03532	0.262638
O-DG 34:1	0.578575	0.591984	0.784874	0.809479	0.0578568	0.0540425	0.222543	0.10278	0.691228	0.109306	0.158132	0.000206729
O-DG 34:2	0.0780823	0.0794638	0.102047	0.10403	0.0175815	0.0133742	0.0520537	0.0149274	0.0909059	0.0244842	0.269335	0.00122987
O-DG 36:1	0.0133239	0.0126803	0	0.0226632	0.0911399	0.083018	0.111561	0.125605	0.0121668	0.102831	8.45174	0.00015074
O-DG 36:2	0.256327	0.258433	0.452836	0.430091	0.0569778	0.0552405	0.163032	0.105519	0.349422	0.0951924	0.272428	0.00508322
O-DG 36:3	0.0147646	0.0142765	0.0474179	0.0343129	0.0226733	0.0246727	0.0584034	0.0340566	0.027693	0.0349515	1.26211	0.551228
O-DG 38:2	0.0025506	0.00259069	0.0012646	0.00208152	0.00660383	0.00568732	0.0144409	0.00302046	0.00212185	0.00743812	3.50549	0.0752365
O-DG 38:3	0.00669579	0.00379276	0.0118599	0.0108224	0.0015325	0.00111737	0.0017466	0.0023911	0.00829272	0.00169689	0.204625	0.0129253
O-DG 38:4	0.0260726	0.02474	0.0592906	0.0503658	0.00541858	0.00635143	0.0135444	0.0120084	0.0401173	0.00933069	0.232585	0.0136297
O-DG 38:5	0.145718	0.158855	0.21758	0.208827	0.018084	0.0164703	0.0366849	0.025864	0.182745	0.0242758	0.13284	0.000137498
O-DG 38:6	0.119525	0.161931	0.257224	0.273209	0	0.00763441	0	0	0.202972	0.0019086	0.00940327	0.00164645
O-DG 40:5	0.0805866	0.0795485	0.100442	0.100827	0.00432443	0.00507911	0.0146916	0.00817065	0.0903512	0.00806644	0.0892787	1.35226e-05
O-DG 40:6	0.130671	0.131881	0.15577	0.161581	0.0156973	0.0123153	0.0333367	0.0188899	0.144976	0.0200598	0.138367	1.01712e-05
O-DG 40:7	0.144042	0.155019	0.205788	0.199164	0.0371079	0.0330085	0.0759509	0.0660437	0.176003	0.0530278	0.301288	0.000607635
O-TG 50:2	1.76469	1.70388	3.73041	3.3922	0.0784465	0.0627502	1.63634	0.411047	2.64779	0.547147	0.206643	0.0177725
O-TG 50:3	0.226392	0.221211	0.506583	0.46499	0.00871334	0.00785349	0.185689	0.0303151	0.354794	0.0581427	0.163877	0.0145549
O-TG 52:3	1.23727	1.18562	2.18686	2.17218	0.0701177	0.0597548	1.84833	0.397886	1.69548	0.594022	0.350356	0.0737187
O-TG 52:4	0.128938	0.124736	0.223326	0.206822	0.0368262	0.0314993	0.296075	0.0740654	0.170955	0.109617	0.641199	0.40129
O-TG 52:5	0.0237893	0.0230254	0.0627343	0.056594	0.00415117	0.00435357	0.041673	0.00730319	0.0415357	0.0143702	0.345973	0.0993442
O-TG 52:6	0.00863551	0.00850309	0.0373563	0.0334675	0.00266332	0.00137436	0.0367527	0.00394441	0.0219906	0.0111837	0.508567	0.385873
O-TG 54:4	0.217364	0.21827	0.406039	0.469696	0.0175911	0	0.67601	0.122122	0.327842	0.203931	0.622039	0.499117
O-TG 54:5	0.187829	0.193463	0.436212	0.368522	0.0349355	0.0300908	0.379935	0.0980075	0.296506	0.135742	0.457805	0.17271
O-TG 54:6	0.0597595	0.0588895	0.220589	0.191913	0.0267976	0.0283409	0.27725	0.0552907	0.132788	0.0969197	0.729884	0.645465
O-TG 54:7	0.0655074	0.0628883	0.190492	0.168872	0.015536	0.00857909	0.171997	0.0210139	0.12194	0.0542816	0.44515	0.238876
O-TG 54:8	0.00847814	0.00796949	0.0146322	0.0129925	0.00221944	0.00262068	0.00168147	0.00204972	0.0110181	0.00214282	0.194482	0.00176304
O-TG 56:6	0.541055	0.563755	0.99414	0.843357	0.0478411	0.0443893	1.15949	0.299707	0.735577	0.387856	0.527281	0.269947
O-TG 56:7	0.289133	0.267306	0.822716	0.747933	0.0830233	0.0644498	1.23222	0.268702	0.531772	0.412099	0.774954	0.716167
LPC 14:0	0.00243833	0.0024557	0.00403516	0.00152867	0.00140568	0.00334839	0.00331772	0.00206811	0.00261447	0.00253498	0.969596	0.914311
LPC 16:0	0.0834102	0.0857569	0.117586	0.107921	0.107537	0.163921	0.316379	0.0950632	0.0986685	0.170725	1.73029	0.211248
LPC 16:1	0.0569083	0.0653965	0.0536961	0.0665543	0.0666704	0.0969218	0.0700652	0.0557507	0.0606388	0.0723521	1.19316	0.254356
LPC 18:0	0.125457	0.12891	0.194004	0.185982	0.19263	0.263096	0.534569	0.155314	0.158588	0.286402	1.80595	0.194842
LPC 18:1	0.123359	0.137736	0.146867	0.316424	0.292143	0.466414	0.477464	0.120803	0.181097	0.339206	1.87307	0.14961
LPC 18:2	0.017855	0.0179898	0.0238618	0.0462526	0.0398783	0.0605953	0.040968	0.0153734	0.0264898	0.0392037	1.47995	0.309355
LPC 18:3	0.00102623	0.000738	0.00106446	0.00124921	0.00116036	0.00131258	0.00144442	0.000957	0.00101948	0.00121859	1.19531	0.229351
LPC 20:0	0.0129918	0.0134319	0.0165542	0.00594639	0.00572716	0.00852359	0.00860693	0.0130772	0.0122311	0.00898372	0.734498	0.275477
LPC 20:1	0.0171902	0.0186463	0.0252631	0.0623024	0.0622226	0.0783705	0.0903973	0.0183828	0.0308505	0.0623433	2.02082	0.148507
LPC 20:2	0.00109163	0.00276674	0.00447099	0.00277233	0.00262523	0.00394732	0.00396511	0.00104838	0.00277542	0.00289651	1.04363	0.905375
LPC 20:3	0.00816322	0.00847142	0.0139592	0.019201	0.0151842	0.0215665	0.0124183	0.0108898	0.0124487	0.0150147	1.20613	0.493597
LPC 20:4	0.0137402	0.0147289	0.0213492	0.0289663	0.0242469	0.031109	0.0277188	0.0127503	0.0196961	0.0239562	1.21629	0.453897
LPC 20:5	0.00349902	0.00402939	0.008495	0.00735539	0.00634214	0.00683928	0.00695269	0.00379941	0.0058447	0.00598338	1.02373	0.926107
LPC 22:0	0.00541868	0.00687338	0.0063529	0.00172357	0.00141649	0.00182325	0.00152534	0.00631007	0.00509213	0.00276879	0.543738	0.210904
LPC 22:1	0.00599621	0.00601106	0.00673226	0.00854902	0.00902528	0.00989048	0.0141288	0.00628051	0.00682214	0.00983127	1.44108	0.133268
LPC 22:2	0.000584	0.000529	0.00063	0.00076	0.000789	0.00127203	0.00146649	0.000602	0.00062575	0.00103238	1.64983	0.0984637
LPC 22:4	0.00211897	0.00212632	0.00341437	0.00174966	0.00152784	0.00189967	0.00268461	0.00218356	0.00235233	0.00207392	0.881646	0.549155
LPC 22:5	0.0144601	0.0169434	0.0242494	0.0198761	0.016356	0.0210444	0.0266511	0.0175409	0.0188823	0.0203981	1.08028	0.644744
LPC 22:6	0.0124847	0.0121588	0.0199098	0.0164762	0.0130162	0.0188161	0.0188004	0.0138169	0.0152574	0.0161124	1.05604	0.735089
LPC 24:0	0.0117224	0.0159203	0.0137613	0.00218834	0.00177003	0.00206184	0.00211558	0.015582	0.0108981	0.00538237	0.493883	0.271252
LPC 24:1	0.0188658	0.0228718	0.014948	0.0161662	0.0122056	0.017223	0.0209454	0.0167181	0.0182129	0.016773	0.92094	0.586684
LPC 26:0	0.0101247	0.0117357	0.00636541	0.000647	0.000623	0.000785	0.000574	0.00955228	0.0072182	0.00288357	0.399486	0.239217
LPE 16:0	0.0152691	0.0280495	0.0202936	0.0214188	0.0224064	0.0274813	0.0227175	0.0239336	0.0212578	0.0241347	1.13533	0.35561
LPE 16:1	0.02139	0.0201422	0.0210472	0.0275331	0.031766	0.0524868	0.0296738	0.0269929	0.0225281	0.0352299	1.56382	0.0814739
LPE 18:0	0.0865396	0.09075	0.0951354	0.119925	0.132219	0.187969	0.170622	0.111928	0.0980874	0.150684	1.53622	0.0321056
LPE 18:1	0.054067	0.0729639	0.0617106	0.180118	0.193446	0.303947	0.207803	0.0677345	0.092215	0.193233	2.09546	0.125594
LPE 18:2	0.00915258	0.00726582	0.0079576	0.0139902	0.0154871	0.0237654	0.0195808	0.011363	0.00959154	0.017549	1.82964	0.0409802
LPE 20:1	0.00476063	0.00644448	0.00613557	0.0222614	0.0179	0.0246942	0.0175757	0.00575084	0.00990052	0.0164802	1.66458	0.292966
LPE 20:4	0.047045	0.0495183	0.0676955	0.0550471	0.0440176	0.0754072	0.0798708	0.0537105	0.0548265	0.0632515	1.15367	0.42045
LPE 20:5	0.0262167	0.0250762	0.0304834	0.0212601	0.0213482	0.0316321	0.0270373	0.0322672	0.0257591	0.0280712	1.08976	0.491881
LPS 16:0	0.00621498	0.00643654	0.00827731	0.00490723	0.0059004	0.00740623	0.00682172	0.00632315	0.00645901	0.00661287	1.02382	0.847419
LPS 18:0	0.14562	0.18556	0.235038	0.437377	0.513087	0.552893	0.576648	0.164834	0.250899	0.451866	1.80099	0.134708
LPS 18:1	0.0270449	0.0357125	0.0494207	0.0453555	0.0531548	0.0582405	0.0712277	0.0298479	0.0393834	0.0531178	1.34873	0.218361
LPS 18:2	0.00379641	0.00544219	0.006855	0.00156578	0.000486	0.00114264	0.00178049	0.00442371	0.00441484	0.00195821	0.443552	0.136043
LPS 20:1	0.00454784	0.000393	0.00785914	0.0318648	0.0432945	0.0509533	0.0388597	0.000127	0.0111662	0.0333086	2.98299	0.14854
LPS 20:4	0.0030392	0.00338098	0.00505008	0.0018959	0.00170588	0.00314322	0.00352213	0.0039867	0.00334154	0.00308948	0.924568	0.768141
LPS 22:0	0.0157983	0.0183619	0.0248949	0.025312	0.0290424	0.0325842	0.0227098	0.0145642	0.0210918	0.0247252	1.17227	0.460961
LPS 22:6	0.00864863	0.00810111	0.0139447	0.00295875	0.00423245	0.00325596	0.00706865	0.00935211	0.00841329	0.00597729	0.710458	0.391469
LPS 24:0	0.0226793	0.0284623	0.0357039	0.0192875	0.0165784	0.0144609	0.0136702	0.022621	0.0265333	0.0168326	0.634397	0.0570113
LPS 24:1	0.0124387	0.0146459	0.0132265	0.0457143	0.0487308	0.058503	0.0318441	0.00855049	0.0215064	0.0369071	1.7161	0.300705
LPA 16:0	0.00301303	0.00387907	0.00477419	0.00553438	0.00562555	0.00925713	0.00907621	0.00485877	0.00430017	0.00720441	1.67538	0.0619101
LPA 18:0	0.00511765	0.00577052	0.0064151	0.0103916	0.00604195	0.0145386	0.0116947	0.00699534	0.00692371	0.00981764	1.41797	0.259788
LPA 18:1	0.0106657	0.011791	0.0151019	0.024785	0.0219273	0.0393488	0.0441178	0.0138825	0.0155859	0.0298191	1.91321	0.11884
LPA 18:2	0.000557	0	0.000836	0.00102749	0.000743	0.00165326	0.00239378	0.000574	0.000605122	0.00134101	2.2161	0.175282
LPA 20:4	0.000877	0.000724	0.00146271	0.000817	0.000752	0.00154883	0.00330865	0.000884	0.000970178	0.00162337	1.67327	0.326511
LPA 22:5	0.00216013	0.00219881	0.0034531	0.00107041	0.00157947	0.00239662	0.00190502	0.00257919	0.00222061	0.00211508	0.952473	0.850922
LPA 22:6	0.00321692	0.00330094	0.00727303	0.00177196	0.00115508	0.0020423	0.00253321	0.00363435	0.00389071	0.00234124	0.60175	0.274598
LPI 16:0	0.0327944	0.0371962	0.0362735	0.020231	0.0174976	0.0205518	0.0427939	0.0260351	0.0316238	0.0267196	0.844921	0.501916
LPI 16:1	0.00913474	0.00837308	0.00659568	0.00952126	0.00790773	0.0109703	0.0193516	0.00888151	0.00840619	0.0117778	1.40109	0.255715
LPI 18:0	0.286612	0.376732	0.370514	0.213041	0.203678	0.229667	0.44112	0.281445	0.311725	0.288977	0.927027	0.741584
LPI 18:1	0.112361	0.160494	0.104992	0.0547705	0.0521992	0.0706387	0.0983551	0.0962878	0.108154	0.0793702	0.73386	0.280754
LPI 18:2	0.00677373	0.00515153	0.00643023	0.00550473	0.00497364	0.00815836	0.013609	0.00542701	0.00596506	0.00804201	1.34819	0.343683
LPI 20:4	0.0163935	0.0246668	0.0317706	0.00866717	0.011476	0.014366	0.0263626	0.0217061	0.0203745	0.0184777	0.906902	0.764625
LPG 16:0	0.0128295	0.0175476	0.0297377	0.0291255	0.0262725	0.0362441	0.0254432	0.0189746	0.0223101	0.0267336	1.19827	0.454108
LPG 16:1	0.00742225	0.0089741	0.0129171	0.01908	0.0171145	0.0282624	0.0375835	0.0086833	0.0120984	0.0229109	1.89372	0.164871
LPG 18:0	0.00246829	0.00271141	0.00445495	0.00378955	0.00310336	0.00428906	0.00354748	0.00433915	0.00335605	0.00381976	1.13817	0.434262
LPG 18:1	0.0557552	0.0738094	0.069076	0.543815	0.540624	0.846099	0.314971	0.0743907	0.185614	0.444021	2.39218	0.250572
LPG 18:2	0.0350362	0.0396726	0.0344145	0.107837	0.0920933	0.153889	0.107001	0.0262901	0.0542401	0.0948184	1.74812	0.250029
LPG 18:3	0.00117194	0.00124143	0.00160834	0.00371227	0.00342364	0.00564158	0.00174863	0.00115431	0.0019335	0.00299204	1.54748	0.400895
LPG 20:1	0.00159383	0.00196072	0.00233628	0.0154598	0.0134241	0.0192036	0.00716089	0.00213974	0.00533766	0.0104821	1.96379	0.344866
LPG 20:2	0.00122806	0.00182324	0.00184822	0.00558018	0.00505916	0.0083057	0.00604387	0.00136103	0.00261992	0.00519244	1.9819	0.193494
LPG 20:3	0.00109002	0.00149785	0.00114659	0.0214759	0.0205349	0.0289244	0.00921006	0.00151891	0.00630258	0.0150471	2.38745	0.310118
LPG 20:4	0.00121192	0.00138395	0.0016056	0.00190297	0.00153019	0.0021347	0.0018415	0.000562	0.00152611	0.0015171	0.994094	0.981488
LPG 20:5	0.00118863	0.00143891	0.00248026	0.00216749	0.00288286	0.00367878	0.00300811	0.000792	0.00181882	0.00259044	1.42424	0.308753
LPG 22:4	0.000391	0.000491	0.000609	0.00198999	0.00231592	0.00313454	0.00224369	0.000425	0.000870248	0.00202979	2.33242	0.141104
LPG 22:5	0.00190352	0.00205277	0.00547842	0.0109175	0.0105757	0.0136922	0.00677876	0.00267765	0.00508805	0.00843107	1.65703	0.334083
LPG 22:6	0.00368398	0.0054554	0.0120733	0.0265274	0.0261227	0.0263751	0.0206192	0.0060669	0.011935	0.019796	1.65865	0.307151
O-LPC 16:0	0.0253401	0.0316972	0.0330606	0.0334248	0.0326653	0.0456932	0.0967535	0.0248301	0.0308807	0.0499855	1.61867	0.285098
O-LPC 18:0	0.0183664	0.0271401	0.0340859	0.0176622	0.0179115	0.0201575	0.0364202	0.0222356	0.0243136	0.0241812	0.994555	0.982275
O-LPC 20:0	0.0282605	0.0356812	0.0121759	0.0267808	0.0207303	0.0368726	0.0472109	0.0164432	0.0257246	0.0303142	1.17841	0.615744
O-LPE 16:0	0.00567444	0.00715724	0.00573629	0.0141204	0.0133778	0.0114325	0.0257785	0.0065622	0.00817208	0.0142877	1.74836	0.228211
O-LPE 16:1	0.167309	0.234573	0.163939	0.429153	0.393949	0.490868	0.51517	0.189778	0.248744	0.397441	1.5978	0.175174
O-LPE 18:0	0.00672638	0.0126022	0.0073346	0.00753253	0.00818742	0.0098292	0.0121793	0.00534374	0.00854892	0.00888491	1.0393	0.870808
O-LPE 18:1	0.0276472	0.03517	0.010353	0.0252479	0.0182017	0.033691	0.0367977	0.0185396	0.0246045	0.0268075	1.08953	0.768517
O-LPA 18:0	0.0293328	0.0265576	0.0126026	0.0219342	0.0180165	0.0339941	0.0358216	0.0174459	0.0226068	0.0263195	1.16423	0.569956
P-LPA 18:0	0.0187366	0.0235791	0.0103348	0.0171313	0.0111493	0.0259762	0.0235228	0.0109118	0.0174455	0.01789	1.02548	0.929814
P-LPC 16:0	0.00566313	0.00753175	0.0160603	0.0160346	0.0127799	0.0178147	0.0241492	0.00569963	0.0113224	0.0151109	1.3346	0.458119
P-LPC 18:0	0.0194019	0.0246339	0.0215737	0.06525	0.0603732	0.0850415	0.157521	0.0192393	0.0327149	0.0805437	2.46199	0.17387
P-LPC 20:0	0.00146534	0.00141502	0.00207795	0.00114657	0.00106225	0.00148004	0.00266653	0.00130853	0.00152622	0.00162934	1.06756	0.808417
P-LPC 20:1	0.000656	0.000679	0.0007	0.000875	0.000968	0.00140022	0.00118511	0.000541	0.0007275	0.00102358	1.40698	0.170461
PIP 34:2	0.000238	0.000336	0.000348	0.000407	0.000492	0.000503	0.000571	0.000182	0.00033225	0.000437	1.31527	0.305801
PIP 36:1	0.00543249	0.0052231	0.0056053	0.00618585	0.00831677	0.00911825	0.0104524	0.00477606	0.00561169	0.00816586	1.45515	0.0831729
PIP 36:2	0.00262736	0.0026859	0.00288451	0.00288437	0.00444426	0.00505422	0.00543858	0.00228978	0.00277053	0.00430671	1.55447	0.0724566
PIP 36:3	0.000185	0.000216	0.000236	0.00023	0.000352	0.000352	0.000389	0.000231	0.00021675	0.000331	1.5271	0.0198517
PIP 38:2	0.00069	0.000675	0.000704	0.000654	0.000874	0.00112144	0.00122657	0.000647	0.00068075	0.000967252	1.42086	0.0701747
PIP 38:3	0.00188823	0.0019405	0.00190595	0.00186522	0.00253873	0.00344936	0.00361833	0.00245132	0.00189998	0.00301443	1.58656	0.0103247
PIP 38:4	0.00136574	0.00128805	0.00145072	0.00144403	0.00173652	0.00234305	0.0023663	0.00136349	0.00138714	0.00195234	1.40746	0.0624628
PIP 40:5	0.000118	0.000107	0.000127	0.000106	0.000153	0.000214	0.000208	0.000216	0.0001145	0.00019775	1.72707	0.00189473
PIP 40:6	9.5e-06	1.12e-05	1.44e-05	1.32e-05	1.11e-05	2.43e-05	1.56e-05	2.34e-05	1.2075e-05	1.86e-05	1.54037	0.0995437
PIP2 34:1	0.143378	0.131828	0.134272	0.154031	0.263828	0.26087	0.268663	0.111527	0.140877	0.226222	1.60581	0.0690251
PIP2 34:2	0.0425929	0.0408116	0.0417817	0.0483741	0.0707971	0.0727802	0.0736166	0.0176077	0.0433901	0.0587004	1.35285	0.310209
PIP2 36:1	0.502868	0.508472	0.548409	0.665255	0.802344	0.740922	0.780367	0.374118	0.556251	0.674438	1.21247	0.314679
PIP2 36:2	0.322987	0.271276	0.268405	0.309206	0.561794	0.530695	0.54109	0.169412	0.292969	0.450748	1.53855	0.14777
PIP2 36:3	0.0246242	0.0196805	0.0201228	0.0215077	0.0403426	0.0431661	0.0415128	0.0167791	0.0214838	0.0354501	1.65008	0.0701438
PIP2 38:2	0.0642894	0.0617984	0.0558098	0.0790486	0.0827961	0.0980603	0.0946976	0.0510503	0.0652366	0.0816511	1.25162	0.21344
PIP2 38:3	0.216645	0.181887	0.173318	0.208659	0.291145	0.386586	0.3688	0.212332	0.195127	0.314716	1.61287	0.027383
PIP2 38:4	0.151343	0.129571	0.117397	0.136925	0.219373	0.305119	0.263186	0.112939	0.133809	0.225154	1.68266	0.0720721
PIP2 40:5	0.0138483	0.0103742	0.0105821	0.0125084	0.0201482	0.025253	0.0242115	0.0166952	0.0118282	0.021577	1.82419	0.00379869
PIP2 40:6	0.00709978	0.00811736	0.00636126	0.00978211	0.0109587	0.0131396	0.0129032	0.0075131	0.00784013	0.0111287	1.41945	0.0703585
PaCa3_classes
	PaCa3-Parental_1	PaCa3-Parental_2	PaCa3-Parental_3	PaCa3-Parental_4	PaCa3-CSC_1	PaCa3-CSC_2	PaCa3-CSC_3	PaCa3-CSC_4	PaCa3_Parental_average	PaCa3_CSC_average	Fold change	p-value		83
PA	5.28793	2.81997	2.81397	3.36327	4.84378	1.7626	9.33064	4.22846	3.57128	5.04137	1.41164	0.415892
DG	9.43316	9.46488	19.1634	16.837	18.071	17.6889	17.2202	28.0961	13.7246	20.2691	1.47684	0.121231
PC	62.6852	58.1015	71.0186	75.191	106.828	76.2794	83.79	141.4	66.749	102.074	1.52923	0.0583452
PE	18.3035	17.9212	27.4736	28.6528	52.5881	49.2951	42.1255	40.7142	23.0878	46.1807	2.00023	0.00125862
PI	16.8483	16.5384	26.9092	27.7229	32.2333	35.3223	38.2047	50.3896	22.0047	39.0375	1.77405	0.0146702
PS	11.5367	11.5254	16.2723	16.1976	22.8232	21.7352	25.2913	35.3621	13.883	26.303	1.89461	0.0105812
PG	3.53853	3.04204	4.6131	7.03962	2.02413	7.37382	1.32062	1.39192	4.55832	3.02762	0.664197	0.404527
SM	22.3103	20.5123	20.3584	20.3252	44.4156	34.0038	42.1202	62.0152	20.8766	45.6387	2.18612	0.00578399
dhSM	2.45412	2.43527	8.16557	8.0619	9.6009	3.50161	12.8399	6.84815	5.27921	8.19765	1.55282	0.300221
TG	49.1787	48.4307	64.9361	77.0348	46.6163	45.5374	211.497	51.4681	59.8951	88.7796	1.48225	0.512443
CL	12.9257	8.85548	10.5913	12.1087	12.937	8.96955	12.0294	10.4835	11.1203	11.1049	0.998612	0.99056
Cer	0.88195	0.89321	1.63061	1.61927	4.8674	5.26661	6.55687	8.32031	1.25626	6.2528	4.97731	0.000814063
dhCer	0.124135	0.124157	0.82294	0.8625	1.32447	1.50963	2.02368	2.57551	0.483433	1.85832	3.84401	0.00767396
SG	0.0250806	0.0295702	0.0307556	0.0313839	0.135484	0.200176	0.141495	0.276146	0.0291976	0.188325	6.45003	0.00282155
FA	9.92975	1.71995	2.50095	1.0291	8.00476	1.08711	9.52265	4.74156	3.79494	5.83902	1.53863	0.491174
CE	19.8485	21.7381	35.4473	24.2825	16.5621	12.3526	8.0482	0	25.3291	12.321	0.486435	0.0371988
CH	1.15614	1.01193	2.3022	1.88556	1.30304	1.68263	1.62833	1.74945	1.58896	1.59086	1.0012	0.995455
O-PC	26.314	25.4287	48.4585	46.9464	23.2066	17.4987	42.2309	58.7143	36.7869	35.4126	0.962643	0.90733
P-PC	12.4736	12.1589	22.9863	22.3584	9.36739	6.96008	18.5644	27.5307	17.4943	15.6056	0.892041	0.746045
O-PE	23.4836	22.9483	45.3921	47.2898	72.3862	70.5067	106.12	132.464	34.7784	95.3694	2.7422	0.00979238
P-PE	0.168982	0.165514	0.395193	0.415024	0.613265	0.550595	0.911591	1.16656	0.286178	0.810504	2.83216	0.0161075
O-DG	1.87971	1.9169	2.69653	2.72782	0.478836	0.387295	1.19563	0.783051	2.30524	0.711202	0.308516	0.00173217
O-TG	4.75884	4.63952	9.83209	9.12954	0.428862	0.346056	7.94344	1.79145	7.09	2.62745	0.370586	0.0975009
LPC	0.548906	0.596227	0.727569	0.920592	0.874503	1.28078	1.68316	0.593863	0.698324	1.10808	1.58677	0.155182
LPE	0.264441	0.30021	0.310459	0.461554	0.47859	0.727382	0.574881	0.333681	0.334166	0.528633	1.58195	0.0828047
LPS	0.249829	0.306496	0.400271	0.616238	0.716213	0.782583	0.774152	0.264631	0.393208	0.634395	1.61338	0.154256
LPA	0.0256074	0.0276643	0.0393161	0.0453978	0.0378244	0.0707855	0.0750294	0.0334081	0.0344964	0.0542619	1.57297	0.145575
LPI	0.46407	0.612614	0.556575	0.311735	0.297732	0.354352	0.641592	0.439782	0.486249	0.433365	0.891241	0.615754
LPG	0.126974	0.16006	0.179786	0.793381	0.765077	1.17987	0.547201	0.149375	0.31505	0.660382	2.09611	0.244855
O-LPC	0.071967	0.0945185	0.0793223	0.0778678	0.0713071	0.102723	0.180385	0.0635089	0.0809189	0.104481	1.29118	0.418211
O-LPE	0.207357	0.289502	0.187363	0.476054	0.433715	0.545821	0.589926	0.220223	0.290069	0.447421	1.54246	0.186732
O-LPA	0.0293328	0.0265576	0.0126026	0.0219342	0.0180165	0.0339941	0.0358216	0.0174459	0.0226068	0.0263195	1.16423	0.569956
P-LPA	0.0187366	0.0235791	0.0103348	0.0171313	0.0111493	0.0259762	0.0235228	0.0109118	0.0174455	0.01789	1.02548	0.929814
P-LPC	0.0271864	0.0342596	0.0404119	0.0833061	0.0751833	0.105736	0.185522	0.0267884	0.046291	0.0983074	2.12368	0.194503
PIP	0.0125543	0.0124828	0.0132759	0.0137897	0.0189184	0.0221796	0.0242858	0.01218	0.0130257	0.0193909	1.48867	0.0540276
PIP2	1.48968	1.36382	1.37646	1.6453	2.36353	2.47659	2.46905	1.08997	1.46881	2.09978	1.42958	0.116172

## Sheet: PaCa44_species_classes
PaCa44_species
	PaCa44-Parental_1	PaCa44-Parental_2	PaCa44-CSC_1	PaCa44-CSC_2	PaCa44-CSC_3	PaCa44_Parental_mean	PaCa44_CSC_mean	Fold change	p-value
PA 32:0	3.78594	0.101245	0.282343	0.430407	0.0741205	1.94359	0.26229	0.134951	0.310074
PA 32:1	0.583505	0.205935	0.264635	0.38757	0	1.16916	0.217402	0.185948	0.448573
PA 34:0	2.77916	0.0686314	0.447266	0.74089	0	1.4239	0.396052	0.278147	0.398926
PA 34:1	1.66012	0.922528	3.41466	3.20661	2.61092	1.35761	3.0774	2.26677	0.0230887
PA 34:2	0.3062	0.252667	0.601723	0.562692	0	0.785379	0.388138	0.494206	0.695047
PA 36:1	1.2912	0.874345	5.26474	7.04945	4.81355	0.681104	5.70925	8.38234	0.0140412
PA 36:2	0.821452	0.557043	2.37542	2.39223	3.92175	0.886011	2.89647	3.26911	0.0457824
PA 38:1	0.0397199	0.0124571	0.125623	0.0824557	0.138604	0.0260885	0.115561	4.42958	0.0341675
PA 38:2	0	0.0311427	0.106323	0.229044	0.109594	0.0208299	0.14832	7.12054	0.0887939
DG 32:0	0.0683855	0.0530301	0.0251465	0.00125699	0.00620725	0.0607078	0.0108703	0.179059	0.0201358
DG 32:1	0.41162	0.242952	0.125461	0.131569	0.0891378	0.193997	0.115389	0.5948	0.0473888
DG 32:2	0.0205008	0.0193002	0.00228527	0	0	0.173593	0.000761757	0.00438818	0.000392258
DG 34:0	0.112404	0.104895	0.28352	0.129745	0.105346	0.0642752	0.17287	2.68954	0.438445
DG 34:1	0.856735	0.934836	0.923384	0.97135	0.927078	0.502218	0.940604	1.8729	0.293258
DG 36:1	0.729409	1.15025	2.41976	2.27342	2.84285	0.939827	2.51201	2.67284	0.0101413
DG 36:2	1.25928	1.66438	3.29095	2.46705	3.23812	1.20083	2.99871	2.4972	0.0263595
DG 38:2	0.200188	0.251531	0.807941	0.516916	0.773904	0.225859	0.699587	3.09744	0.0290685
DG 38:3	0.231125	0.526494	0.350967	0.342555	0.550643	0.302335	0.414722	1.37173	0.815164
DG 38:4	0.218923	0.681952	0.32937	0.402851	0.732475	0.414624	0.488232	1.17753	0.882615
DG 38:5	0.0466657	0.120644	0	0	0.0794648	0.267046	0.0264883	0.0991898	0.284037
DG 40:5	0.207503	0.143462	0.145981	0.194303	0.096699	0.175483	0.145661	0.830058	0.54227
DG 40:6	0.00074	0.0815037	0	0	0.0834436	0.108302	0.0278145	0.256823	0.794875
PC 28:0	0.0816731	0.0466598	0.132008	0.0954563	0.128761	0.0526441	0.118742	2.25556	0.0715306
PC 30:0	0.625937	0.550536	1.11979	0.834359	1.54402	0.326201	1.16606	3.57466	0.11969
PC 30:1	0.480666	0.296252	0.724679	0.480817	0.836113	0.488348	0.680537	1.39355	0.150186
PC 32:0	0.984094	1.00726	1.72976	1.28689	2.13488	0.692068	1.71718	2.48123	0.106793
PC 32:1	4.31796	3.38221	8.23003	5.58596	7.80373	2.42288	7.20657	2.97438	0.0570856
PC 32:2	0.856898	0.792475	1.57499	0.919209	2.22964	2.33739	1.57461	0.673664	0.222643
PC 34:0	0.00602575	0.00597023	0.0177405	0.0151012	0.0424308	0.415342	0.0250908	0.06041	0.187835
PC 34:1	7.69854	6.5175	20.6659	14.2122	15.5516	3.55701	16.8099	4.72585	0.0327648
PC 34:2	4.47863	3.97472	14.8395	8.97996	12.5417	5.66735	12.1204	2.13864	0.0374434
PC 34:3	0.13389	0.12171	0.481602	0.355663	0.908577	2.17724	0.581947	0.267287	0.126315
PC 34:4	0.0195218	0.0157442	0.0171731	0.015796	0.0607576	0.0727167	0.0312422	0.429643	0.527776
PC 36:1	1.39246	1.44176	9.28609	6.1092	5.47376	0.717372	6.95635	9.697	0.0357847
PC 36:2	6.35304	6.22128	33.4117	20.3639	20.6241	3.85214	24.7999	6.43796	0.0447301
PC 36:3	0.446524	0.397472	3.28655	2.44651	3.76251	3.35458	3.16519	0.943543	0.0117135
PC 36:4	0.125857	0.10591	0.209392	0.207883	0.434222	0.268941	0.283832	1.05537	0.182992
PC 36:5	0.0405556	0.034069	0.0543158	0.0576235	0.195651	0.0765979	0.10253	1.33855	0.35775
PC 36:6	0.00667559	0.00513741	0.011997	0.0103667	0.0432435	0.0216094	0.0218691	1.01202	0.331795
PC 38:1	0	0.0350565	0.122904	0.142124	0.353397	0.0117174	0.206142	17.5928	0.144801
PC 38:2	0.360834	0.451785	3.35028	1.67579	2.79819	0.211919	2.60809	12.307	0.040728
PC 38:3	0.103096	0.110107	0.583567	0.388189	0.785947	0.256456	0.585901	2.28461	0.0481171
PC 38:4	0.154643	0.159483	0.461573	0.39526	0.919725	0.131832	0.592186	4.49197	0.133525
PC 38:5	0.147279	0.130351	0.299522	0.289904	0.85841	0.147939	0.482612	3.26224	0.251575
PC 38:6	0.0776564	0.0597442	0.143843	0.153437	0	0.103758	0.0990935	0.955047	0.669224
PC 40:0	0.00130489	0.00214728	0	0.00280919	0.00555461	0.0352132	0.00278793	0.079173	0.646986
PC 40:1	0.00823549	0.0140576	0.0461989	0.0296281	0.0402434	0.00643632	0.0386901	6.01121	0.025273
PC 40:2	0.0221059	0.0414753	0.216676	0.106063	0.181715	0.0214686	0.168151	7.83243	0.0497399
PC 40:3	0.00413061	0.00650469	0.0339076	0.0186088	0.0439509	0.0185541	0.0321558	1.73308	0.0673257
PC 40:4	0.00832447	0.00919755	0.0320902	0.0224717	0.0875132	0.00703933	0.0473584	6.72769	0.236683
PC 40:5	0.0213476	0.0274033	0.0543603	0.0446601	0.186175	0.0165682	0.095065	5.73779	0.316653
PC 40:6	0.0632473	0.0627068	0.0811254	0.0749509	0.215717	0.0436763	0.123931	2.8375	0.379577
PC 40:7	0.0656058	0.0572755	0.0992337	0.0869713	0.217947	0.0622088	0.134717	2.16557	0.267918
PE 30:0	0.00544472	0.00575243	0.0176117	0.0131804	0.0248542	0.0335196	0.0185488	0.553371	0.0601549
PE 30:1	0.0186888	0.0117961	0.0344578	0.0153421	0.038412	0.0104205	0.029404	2.82174	0.234649
PE 32:0	0.0146477	0.0185582	0.0538573	0.0394317	0.0668555	0.0159227	0.0533815	3.35254	0.0377936
PE 32:1	0.517004	0.46693	0.991497	0.561424	0.937737	0.254285	0.830219	3.26492	0.1498
PE 32:2	0.15191	0.157305	0.294218	0.129396	0.293164	0.323287	0.238926	0.739052	0.318925
PE 34:0	0	0	0.0148639	0.0247479	0.0257247	0.0773038	0.0217788	0.281731	0.0166063
PE 34:1	2.38715	2.37545	7.12585	4.39806	7.23203	1.19065	6.25198	5.2509	0.048118
PE 34:2	1.68505	1.84505	6.53061	3.394	6.95051	2.07318	5.62504	2.71325	0.0761846
PE 34:3	0.0566036	0.0589329	0.157378	0.0935714	0.177646	0.911409	0.142865	0.156752	0.0802938
PE 34:4	0.0019816	0.00304953	0	0.00172787	0	0.0301419	0.000575956	0.0191082	0.105004
PE 36:1	2.14453	2.54768	13.5543	2.82825	14.464	1.17431	10.2822	8.75593	0.198617
PE 36:2	4.21262	5.34929	33.8435	19.2327	40.2858	3.56353	31.1207	8.7331	0.0467295
PE 36:3	0.529769	0.503196	2.80612	1.8667	3.7956	2.64872	2.82281	1.06573	0.0490441
PE 36:4	0.14808	0.106079	0.127695	0.104387	0.146582	0.321781	0.126221	0.392258	0.971598
PE 36:5	0.0471453	0.0368628	0.0135958	0.0167024	0.0312425	0.0845418	0.0205136	0.242644	0.0746312
PE 36:6	0.00867406	0.00822725	0	0.0022943	0.00495508	0.0252273	0.00241646	0.0957873	0.0474355
PE 38:1	0.0379275	0.0489596	0.365646	0.23758	0.341701	0.0259471	0.314976	12.1392	0.012887
PE 38:2	0.155739	0.244798	2.70408	1.44245	3.28111	0.121856	2.47588	20.3181	0.0477367
PE 38:3	0.195312	0.258851	0.678571	0.452533	0.999864	0.213675	0.710323	3.32431	0.10107
PE 38:4	0.986775	0.720794	0.595238	0.541626	1.00957	0.540433	0.715479	1.3239	0.56598
PE 38:5	0.585938	0.489596	0.47619	0.451119	1.00957	0.695776	0.645627	0.927924	0.680979
PE 38:6	0.1851	0.185865	0.180272	0.189498	0.412565	0.361625	0.260779	0.72113	0.49839
PE 38:7	0.0155276	0.016305	0.0061626	0.0107097	0.0234982	0.100699	0.0134568	0.133634	0.738133
PE 40:1	0	0.0539462	0.192177	0.0978362	0.14367	0.0214447	0.144561	6.7411	0.0623479
PE 40:2	0.0333452	0.0480529	0.411565	0.200812	0.437805	0.0338361	0.35006	10.3458	0.0497251
PE 40:3	0.00694549	0.011187	0.0485654	0.0275855	0.0644495	0.0248827	0.0468668	1.88351	0.0722525
PE 40:4	0.0277421	0.0358993	0.0420209	0.0310989	0.0613697	0.0204435	0.0448298	2.19287	0.351581
PE 40:5	0.128932	0.173625	0.111285	0.100291	0.180558	0.0915496	0.130711	1.42776	0.612126
PE 40:6	0.275735	0.361757	0.25	0.23758	0.490225	0.235012	0.325935	1.38688	0.952387
PE 40:7	0.159569	0.203092	0.309524	0.298389	0.731939	0.250038	0.446617	1.7862	0.246909
PI 30:1	0.00666265	0.00490852	0.0353058	0.0121706	0.0355986	0.00578558	0.0276917	4.78632	0.117159
PI 32:0	0.0288583	0	0.0442283	0.027329	0.0424421	0.0101074	0.0379998	3.75961	0.162542
PI 32:1	0.272032	0.251433	1.0117	0.444252	0.997942	0.138081	0.817964	5.9238	0.104592
PI 32:2	0.0587981	0.0749219	0.184244	0.0655757	0.170522	0.164296	0.140114	0.852813	0.230001
PI 34:1	1.70386	1.51749	8.09357	4.07308	8.13856	1.61067	6.7684	4.20222	0.0594476
PI 34:2	1.11153	1.33653	5.20654	2.06425	4.89282	1.41735	4.05454	2.86064	0.116307
PI 34:3	0.0129033	0.0186182	0.0631371	0.02722	0.074119	0.619895	0.0548253	0.0884429	0.123913
PI 36:1	2.69838	2.50163	22.4547	10.6214	21.7028	1.30788	18.2597	13.9612	0.0504561
PI 36:2	3.64172	3.7461	24.84	11.0832	21.7028	3.14696	19.2087	6.10389	0.0631625
PI 36:3	0.290314	0.311116	1.87534	1.01134	1.97651	1.99731	1.62106	0.811623	0.0444256
PI 36:4	0.143329	0.157146	0.195759	0.164401	0.292116	0.225476	0.217425	0.964294	0.270658
PI 36:5	0.00887102	0.0124002	0.0187833	0.0137761	0.0309071	0.0804364	0.0211555	0.263009	0.214195
PI 38:1	0.0519935	0.0323815	0.46061	0.211043	0.358968	0.0264116	0.34354	13.0072	0.0488866
PI 38:2	0.251557	0	1.78486	0.817387	0	0.0839829	0.867417	10.3285	0.350654
PI 38:4	2.52288	2.57465	6.72819	5.12599	9.10743	2.54876	6.9872	2.74141	0.0589634
PI 38:5	0.599641	0.682551	1.54633	1.04829	2.06371	1.59493	1.55278	0.97357	0.0957872
PI 38:6	0.0490549	0.0526993	0.135715	0.101134	0.208793	0.345987	0.148547	0.429345	0.0973753
PI 40:1	0.00279835	0.00231015	0.026805	0.0118976	0.0208988	0.0267157	0.0198671	0.743651	0.0536101
PI 40:2	0.00701138	0.00576003	0.0364649	0.0145599	0.0257684	0.00446998	0.0255978	5.7266	0.100364
PI 40:3	0.0156688	0.0134277	0.0415494	0.0277433	0.0414118	0.010467	0.0369015	3.52551	0.0332547
PI 40:4	0.0609323	0.04635	0.221257	0.162554	0.244641	0.0340947	0.209484	6.14418	0.0165232
PI 40:5	0.266182	0.206035	0.80031	0.586487	0.794478	0.144875	0.727091	5.01875	0.013455
PI 40:6	0.255213	0.195876	0.57165	0.444252	0.600703	0.230827	0.538868	2.33452	0.0176235
PI 40:7	0.0445188	0.0355562	0.0810961	0.0581869	0.0949498	0.132791	0.0780776	0.587973	0.0755545
PS 30:0	0.000551	0	0.000735	0	0.000895	0.0201565	0.000543333	0.0269558	0.560878
PS 32:0	0	0	0.00475718	0.00471592	0.00741322	0.00013775	0.00562878	40.8623	0.0163925
PS 32:1	0.133128	0.102114	0.0327294	0.020365	0.0278898	0.0588105	0.0269947	0.459012	0.00535907
PS 32:2	0.00283771	0.00199049	0.000964	0	0	0.0600175	0.000321333	0.00535399	0.0277481
PS 34:1	1.39551	1.3129	1.12607	0.87487	1.06745	1.3542	1.0228	0.755277	0.0483046
PS 34:2	0.21896	0.190063	0.140301	0.0927415	0.150406	0.779357	0.127816	0.164002	0.0565277
PS 34:3	0.00149898	0.0021577	0.00128006	0.00100172	0.00144996	0.10317	0.00124391	0.0120569	0.14455
PS 34:4	0.0107127	0.00684538	0.00194957	0.00118575	0.00105618	0.00530369	0.00139717	0.263433	0.0156545
PS 36:1	2.75598	3.15011	5.65325	5.59602	6.88945	1.48091	6.04624	4.08279	0.0119332
PS 36:2	1.1094	1	1.38699	1.20327	1.69331	2.00387	1.42786	0.712551	0.142794
PS 36:3	0.0408746	0.0353066	0.0444021	0.0391458	0.0567757	0.546395	0.0467745	0.0856058	0.306253
PS 36:4	0.137215	0.0915433	0.0583635	0.0501802	0.0391786	0.0762349	0.0492408	0.645909	0.0387383
PS 36:5	0.0199874	0.0143687	0.0067141	0.00501096	0.00555435	0.0657786	0.0057598	0.0875635	0.0137538
PS 38:1	0.130208	0.117125	0.29754	0.338914	0.350283	0.0704223	0.328912	4.67057	0.00235823
PS 38:2	0.140718	0.144186	0.492085	0.425612	0.657403	0.133059	0.525033	3.94586	0.0231403
PS 38:3	0.149477	0.184778	0.0762159	0.133464	0.205854	0.15479	0.138511	0.894833	0.608392
PS 38:4	0.415732	0.340381	0.437154	0.486039	0.423328	0.272592	0.44884	1.64656	0.154025
PS 38:5	0.150061	0.100846	0.0906351	0.0906397	0.0878198	0.251755	0.0896982	0.356292	0.146966
PS 38:6	0.00769448	0.00743923	0.00300383	0.00370759	0.00386658	0.06651	0.003526	0.0530145	0.00145724
PS 40:1	0.147725	0.110571	0.231165	0.240918	0.219134	0.0683574	0.230406	3.3706	0.00805944
PS 40:2	0.0829129	0.0805497	0.350181	0.315268	0.406727	0.10544	0.357392	3.38954	0.00406104
PS 40:3	0.00868085	0.0111666	0.017754	0.0169009	0.0252337	0.0458275	0.0199629	0.435609	0.0658875
PS 40:4	0.0238825	0.0264271	0.0231165	0.0317896	0.030546	0.0175393	0.028484	1.62402	0.42578
PS 40:5	0.0816	0.12574	0.0345035	0.0435468	0.0520862	0.0644124	0.0433788	0.673454	0.0423104
PS 40:6	0.11853	0.191332	0.0331871	0.0614773	0.0806813	0.129301	0.0584486	0.452036	0.0589289
PS 40:7	0.0196482	0.0191534	0.00683049	0.00907531	0.0141105	0.087166	0.0100054	0.114786	0.0432911
PG 28:0	0.00350193	0.00528803	0.0150357	0.00368212	0.00370465	0.0118979	0.00747416	0.628191	0.576243
PG 30:0	0.03101	0.0439132	0.118594	0.0343643	0.0467308	0.0209283	0.066563	3.18052	0.457815
PG 30:1	0.00891353	0.0116418	0.0275319	0.00656441	0.00742674	0.0238696	0.013841	0.579858	0.71573
PG 32:0	0.350718	0.384565	0.569103	0.216238	0.293682	0.18896	0.359674	1.90345	0.957838
PG 32:1	0.111274	0.13096	0.215158	0.0839236	0.129935	0.244379	0.143005	0.585177	0.692123
PG 32:2	0.0180726	0.026244	0.154209	0.0516633	0.066487	0.0716377	0.0907863	1.2673	0.196139
PG 34:0	0.170116	0.227881	0.178441	0.10543	0.178565	0.110578	0.154146	1.394	0.324089
PG 34:1	1.41569	1.59283	1.50537	1.00755	1.67167	0.851628	1.39486	1.63788	0.7084
PG 34:2	0.134578	0.17981	0.620506	0.278187	0.425517	0.830726	0.441403	0.531346	0.114999
PG 34:3	0.00551128	0.00649604	0.113821	0.0535334	0.0961212	0.0815988	0.0878251	1.0763	0.0383074
PG 36:1	0.344892	0.379369	0.58379	0.378708	0.471108	0.36213	0.477869	1.3196	0.232756
PG 36:2	0.23187	0.288424	0.829789	0.486243	0.946014	0.311139	0.754015	2.42341	0.0706014
PG 36:3	0.0277027	0.0306613	0.187988	0.115716	0.244672	0.144664	0.182792	1.26356	0.049799
PG 36:4	0.00803971	0.00938028	0.225071	0.0212497	0.066107	0.018946	0.104143	5.49681	0.317797
PG 36:5	0	0.00153826	0.001722	0.00191224	0.00596483	0.00473956	0.00319969	0.675102	0.285799
PG 38:1	0.00433442	0.00723328	0.0106744	0.00908319	0.0159768	0.00578385	0.0119115	2.05944	0.124939
PG 38:2	0.00435193	0.00636612	0.023425	0.0120158	0.0248091	0.00557144	0.0200833	3.60469	0.0686922
PG 38:3	0	0.00632102	0.00773893	0.00373601	0	0.00425977	0.00382498	0.897932	0.869767
PG 38:4	0.00901409	0.00968277	0.0200671	0.0137196	0.0303302	0.00625447	0.0213723	3.41713	0.150184
PG 38:5	0.00644345	0.00895597	0.00921112	0.00531382	0.0262237	0.00852407	0.0135829	1.59347	0.531419
PG 38:6	0.00509389	0.00738558	0.00417668	0.00421072	0.0181003	0.00696972	0.00882923	1.2668	0.697281
PG 40:1	0.000833	0.000969	0.00396536	0.00338967	0.00463509	0.000901	0.00399671	4.43586	0.00700731
PG 40:5	0	0.00114868	0	0.000572	0	0.000574341	0.000190667	0.331975	0.493817
PG 40:6	0.0031751	0.0027803	0.00283817	0.00233069	0.010144	0.00177602	0.00510429	2.874	0.560933
PG 40:7	0.00379847	0.00691178	0.00624178	0.00649882	0.0274686	0.00416642	0.0134031	3.21693	0.44402
SM 14:0	0.380027	0.442591	1.64177	0.945579	1.40134	0.208332	1.32956	6.38195	0.0403323
SM 16:0	7.63588	7.97111	32.1423	21.1052	29.8322	4.1074	27.6932	6.74228	0.0195152
SM 16:1	0.554142	0.485815	0.98096	0.507603	0.558173	4.16174	0.682245	0.163933	0.467216
SM 18:0	0.719901	0.620042	0.764082	0.687824	0.642002	0.594975	0.697969	1.17311	0.668243
SM 18:1	0.163517	0.139413	0.0991629	0.062494	0.0834504	0.410718	0.0817024	0.198926	0.023786
SM 20:0	0.214995	0.210642	0.20659	0.180805	0.17871	0.212818	0.188702	0.88668	0.131034
SM 20:1	0.0435179	0.0400345	0.0310685	0.0238596	0.0238728	0.127297	0.0262669	0.206343	0.0191384
SM 22:0	0.86794	0.912734	2.02384	1.71738	1.92035	0.890337	1.88719	2.11963	0.00342949
SM 22:1	0.340661	0.324486	0.522631	0.41327	0.472361	0.611455	0.469421	0.767711	0.0451214
SM 22:2	0.014044	0.0139699	0.0168233	0.0170427	0.0145465	0.17329	0.0161375	0.093124	0.130588
SM 24:1	1.87742	2.43516	9.71383	7.61404	11.1005	2.15629	9.47612	4.39463	0.0116788
SM 24:2	0.275557	0.291002	0.736062	0.533432	0.708541	1.21979	0.659345	0.540542	0.019549
SM 24:3	0.0153316	0.0189426	0.0813667	0.0554247	0.0826632	0.150208	0.0731515	0.487	0.016659
dhSM 14:0	0.119726	0.183363	0.551362	0.338028	0.588089	0.0843407	0.492493	5.83933	0.0458222
dhSM 16:0	3.26928	4.70794	11.5182	7.45554	12.5167	2.07008	10.4968	5.07074	0.0514269
dhSM 18:0	0.0710379	0.106696	0.238057	0.204389	0.276331	2.03874	0.239592	0.11752	0.0151073
dhSM 20:0	0.0549684	0.0658063	0.0684043	0.0654192	0.0795141	0.0746271	0.0711125	0.952905	0.215536
dhSM 22:0	0.16673	0.223614	0.440543	0.388563	0.539279	0.12778	0.456128	3.56965	0.0233288
TG 44:1	0.0240013	0.00877845	0.00733928	0	0	0.0163899	0.00244643	0.149264	0.121002
TG 44:2	0.00145546	0.00180896	0.00185943	0	0	0.00901104	0.000619809	0.0687833	0.300432
TG 46:0	0.0534866	0.0549374	0.0686439	0.126833	0.0283968	0.054212	0.0746247	1.37653	0.618612
TG 46:1	0.110048	0.0915943	0.120898	0.104383	0.000894	0.0775166	0.0753917	0.972587	0.63941
TG 46:2	0.0456814	0.0587785	0.071424	0.0458211	0.0108623	0.0765256	0.0427025	0.558015	0.708646
TG 46:3	0	0.0102324	0.0148632	0.0152955	0.00857214	0.0286731	0.0129103	0.450258	0.198225
TG 48:0	0.174464	0.158231	0.246902	0.399052	0.124348	0.0857319	0.256767	2.995	0.443663
TG 48:1	0.518186	0.526716	0.833365	1.15996	0.306487	0.344399	0.766603	2.22591	0.502205
TG 48:2	0.393152	0.458631	0.616658	0.708251	0.225176	0.474171	0.516695	1.08968	0.669784
TG 48:3	0.0883987	0.119793	0.162518	0.188777	0.0764297	0.264994	0.142575	0.538032	0.458406
TG 48:4	0.00299559	0.00533837	0.0103009	0.0156679	0.00533714	0.0541315	0.0104353	0.192777	0.210616
TG 50:1	1.1149	1.22725	2.51875	3.82637	1.17565	0.58762	2.50692	4.26623	0.269553
TG 50:2	1.57615	1.81088	3.25485	4.92561	1.71208	1.4323	3.29751	2.30226	0.274022
TG 50:3	0.554146	0.789348	1.20797	1.62664	0.64325	1.18263	1.15929	0.980258	0.287695
TG 50:4	0.0273566	0.042103	0.0943854	0.160401	0.0527862	0.353238	0.102524	0.290241	0.195335
TG 50:5	0.00231539	0.00289822	0.0132737	0.0235415	0.00702222	0.0186683	0.0146125	0.782744	0.149165
TG 52:2	2.57708	3.17352	8.67648	14.1753	5.70151	1.43895	9.51776	6.61436	0.130493
TG 52:3	1.78496	2.32199	6.08454	9.76324	3.82462	2.46439	6.55747	2.66089	0.138259
TG 52:4	0.123665	0.164453	0.575195	1.14788	0.368096	1.09877	0.697057	0.6344	0.163939
TG 52:5	0.0336587	0.0405305	0.109915	0.174827	0.0569237	0.0905767	0.113889	1.25737	0.179911
TG 52:6	0.00507061	0.00776816	0.00416909	0.0208449	0.00901983	0.021757	0.0113446	0.521424	0.501997
TG 54:3	2.10524	2.74325	12.3886	21.4405	9.97233	2.42425	14.6005	6.02268	0.0738852
TG 54:4	0.241592	0.294486	1.66588	3.89	1.38855	1.34614	2.31481	1.71959	0.139016
TG 54:5	0.090472	0.0995892	0.440026	0.8693	0.265855	0.181535	0.52506	2.89234	0.160236
TG 54:6	0.0250642	0.0336319	0.0635701	0.22281	0.0610067	0.0621893	0.115795	1.86198	0.299928
TG 54:7	0.0179982	0.0167528	0.0252834	0.075401	0.013063	0.0233618	0.0379158	1.62298	0.465428
TG 56:4	0.11688	0.152025	0.694199	1.48326	0.588541	0.134453	0.921999	6.85743	0.119612
TG 56:5	0.092865	0.107816	0.594144	1.20036	0.432937	0.117397	0.74248	6.32454	0.12316
TG 56:6	0.0696568	0.0742137	0.201445	0.681888	0.209567	0.086138	0.3643	4.22926	0.24913
TG 56:7	0.050406	0.0524734	0.111978	0.374557	0.117998	0.0616875	0.201511	3.26664	0.271778
TG 56:8	0.0225878	0.0198378	0.0326287	0.112143	0.0321925	0.0363263	0.0589881	1.62384	0.351515
TG 58:4	0.0124621	0.0143474	0.0406088	0.0663728	0.0337234	0.0173088	0.0469017	2.7097	0.0798666
TG 58:5	0.0271434	0.0286963	0.167635	0.257158	0.119848	0.0206623	0.181547	8.78639	0.059698
TG 58:6	0.0430163	0.0413321	0.104239	0.331529	0.108611	0.035047	0.18146	5.1776	0.246099
TG 58:7	0.0187462	0.01272	0.0290494	0.118019	0.0344229	0.0289537	0.060497	2.08944	0.315707
TG 58:8	0.0401151	0.0319768	0.0966535	0.408353	0.123282	0.0258895	0.20943	8.08936	0.271007
TG 60:6	0.0108742	0.0118038	0.0322367	0	0.028791	0.011339	0.0203426	1.79403	0.544077
TG 60:7	0.013507	0.0132244	0.0365728	0.106349	0.0356507	0.0123524	0.0595242	4.81885	0.224193
TG 60:8	0.00334585	0.00549114	0.00914737	0.0559126	0.0138146	0.0088921	0.0262915	2.95673	0.337679
CL 64:3	0.283681	0.424413	0	0.176976	0	0.354047	0.0589921	0.166622	0.0496814
CL 64:4	0.517118	0.953389	2.73696	0.719104	3.54691	0.54465	2.33432	4.28592	0.241175
CL 66:1	0	0.0329444	0	0.0918282	0.0873959	0.375863	0.0597414	0.158945	0.363724
CL 66:2	0	0	0.540284	0.190926	0	0.00823609	0.243737	29.5938	0.318446
CL 66:4	2.19548	4.35799	10.2294	2.81224	15.0389	1.63837	9.36018	5.71311	0.282933
CL 66:5	0.516918	1.09668	4.64644	1.36047	7.71808	2.04177	4.575	2.24071	0.211463
CL 66:6	0.046762	0.081453	0.144076	0.0373052	0.205437	0.435452	0.128939	0.296104	0.390293
CL 68:2	0.319108	0.708174	3.0328	1.53812	1.51524	0.288874	2.02872	7.02285	0.106833
CL 68:3	0	0.0403427	0.0152978	0	0	0.266906	0.00509928	0.0191051	0.42618
CL 68:4	3.4855	7.52273	13.291	4.07488	22.2462	2.76214	13.204	4.78036	0.348003
CL 68:5	1.86182	3.99483	12.2825	4.1514	23.5799	4.21622	13.3379	3.16348	0.249933
CL 68:6	0.441641	0.913103	3.89005	1.57447	8.11533	1.80285	4.52662	2.51081	0.218194
CL 68:7	0.413498	0.728926	0.943697	0	0	0.624292	0.314566	0.503876	0.586678
CL 70:2	0.252516	1.82361	1.50559	0.348182	2.31542	1.03806	1.38973	1.33877	0.733525
CL 70:3	0.105648	0.762649	0.857251	0.198961	1.40741	0.736106	0.821209	1.11561	0.505484
CL 70:4	1.73193	3.7873	7.20379	0	0	1.59688	2.40126	1.50372	0.917735
CL 70:5	2.1779	4.59146	10.0853	4.34271	22.1044	3.07215	12.1775	3.96383	0.287448
CL 70:6	0.890972	1.97407	5.97915	2.90789	15.1808	2.4086	8.02261	3.33082	0.261598
CL 70:7	0.807717	1.37484	2.63521	1.2282	5.78856	1.2619	3.21732	2.54959	0.312081
CL 70:8	0.365087	0.618393	1.05833	0	0	0.79151	0.352778	0.445702	0.784616
CL 72:2	0.593185	4.28017	6.77156	1.89396	11.6339	1.46421	6.76646	4.62124	0.345917
CL 72:3	0.309675	2.47472	4.57441	1.11533	9.05172	1.91444	4.91382	2.56672	0.335007
CL 72:4	0.190079	0.702986	0.774407	0.212353	1.27121	0.919364	0.752658	0.818672	0.53552
CL 72:5	0.366303	0.830094	0.378199	0.107516	5.87369	0.522365	2.1198	4.05808	0.57581
CL 72:6	0.454631	0.869005	2.52133	1.54577	7.40595	0.630008	3.82435	6.07032	0.270298
CL 72:7	0.522269	0.939044	1.67848	1.04646	4.88055	0.696237	2.53516	3.64124	0.325888
CL 74:3	0.805346	5.57719	19.8825	5.06968	38.0229	3.19127	20.9917	6.57785	0.247532
CL 74:4	0	1.29962	2.34483	0.822628	5.56156	1.92054	2.90967	1.51503	0.312836
CL 74:5	0.429951	1.19845	1.03735	0.418966	0.959085	0.732004	0.805132	1.0999	0.982499
CL 74:6	0.210429	0.715956	0.677156	0.218092	0.502243	0.638696	0.46583	0.729346	0.992413
CL 74:7	0.0523908	0.138522	0.0918483	0	0.0800183	0.279324	0.0572889	0.205098	0.494158
CL 74:8	0	0.167316	0.162445	0	0.0109812	0.0895571	0.0578089	0.645498	0.797032
CL 74:9	0.0666792	0	0	0.0533751	0.297941	0.0584987	0.117105	2.00184	0.538506
Cer 14:0	0.045472	0.0527845	0.185969	0.075226	0.273291	0.0412339	0.178162	4.32076	0.17972
Cer 16:0	1.28578	1.1972	2.95938	1.96467	3.93578	0.64531	2.95328	4.57652	0.102346
Cer 18:0	0.081131	0.0735928	0.070652	0.045006	0.043586	0.659427	0.0530813	0.0804961	0.129512
Cer 18:1	0.006615	0.00664632	0.025192	0.003196	0.00966	0.0419963	0.0126827	0.301995	0.524504
Cer 20:0	0.017962	0.0099512	0.023953	0.007819	0.015424	0.0139566	0.015732	1.12721	0.808631
Cer 22:0	0.175588	0.171526	0.32983	0.177584	0.305609	0.0937568	0.271008	2.89054	0.208403
Cer 22:3	0.034034	0.0369576	0.046086	0.018411	0.050191	0.104526	0.0382293	0.365739	0.846111
Cer 24:1	0.427908	0.688168	2.42061	1.28641	2.8807	0.558038	2.1959	3.93504	0.0773291
Cer 26:0	0.021185	0.0328496	0.069542	0.023626	0.040858	0.292528	0.0446753	0.152722	0.39493
Cer 26:1	0.026455	0.0495645	0.116715	0.041475	0.100861	0.0325135	0.0863503	2.65583	0.214461
dhCer 14:0	0.001305	0.00149097	0.002166	0.000927	0.002139	0.0197039	0.001744	0.0885106	0.561801
dhCer 16:0	0.954381	0.928534	1.04175	1.21211	1.23812	0.471428	1.16399	2.46908	0.0690569
dhCer 18:0	0.011534	0.00826164	0.005339	0.007545	0.003851	0.475678	0.00557833	0.0117271	0.101187
dhCer 20:0	0.014867	0.0113278	0.009976	0.007032	0.007075	0.0114976	0.00802767	0.698204	0.0688947
dhCer 22:0	0.112942	0.0993082	0.085898	0.064512	0.081696	0.0596112	0.0773687	1.29789	0.0616135
dhCer 24:0	0.347248	0.339395	0.295469	0.170208	0.373693	0.224723	0.27979	1.24504	0.467515
dhCer 24:1	0.257803	0.259647	0.322884	0.205423	0.468456	0.301023	0.332254	1.10375	0.508418
SG 18:0	0.106652	0.0781184	0.036515	0.109462	0.0707591	0.175555	0.0722453	0.411524	0.540021
SG 18:1	0.153883	0.0276956	0.0541046	0.0910457	0.23274	0.0915872	0.125963	1.37534	0.705421
FA 16:0	0.0833759	0.567651	0.73499	0.408521	0.971918	0.208151	0.705143	3.38765	0.264817
FA 16:1	0.0538129	0.320207	0.313472	0.085453	0.185069	0.256262	0.194665	0.759633	0.957021
FA 18:0	0.364548	0.40409	0.403727	0.25642	0.38761	0.285665	0.349252	1.2226	0.611211
FA 18:1	0.182234	0.921512	1.64072	0.597946	1.61689	0.468096	1.28518	2.74556	0.254919
FA 18:2	0.0155278	0.123402	0.459322	0.198182	0.298816	0.310669	0.318773	1.02609	0.100294
FA 20:1	0.147655	0.235197	0.726909	0.322736	0.626874	0.191426	0.55884	2.91935	0.105694
FA 20:2	0.00326408	0.017813	0.0369713	0.0145641	0.0248379	0.100982	0.0254578	0.252102	0.23125
FA 20:3	0.00417458	0.0469326	0.0494958	0.0159934	0.0401535	0.018046	0.0352142	1.95135	0.669515
FA 20:4	0.00706034	0.098891	0.0285686	0.0268161	0.0438193	0.0392646	0.033068	0.842182	0.60857
FA 22:0	0.00414457	0.0798411	0.152026	0.179127	0.202373	0.0419928	0.177842	4.23506	0.0278539
FA 22:1	0.0396385	0.0443315	0.209977	0.106475	0.176499	0.0419889	0.164317	3.91334	0.0531099
FA 22:2	0.00106083	0.00122602	0.00810411	0.0122489	0.00183585	0.0215642	0.00739629	0.342989	0.207902
FA 22:6	0.00368983	0.0139095	0.0150843	0.0290743	0.0300061	0.00879967	0.0247216	2.80938	0.117309
FA 24:0	0	0.20342	0.792665	0.853386	0	0.0552547	0.548684	9.93007	0.305816
FA 24:1	0.19748	0.537024	0.892607	0.381992	1.07139	0.234481	0.781996	3.33501	0.254628
FA 24:2	0.00439109	0.00413189	0.00925608	0.00745867	0	0.185757	0.00557158	0.029994	0.744056
CE 14:0	0.216455	0.123843	0	0.195483	0.0563193	0.0872051	0.0839341	0.962491	0.373109
CE 16:0	1.3083	0.682283	0.599821	0.69458	0.86908	0.582719	0.72116	1.23758	0.360397
CE 16:1	1.65434	1.32731	1.12007	1.28249	0.547664	1.24306	0.983406	0.791118	0.202846
CE 18:0	0.616478	0.424426	0.554851	0.613333	0.157097	1.00564	0.44176	0.439283	0.718165
CE 18:1	8.36231	5.75362	4.05854	3.95691	1.50433	3.78921	3.17326	0.837447	0.0752957
CE 18:2	2.03198	1.16361	2.06329	1.42273	0.542439	4.32788	1.34282	0.310272	0.722944
CE 18:3	0.655655	0.43116	0.48452	0.527826	0.165242	1.0706	0.392529	0.366644	0.439357
CE 20:0	0.0051534	0.00773153	0.0170789	0.0314819	0.00215471	0.274925	0.0169052	0.0614901	0.410657
CE 20:1	0.629164	0.643529	0.767544	0.847551	0.198584	0.321394	0.60456	1.88105	0.911708
CE 20:2	0.194101	0.278148	0.241329	0.281798	0.0760799	0.436236	0.199736	0.457862	0.704086
CE 20:3	1.50448	2.03642	4.13093	2.9363	0.481368	1.00329	2.5162	2.50795	0.631416
CE 20:4	1.65235	1.84541	1.58029	2.57432	0.253604	1.75967	1.4694	0.835047	0.769316
CE 20:5	0.780304	0.964701	0.835276	0.969471	0.138334	1.31069	0.647694	0.494162	0.555289
CE 22:1	0.269211	0.22199	0.224829	0.285526	0.0764129	0.245601	0.195589	0.79637	0.585424
CE 22:3	0.163376	0.155231	0.225197	0.216731	0.0542743	0.159304	0.165401	1.03827	0.937733
CE 22:4	0.259931	0.258726	0.29154	0.253482	0.0403454	0.209316	0.195123	0.932191	0.569827
CE 22:5	3.11384	1.48944	1.12908	1.92437	0.162167	1.28049	1.07187	0.837081	0.262642
CE 22:6	5.59316	4.90243	3.60567	6.80224	0.298615	3.77472	3.56884	0.945458	0.540437
CE 24:0	0.111725	0.162767	0.219972	0.383812	0.0916458	2.69252	0.23181	0.0860941	0.456117
CE 24:1	0.476551	0.588232	0.568606	0.685741	0.13233	0.334819	0.462226	1.38053	0.772004
CE 24:2	0.0843879	0.101102	0.0607158	0.0561692	0.0345733	0.312568	0.0504861	0.16152	0.0399589
CE 26:0	0.101384	0.217696	0.433726	0.512704	0.0802411	0.126143	0.342224	2.71299	0.378029
CE 26:1	0.404655	0.691489	0.40215	0.47614	0.0794962	0.353806	0.319262	0.902365	0.315061
CE 26:3	0.124309	0.130253	0	0.108035	0.0339222	0.127281	0.047319	0.371769	0.147865
CH 27:0	1.26586	1.26874	2.60155	2.54774	6.84941	0.69729	3.99957	5.73587	0.234169
O-PC 30:0	0.13389	0.0915914	0.293149	0.144245	0.0730206	0.69002	0.170138	0.24657	0.548746
O-PC 30:1	0.0574935	0.0390066	0.231242	0.190205	0.115941	0.0804954	0.179129	2.22534	0.0591803
O-PC 32:0	0.473302	0.469066	0.660041	0.414351	0.371234	0.259717	0.481875	1.85539	0.932454
O-PC 32:1	0.743091	0.56288	1.93915	1.22325	0.758076	0.562085	1.30683	2.32497	0.24096
O-PC 32:2	0.119162	0.0992446	0.734694	0.547283	0.341134	0.381094	0.541037	1.41969	0.0605414
O-PC 32:3	0.00299662	0.00314523	0.00923548	0.0077079	0.0104021	0.0561372	0.00911518	0.162373	0.00930466
O-PC 34:1	1.40585	1.39732	3.6234	2.16368	3.29986	1.40159	3.02898	2.16111	0.0652186
O-PC 34:2	0.502089	0.466598	3.12268	2.55964	2.26308	0.942965	2.64847	2.80866	0.00694699
O-PC 34:3	0.0369863	0.0333284	0.288597	0.251015	0.249162	0.25975	0.262925	1.01222	0.000843966
O-PC 36:1	0.324015	0.333284	0.83939	0.502736	0.76365	0.181903	0.701926	3.85878	0.0659362
O-PC 36:2	0.394307	0.419691	1.74797	1.21618	2.01782	0.367824	1.66066	4.51482	0.0258897
O-PC 36:3	0.133221	0.125414	1.08338	0.897996	1.27089	0.268158	1.08409	4.04272	0.00631897
O-PC 36:4	0.0574437	0.0498692	0.109248	0.103941	0.210143	0.0914868	0.141111	1.54242	0.14531
O-PC 36:5	0.0309302	0.0286377	0.0637456	0.0777792	0.229095	0.0417202	0.12354	2.96116	0.263691
O-PC 36:6	0.00273504	0.00421157	0.0259081	0.0335467	0.0707909	0.0166286	0.0434152	2.61087	0.111945
O-PC 38:1	0.0803342	0.0933195	0.195736	0.114548	0.175584	0.0451501	0.161956	3.58706	0.0997019
O-PC 38:2	0.0413925	0.0488816	0.162051	0.104648	0.177813	0.065982	0.148171	2.24563	0.0374717
O-PC 38:3	0.0238659	0.0251815	0.0955921	0.0658001	0.133778	0.0348304	0.0983901	2.82484	0.0621079
O-PC 38:4	0.0547241	0.0456722	0.0598532	0.0454186	0.17001	0.0373609	0.0917605	2.45605	0.474053
O-PC 38:5	0.0883676	0.0671505	0.101965	0.0968704	0.457075	0.0639786	0.218637	3.41734	0.428093
O-PC 38:6	0.0583753	0.0530786	0.128367	0.13081	0.459862	0.066743	0.23968	3.59108	0.286238
O-PC 38:7	0.0128542	0.00894445	0.0520211	0.0693939	0.186732	0.0333131	0.102716	3.08334	0.191455
O-PC 40:0	0.01384	0.0176477	0.0508597	0.0321737	0.0433515	0.0133216	0.0421283	3.1624	0.0345224
O-PC 40:1	0.0584417	0.0770256	0.198467	0.111012	0.16555	0.0417388	0.158343	3.79367	0.0742112
O-PC 40:2	0.0375778	0.052091	0.160231	0.0890925	0.13768	0.0562841	0.129001	2.29196	0.055602
O-PC 40:3	0.00799205	0.00924268	0.0469832	0.0328277	0.0529601	0.0267259	0.044257	1.65596	0.0191301
O-PC 40:4	0.00811657	0.00751009	0.0131926	0.009836	0.0255974	0.00821535	0.0162087	1.97298	0.268202
O-PC 40:5	0.0263168	0.0186753	0.0232336	0.0172953	0.0568557	0.0151547	0.0324615	2.14201	0.580956
O-PC 40:6	0.0414271	0.0345628	0.0477817	0.0425666	0.163321	0.0302455	0.0845564	2.79567	0.428122
O-PC 40:7	0.0260397	0.0274033	0.0637181	0.0693935	0.256408	0.0323582	0.12984	4.01258	0.296228
P-PC 30:0	0.0574892	0.0390066	0.231242	0.190205	0.155475	0.0374847	0.192307	5.13029	0.0158124
P-PC 32:0	0.743091	0.56288	1.93915	1.22325	1.16727	0.350617	1.44323	4.11625	0.0949251
P-PC 34:0	1.40585	1.39732	3.6234	2.16368	2.72686	1.02729	2.83798	2.7626	0.0791582
P-PC 36:0	0.324015	0.333284	0.83939	0.502736	0.57637	0.865118	0.639499	0.739205	0.0997945
P-PC 38:0	0.0803342	0.0933195	0.195736	0.114548	0.139007	0.207738	0.149764	0.720925	0.138899
P-PC 40:0	0.0584395	0.0770256	0.198467	0.111012	0.163224	0.0772797	0.157568	2.03893	0.0750457
O-PE 30:0	0	0	0.00331632	0.00189127	0.00266557	0.0338663	0.00262439	0.0774926	0.0159505
O-PE 30:1	0.0042737	0.00700011	0.137574	0.100753	0.12273	0.00281845	0.120352	42.7015	0.00368315
O-PE 30:2	0.00629241	0.00767067	0.130893	0.104961	0.164548	0.00630922	0.133467	21.1543	0.010822
O-PE 32:0	0	0.00330625	0.0378128	0.0214481	0.0318644	0.00431733	0.0303751	7.03562	0.0197487
O-PE 32:1	0.0411688	0.0793327	1.40136	0.912215	1.40003	0.0309519	1.23787	39.9932	0.0113102
O-PE 32:2	0.363817	0.462396	4.86395	2.77691	4.13644	0.236679	3.92576	16.5869	0.0211922
O-PE 32:3	0.00438378	0.00796307	0.0549584	0.0345434	0.0535652	0.20964	0.047689	0.22748	0.0169721
O-PE 34:0	0.0046633	0.00464116	0.0349467	0.0192845	0.024921	0.00541283	0.0263841	4.87436	0.0348698
O-PE 34:1	0	0	0.0191919	0.00836501	0.019854	0.00232611	0.0158037	6.79402	0.0461829
O-PE 34:2	2.45098	3.10984	29.7619	18.6053	28.9096	1.39021	25.7589	18.5289	0.0157563
O-PE 34:3	0.223397	0.351784	3.60544	2.05491	3.78189	1.534	3.14741	2.05177	0.0274905
O-PE 34:4	0.0132949	0.0201252	0.0932215	0.0659784	0.0870161	0.15215	0.082072	0.539414	0.00939105
O-PE 36:2	1.05954	1.55039	17.3469	10.5661	17.5458	1.30496	15.153	11.6118	0.0185742
O-PE 36:3	0.681679	1.08346	15.5612	9.14992	18.364	1.09377	14.3584	13.1275	0.0314819
O-PE 36:4	0.177441	0.271091	0.879252	0.672012	1.10911	0.553417	0.886792	1.60239	0.0284679
O-PE 36:5	0.680402	0.788794	0.80102	0.766427	1.37275	0.479432	0.980067	2.04422	0.409974
O-PE 38:2	0.136591	0.261118	2.44898	1.37041	2.51823	0.198855	2.11254	10.6235	0.0285564
O-PE 38:3	0.0822435	0.162292	1.97279	1.04273	2.20004	0.160561	1.73852	10.8278	0.0386726
O-PE 38:4	0.157016	0.249785	0.571429	0.384602	0.630921	0.162834	0.528984	3.24861	0.0494526
O-PE 38:5	0.887204	1.05626	1.71769	1.35374	2.67278	0.587566	1.91474	3.25876	0.162546
O-PE 38:6	1.4808	1.68185	3.0102	2.65195	5.23646	1.27653	3.63287	2.8459	0.144764
O-PE 38:7	1.04286	1.01996	2.36384	2.23532	4.10911	1.30637	2.90276	2.222	0.096004
O-PE 40:2	0.0390204	0.0951992	0.840136	0.445694	1.05456	0.549261	0.780132	1.42033	0.0539352
O-PE 40:3	0.0483103	0.117378	1.40123	0.681626	1.57269	0.0749769	1.21851	16.2519	0.0488034
O-PE 40:4	0.0255594	0.0485063	0.176871	0.0988502	0.210004	0.0599385	0.161908	2.70124	0.0636227
O-PE 40:5	0.125277	0.166825	0.297619	0.18883	0.452736	0.0915421	0.313061	3.41986	0.193693
O-PE 40:6	0.74806	0.911193	1.42857	1.10799	2.42732	0.487839	1.65463	3.39175	0.208467
O-PE 40:7	1.03653	1.18318	2.68704	2.27704	4.6637	0.969742	3.20926	3.3094	0.114797
O-PE 40:8	0.266799	0.408903	1.47109	1.251	3.0546	0.723855	1.92556	2.66015	0.119659
P-PE 30:0	0.0042737	0.00700011	0.137574	0.100753	0.12273	0.171744	0.120352	0.700764	0.00368315
P-PE 32:0	0.0411688	0.0793327	1.40136	0.912215	1.40003	0.0329438	1.23787	37.5751	0.0113102
P-PE 34:0	0	0	0.0191919	0.00836501	0.019854	0.0301254	0.0158037	0.524596	0.0461829
O-DG 30:2	0	0.0304392	0.0254699	0.01455	0	0.0152196	0.01334	0.876499	0.907048
O-DG 32:0	0.0506511	0.048751	0.0157732	0.00753194	0.00413781	0.0324603	0.00914764	0.28181	0.00291425
O-DG 34:0	0.00195975	0.00351259	0.0100176	0.0147609	0.00948498	0.00273617	0.0114212	4.17415	0.0304123
O-DG 34:1	0.13118	0.164202	0.0683864	0.0460514	0.0316371	0.0752137	0.0486916	0.647377	0.0127483
O-DG 34:2	0.00465224	0.0163775	0.0374965	0.0711206	0.0357364	0.079103	0.0481179	0.608294	0.0935563
O-DG 36:1	0.0129545	0.0190021	0.0796874	0.10415	0.0815577	0.0132466	0.0884651	6.67832	0.00605359
O-DG 36:2	0.0231614	0.0403791	0.0397656	0.0409557	0.0464523	0.0238743	0.0423912	1.7756	0.223701
O-DG 36:3	0.00297282	0.00232209	0.0315334	0.0351641	0.0248116	0.0172088	0.0305031	1.77252	0.00574479
O-DG 38:3	0.00152563	0.00465401	0.00509962	0	0.000832	0.00308982	0.00197721	0.63991	0.66808
O-DG 38:4	0.00296535	0.00725553	0.000332	0	0	0.00410013	0.000110667	0.026991	0.0526888
O-DG 38:5	0.0412165	0.0332778	0.0113004	0.00748971	0.00537138	0.0211788	0.00805381	0.380277	0.00427797
O-DG 40:5	0.054811	0.0389869	0.00647074	0.00365573	0.00270195	0.046899	0.00427614	0.0911778	0.00594824
O-DG 40:6	0.0428237	0.0272978	0.0130764	0.0172296	0.0126096	0.0409798	0.0143052	0.349079	0.0421873
O-DG 40:7	0.0141523	0.0112448	0.0171011	0.0256144	0.0274074	0.0238797	0.0233743	0.978838	0.0865509
O-TG 50:2	0.146228	0.233275	0.184821	0.176288	0.0866307	0.101225	0.149246	1.4744	0.492235
O-TG 50:3	0.0147793	0.0267208	0.023324	0.0238419	0.0119899	0.105251	0.0197186	0.187349	0.887229
O-TG 52:3	0.0530597	0.0994874	0.0933994	0	0.0586825	0.0485118	0.0506939	1.04498	0.560704
O-TG 52:4	0.00622507	0.0155118	0.041525	0.0791267	0.033617	0.043571	0.0514229	1.18021	0.115398
O-TG 52:5	0.00449255	0.00421906	0.00511398	0.0118523	0.00462117	0.00761211	0.00719582	0.945312	0.415441
O-TG 54:5	0.0213876	0.0219364	0.0178151	0.0346536	0.0149999	0.021662	0.0224895	1.0382	0.92342
O-TG 54:6	0.0137761	0.00765368	0.00683539	0.0308684	0.0140591	0.0161884	0.0172543	1.06584	0.539484
O-TG 54:7	0.00668168	0.00617522	0.0021235	0.00433905	0.00168709	0.00857167	0.00271655	0.316921	0.0409975
O-TG 56:6	0.0290602	0.0290458	0.0145755	0.0258596	0.00962132	0.029053	0.0166855	0.574311	0.140167
O-TG 56:7	0.026704	0.0224734	0.00294022	0.0495059	0.0240839	0.0268208	0.02551	0.951126	0.961211
LPC 14:0	0.00278444	0.00263188	0.00866999	0.0107891	0.0106035	0.0136484	0.0100209	0.734214	0.00361058
LPC 16:0	0.0970718	0.102717	0.290686	0.306959	0.35149	0.0513012	0.316378	6.16707	0.00272446
LPC 16:1	0.0649831	0.0545635	0.208015	0.183791	0.19924	0.0798338	0.197015	2.46782	0.000820334
LPC 18:0	0.0946524	0.182333	0.806845	0.830187	0.961397	0.0991329	0.866143	8.73719	0.00191348
LPC 18:1	0.136481	0.113549	0.585508	0.905356	0.995165	0.131754	0.828676	6.28958	0.0220547
LPC 18:2	0.0216802	0.0135391	0.153766	0.0892791	0.0793688	0.0713124	0.107471	1.50705	0.0590979
LPC 18:3	0.00146139	0.000717	0.00459162	0.00216576	0.00244415	0.00934942	0.00306718	0.328061	0.14993
LPC 20:0	0.00495075	0.00564537	0.0329009	0.0375526	0.034643	0.00319363	0.0350322	10.9694	0.000459864
LPC 20:1	0.0107511	0.0130941	0.101619	0.26787	0.272156	0.00861032	0.213881	24.8401	0.0686416
LPC 20:3	0.017527	0.00762327	0.0397022	0.0154209	0.0168421	0.0125751	0.0239884	1.90761	0.368443
LPC 20:4	0.0287043	0.0093335	0.108299	0.0274334	0.0277701	0.015797	0.0545008	3.45008	0.390854
LPC 20:5	0.00888311	0.00172318	0.0439538	0.0117023	0.00864462	0.012161	0.0214336	1.76248	0.356128
LPC 22:0	0.00157874	0.00106623	0.00984313	0.00781227	0.00778325	0.00331282	0.00847955	2.55962	0.00415755
LPC 22:1	0.00184262	0.0028086	0.0293937	0.0541905	0.0506748	0.00182405	0.044753	24.535	0.0240247
LPC 22:2	0.000293	0.000602	0.00360937	0.00612544	0.00508219	0.00138655	0.004939	3.56207	0.0178917
LPC 22:4	0.00669527	0.0027611	0.0156813	0.00497425	0.00493935	0.00258784	0.00853164	3.29681	0.489513
LPC 22:5	0.0506104	0.0113785	0.0884733	0.0294812	0.0299271	0.0178613	0.0492939	2.75981	0.575468
LPC 22:6	0.0261281	0.00799824	0.08652	0.0304807	0.0318816	0.0240288	0.0496274	2.06533	0.279927
LPC 24:0	0.00188805	0.00137418	0.0256884	0.0179386	0.0165731	0.00934714	0.0200667	2.14683	0.0151892
LPC 24:1	0.00469424	0.00790868	0.0536941	0.0543279	0.0612993	0.00396629	0.0564404	14.23	0.000656386
LPC 26:0	0.000668	0.000456	0.00675739	0.00774785	0.010235	0.00343173	0.00824675	2.40309	0.010478
LPE 16:0	0.0151073	0.0158201	0.034326	0.0298944	0.0697955	0.00801285	0.044672	5.57504	0.17112
LPE 16:1	0.00511606	0.0193145	0.0826383	0.0969901	0.106378	0.0138395	0.0953355	6.88866	0.00404727
LPE 18:0	0.0642967	0.054683	0.220256	0.20978	0.301594	0.0358526	0.243876	6.8022	0.0162693
LPE 18:1	0.0353238	0.0484991	0.207788	0.272077	0.451617	0.0507007	0.310494	6.12407	0.0652399
LPE 18:2	0.00151778	0.00580619	0.0357626	0.0317957	0.0461673	0.0227867	0.0379086	1.66362	0.00950624
LPE 20:1	0.00366344	0.00341881	0.0279689	0.0410327	0.0524253	0.00360156	0.0404756	11.2384	0.0271288
LPE 20:4	0.035126	0.0286372	0.104051	0.0372876	0.0389135	0.0177114	0.0600841	3.39241	0.395195
LPE 20:5	0.01322	0.0108969	0.0522881	0.0195044	0.0174302	0.02197	0.0297409	1.3537	0.31256
LPS 16:0	0.00887586	0.0145905	0.0145929	0.0111651	0.0111579	0.0118958	0.0123053	1.03442	0.839449
LPS 18:0	0.157008	0.274725	0.860816	0.579245	0.51569	0.1138	0.651917	5.72863	0.0561741
LPS 18:1	0.0280865	0.0639099	0.163604	0.13679	0.177806	0.130932	0.1594	1.21742	0.0116031
LPS 18:2	0.00228652	0.00240493	0.0205848	0.0142152	0.0137475	0.024172	0.0161825	0.669473	0.0166397
LPS 20:1	0.00622725	0.0178392	0.0408274	0.0516719	0.0510488	0.00718947	0.0478493	6.65547	0.0106486
LPS 20:4	0.00295993	0.0030385	0.0150668	0.0063093	0.0046439	0.00751622	0.00867332	1.15395	0.267132
LPS 22:0	0.0106582	0.0174828	0.0507138	0.0331765	0.0338669	0.00853486	0.0392524	4.59907	0.0486913
LPS 22:6	0.00869108	0.0108691	0.0406295	0.0169917	0.0131848	0.0119253	0.023602	1.97916	0.301885
LPS 24:0	0.0152241	0.0289064	0.0490717	0.027097	0.0223991	0.0159227	0.0328559	2.06347	0.426999
LPS 24:1	0.0190261	0.0515148	0.0310812	0.030103	0.0265643	0.0286678	0.0292495	1.02029	0.656444
LPA 16:0	0.0106907	0.0126217	0.019706	0.0221034	0.0314086	0.0234633	0.024406	1.04018	0.0717008
LPA 16:1	0.00793176	0.0100721	0.0368563	0.042757	0.0401124	0.0103291	0.0399086	3.86372	0.000941222
LPA 18:0	0.0471768	0.0758519	0.30613	0.264472	0.329587	0.0352582	0.300063	8.51045	0.00299166
LPA 18:1	0.0623948	0.0892046	0.407714	0.396615	0.529598	0.068657	0.444642	6.47628	0.00708398
LPA 18:2	0.00169254	0.00158971	0.0139483	0.0134788	0.017425	0.0387204	0.0149507	0.386119	0.00368823
LPA 20:4	0.00176503	0.00193634	0.00968315	0.00483824	0.00508665	0.0017459	0.00653601	3.74363	0.104715
LPA 22:5	0.00386212	0.00143557	0.00807625	0.00422079	0.00385435	0.00224977	0.0053838	2.39305	0.258007
LPA 22:6	0.00454769	0.00303592	0.0134832	0.00667306	0.00766219	0.00322033	0.00927281	2.87946	0.1452
LPI 16:0	0.0115049	0.0161083	0.0827924	0.0553633	0.0544568	0.0087992	0.0642042	7.2966	0.0253218
LPI 16:1	0.0105633	0.0186095	0.0294119	0.0230805	0.0214418	0.0141965	0.0246447	1.73598	0.103302
LPI 18:0	0.0972541	0.145611	1.11094	0.720786	0.675589	0.0680096	0.835773	12.289	0.0283137
LPI 18:1	0.0342269	0.0598221	0.373956	0.437666	0.522156	0.0842286	0.444593	5.27841	0.00581621
LPI 18:2	0.00400043	0.00394193	0.0483145	0.0308596	0.0383119	0.0254978	0.039162	1.5359	0.0125087
LPI 20:4	0.0143862	0.0147149	0.0542061	0.0284513	0.0304348	0.00926086	0.0376974	4.07062	0.118816
LPG 16:0	0.0151098	0.0319964	0.0953342	0.0593907	0.10216	0.0190518	0.0856282	4.49448	0.0423942
LPG 16:1	0.00835286	0.0155486	0.0251621	0.0369638	0.044182	0.0177519	0.035436	1.99617	0.0544354
LPG 18:0	0.00121844	0.00344374	0.00489842	0.00403102	0.00612815	0.00714092	0.0050192	0.702878	0.0999973
LPG 18:1	0.0556815	0.143305	0.20455	0.225152	0.182104	0.0509122	0.203935	4.00563	0.0640278
LPG 18:2	0.0275846	0.0436302	0.120827	0.147798	0.18999	0.0675503	0.152871	2.26307	0.0217874
LPG 18:3	0.000824	0.000846	0.00483909	0.00276242	0.00439863	0.0182212	0.00400005	0.219527	0.0303123
LPG 20:1	0.000121	0.000739	0.00151001	0.00166605	0.00286236	0.0006325	0.00201281	3.1823	0.0770914
LPG 20:2	0.00126689	0.00100713	0.00378138	0.00843069	0.010507	0.000783506	0.00757303	9.66556	0.0872807
LPG 20:3	0.000678	0.00157344	0.00333738	0.00828207	0.0116277	0.00113137	0.00774905	6.84928	0.124372
LPG 20:4	0.00164407	0.000865	0.00390376	0.0015435	0.00120794	0.00119013	0.0022184	1.864	0.457398
LPG 20:5	0.00293383	0.00114803	0.00945006	0.0033962	0.00376349	0.00164773	0.00553658	3.36012	0.273767
LPG 22:5	0.00303131	0.00190965	0.00600399	0.00238953	0.00357289	0.00247048	0.00398881	1.61459	0.36789
LPG 22:6	0.0144029	0.00804174	0.0109874	0.00439171	0.00572054	0.0068464	0.00703323	1.02729	0.319442
O-LPC 16:0	0.0410524	0.0553481	0.0380923	0.040988	0.0391319	0.0297113	0.0394041	1.32623	0.204234
O-LPC 18:0	0.024325	0.0292277	0.0230252	0.0259112	0.0226435	0.0374883	0.02386	0.636464	0.287516
O-LPC 20:0	0.0612889	0.0474826	0.0385645	0.0354643	0.0723181	0.040581	0.0487823	1.2021	0.750529
O-LPE 16:0	0.00577737	0.00992938	0.0284365	0.0224195	0.0368188	0.0311196	0.0292249	0.939118	0.0317697
O-LPE 16:1	0.154889	0.290331	0.801561	0.628723	0.949924	0.115232	0.793403	6.88529	0.0218948
O-LPE 18:0	0.00293368	0.00545561	0.0269738	0.0182524	0.0302447	0.113402	0.0251569	0.221838	0.0211694
O-LPE 18:1	0.0553616	0.0380473	0.0293284	0.0259667	0.0727242	0.0254495	0.0426731	1.67677	0.856541
O-LPA 18:0	0.0442748	0.0458745	0.037755	0.0311824	0.0536295	0.0458896	0.0408556	0.890304	0.65816
P-LPA 18:0	0.0343903	0.0337125	0.0255608	0.0263308	0.0778379	0.039563	0.0432432	1.09302	0.708299
P-LPC 16:0	0.00894875	0.00849943	0.055199	0.0428806	0.0524905	0.0213877	0.05019	2.34667	0.00331799
P-LPC 18:0	0.056054	0.0771756	0.047243	0.0580329	0.0573895	0.0376694	0.0542218	1.43941	0.265334
P-LPC 20:0	0.00100423	0.00143966	0.00224718	0.00256706	0.00217785	0.0339183	0.0023307	0.0687149	0.0158684
P-LPC 20:1	0.000775	0.000516	0.0125784	0.0148045	0.00242518	0.00093372	0.00993604	10.6413	0.155392
PIP 34:2	0.000146	7.66e-05	0.000256	0.000431	0.000315	0.0003784	0.000334	0.882664	0.0521965
PIP 36:1	0.00627095	0.00436459	0.00591973	0.00639364	0.00616504	0.00271454	0.00615947	2.26907	0.333604
PIP 36:2	0.00426877	0.00171164	0.0023887	0.00404486	0.00250154	0.00415399	0.00297837	0.716989	0.992601
PIP 36:3	0.000281	9.7e-05	0.000615	0.000349	0.000707	0.0015896	0.000557	0.350402	0.0976026
PIP 38:2	0.000792	0.000493	0.000738	0.000767	0.000707	0.00041575	0.000737333	1.7735	0.465276
PIP 38:3	0.00170802	0.000707	0.00567276	0.00249272	0.00598465	0.000925004	0.00471671	5.09913	0.099522
PIP 38:4	0.00198365	0.0008	0.00660829	0.00248792	0.00729141	0.00129967	0.00546254	4.20303	0.132869
PIP 40:5	0.000337	0.000109	0.00110436	0.000355	0.00122548	0.000807413	0.000894948	1.10841	0.160083
PIP 40:6	5.02e-05	1.33e-05	0.000126	5.2e-05	0.000128	0.000127375	0.000102	0.800785	0.13906
PIP2 34:1	0.0607085	0.0329677	0.099914	0.166833	0.0980981	0.0234349	0.121615	5.18947	0.0946493
PIP2 34:2	0.0193599	0.00779269	0.0231335	0.0812409	0.0125225	0.0302072	0.0389656	1.28995	0.430035
PIP2 36:1	0.607104	0.570687	0.382164	0.703085	0.35999	0.301236	0.481747	1.59923	0.510138
PIP2 36:2	0.390774	0.158339	0.165013	0.481236	0.154971	0.431726	0.267073	0.618618	0.966305
PIP2 36:3	0.0430221	0.0141127	0.0398908	0.0459362	0.0374929	0.151562	0.0411066	0.27122	0.346327
PIP2 38:2	0.0823712	0.0464269	0.0340226	0.0695158	0.034279	0.0464832	0.0459391	0.988295	0.429693
PIP2 38:3	0.274765	0.0991325	0.35638	0.275196	0.367631	0.125674	0.333069	2.65026	0.148313
PIP2 38:4	0.243814	0.081393	0.374446	0.268095	0.407293	0.174776	0.349944	2.00224	0.104499
PIP2 40:5	0.057674	0.0136039	0.0722688	0.043063	0.0777181	0.0991213	0.06435	0.649204	0.274205
PIP2 40:6	0.0179152	0.00286072	0.0239067	0.0157283	0.0262971	0.0230134	0.0219774	0.95498	0.194817
PaCa44_classes
	PaCa44-Parental_1	PaCa44-Parental_2	PaCa44-CSC_1	PaCa44-CSC_2	PaCa44-CSC_3	PaCa44_Parental_mean	PaCa44_CSC_mean	Fold change	p-value
PA	11.2673	3.02599	12.8827	15.0814	11.6685	7.14665	13.2109	1.84854	0.166233
DG	4.36348	5.97523	8.70477	7.43101	9.52538	5.16935	8.55372	1.6547	0.0418562
PC	29.0868	26.084	101.319	65.4078	81.0101	27.5854	82.5788	2.99357	0.0265342
PE	14.7239	16.3469	71.9369	37.041	83.663	15.5354	64.2136	4.13338	0.074322
PI	14.1047	13.7799	76.4582	38.2175	73.6189	13.9423	62.7649	4.50176	0.0543794
PS	7.30352	7.36709	10.5519	10.0859	12.4979	7.3353	11.0452	1.50576	0.0301414
PG	2.89893	3.37676	5.43447	2.90584	4.81139	3.13784	4.3839	1.39711	0.300371
SM	13.1029	13.9059	48.9605	33.864	47.0187	13.5044	43.2811	3.20495	0.0166507
dhSM	3.68174	5.28742	12.8166	8.45194	13.9999	4.48458	11.7561	2.62146	0.0486066
TG	12.2131	14.8293	41.4282	70.3025	27.9176	13.5212	46.5495	3.4427	0.133677
CL	20.4142	54.9804	121.972	38.2578	214.402	37.6973	124.877	3.31263	0.283662
Cer	2.12213	2.31924	6.24792	3.64342	7.65596	2.22069	5.8491	2.63391	0.0968783
dhCer	1.70008	1.64796	1.76348	1.66776	2.17503	1.67402	1.86876	1.11633	0.405793
SG	0.260535	0.105814	0.0906196	0.200507	0.303499	0.183174	0.198209	1.08208	0.887912
FA	1.11206	3.61958	6.4739	3.49639	5.67809	2.36582	5.21613	2.20479	0.149972
CE	273.591	350.001	1030.81	652.426	1150.94	311.796	944.726	3.02995	0.0482416
CH 27:0	1.26586	1.26874	2.60155	2.54774	6.84941	104.397	3.99957	0.0383112	0.234169
P-PC	4.99718	4.70968	16.1719	11.3652	14.7069	4.85343	14.0813	2.90132	0.0152513
P-PC	2.66922	2.50284	7.02739	4.30543	4.92821	2.58603	5.42034	2.09601	0.0762193
O-PE	11.7876	15.1102	95.1205	60.9508	107.93	13.4489	88.0004	6.5433	0.0260996
P-PE	0.0454425	0.0863328	1.55813	1.02133	1.54261	0.0658877	1.37402	20.854	0.010545
O-DG	0.385026	0.447703	0.36151	0.388274	0.28274	0.416365	0.344175	0.826619	0.222824
O-TG	0.322394	0.466499	0.392473	0.436335	0.259992	0.394446	0.362934	0.920109	0.741167
LPC	0.584329	0.543823	2.70422	2.90158	3.17816	0.564076	2.92799	5.19077	0.000924034
LPE	0.173371	0.187076	0.765079	0.738362	1.08432	0.180223	0.862587	4.78621	0.0176749
LPS	0.259043	0.485281	1.28699	0.906765	0.870109	0.372162	1.02129	2.7442	0.042841
LPA	0.140061	0.195748	0.815597	0.755158	0.964734	0.167905	0.845163	5.03359	0.0038549
LPI	0.171936	0.258808	1.69962	1.29621	1.34239	0.215372	1.44607	6.71431	0.00522982
LPG	0.132849	0.254054	0.494584	0.506198	0.568224	0.193452	0.523002	2.70353	0.00881889
O-LPC	0.126666	0.132058	0.099682	0.102363	0.134094	0.129362	0.112046	0.866143	0.315628
O-LPE	0.218961	0.343763	0.8863	0.695362	1.08971	0.281362	0.890458	3.16481	0.0289306
O-LPA 18:0	0.0442748	0.0458745	0.037755	0.0311824	0.0536295	0.12438	0.0408556	0.328473	0.65816
P-LPA 18:0	0.0343903	0.0337125	0.0255608	0.0263308	0.0778379	0.039563	0.0432432	1.09302	0.708299
P-LPC	0.0667819	0.0876306	0.117268	0.118285	0.114483	0.0772063	0.116679	1.51126	0.0154604
PIP	0.0158376	0.00837213	0.0234288	0.0173731	0.0250251	0.0121049	0.0219424	1.81269	0.0958266
PIP2	1.79751	1.02732	1.57114	2.14993	1.57629	1.41241	1.76579	1.25019	0.420254

## Sheet: MiaPaCa2_species_classes
MiaPaCa2_species
	MiaPaca2-Parental_1	MiaPaca2-Parental_2	MiaPaca2-Parental_3	MiaPaca2-Parental_4	MiaPaca2-CSC_1	MiaPaca2-CSC_2	MiaPaca2-CSC_3	MiaPaca2-CSC_4	MIAPaCa2_Parental_average	MIAPaCa2_CSC_average	Fold change	p-value
PA 30:0	8.83	0.0718	0.0663	0.0473	0.04	0.0612	0.0377	0.0342	2.25385	0.043275	0.0192005	0.352165
PA 30:1	0	0.0127	0	0	0.00665	0	0.00753	0.00838	0.003175	0.00564	1.77638	0.53076
PA 32:0	9.32	0.179	0.629	0.308	0.685	0.739	0.299	0.497	2.609	0.555	0.212725	0.394767
PA 32:1	0	0.244	0.138	0.142	0.223	0.299	0.155	0.177	0.131	0.2135	1.62977	0.213821
PA 32:2	0.582	0.0368	0	0.0239	0	0	0.0178	0.0258	0.160675	0.0109	0.0678388	0.328366
PA 34:0	0	0	0.178	0.0678	0.0451	0.0389	0.0328	0.0305	0.06145	0.036825	0.599268	0.580235
PA 34:1	44.2	0.703	1.3	0.971	2.67	2.12	0.892	1.7	11.7935	1.8455	0.156485	0.392907
PA 34:2	17.1	0.214	0.0935	0.154	0.407	0.421	0.311	0.339	4.39037	0.3695	0.0841614	0.379233
PA 36:1	15.3	0.12	0.403	0.547	0.459	0.414	0.139	0.213	4.0925	0.30625	0.074832	0.350156
PA 36:2	22.9	0.316	0.279	0.413	0.96	1.62	0.39	0.756	5.977	0.9315	0.155847	0.406005
PA 36:3	0	0.0375	0	0.0199	0.152	0.107	0.103	0.111	0.01435	0.11825	8.24042	0.000375499
PA 36:4	0	0.0148	0	0	0.0151	0	0.0226	0.0129	0.0037	0.01265	3.41892	0.18523
PA 38:2	0	0.0231	0	0.0493	0.0854	0.224	0.0426	0.0666	0.0181	0.10465	5.78177	0.0872533
PA 38:3	0	0.0148	0.0284	0.0358	0	0.0501	0.0318	0.0233	0.01975	0.0263	1.33165	0.63367
PA 38:4	0	0.0188	0.0212	0.0177	0	0.0209	0.0435	0.0134	0.014425	0.01945	1.34835	0.643748
DG 28:1	0.0167968	0	0.0122049	0.00538903	0.0282887	0.118181	0	0.02833	0.00859769	0.0436998	5.08274	0.22527
DG 30:0	0.0999203	0.05453	0.0628646	0.044637	0	0.229983	0	0.163298	0.065488	0.0983202	1.50135	0.601663
DG 30:2	0.0253032	0	0.0158483	0.0154693	0.0929431	0.409761	0.114151	0.114472	0.0141552	0.182832	12.9162	0.0682277
DG 32:0	0.201807	0.180073	0.221662	0.203353	0.271414	0.983344	0.522483	0.632432	0.201724	0.602418	2.98635	0.0352228
DG 32:1	0.502191	0.320422	0.306954	0.236438	0.558314	2.2208	0.839576	0.873485	0.341501	1.12304	3.28855	0.0835034
DG 34:0	0.0898533	0.107303	0.116914	0.0988875	0.0873114	0.311807	0.241826	0.192435	0.103239	0.208345	2.01808	0.0690924
DG 34:1	1.0718	1.12478	1.13396	1.03717	3.18303	9.81887	4.39669	3.74412	1.09193	5.28568	4.84069	0.0338062
DG 34:2	0.556374	0.517241	0.366039	0.288184	2.08151	6.67759	2.71105	1.87925	0.43196	3.33735	7.72607	0.0421633
DG 36:1	0.259641	0.344828	0.392947	0.386058	0.84721	2.39179	1.18174	0.838508	0.345869	1.31481	3.80148	0.0392953
DG 36:2	0.631033	0.789368	0.622255	0.597269	5.41298	18.6878	6.85511	3.71736	0.659981	8.66831	13.1342	0.0566984
DG 36:3	0.128184	0.147024	0.0679115	0.0606275	1.20508	3.3388	1.57565	1.28781	0.100937	1.85184	18.3465	0.0130657
DG 36:4	0.0296195	0.0240915	0.0121307	0.0123434	0.0977474	0.0777073	0.320694	0.035297	0.0195463	0.132861	6.79727	0.127508
DG 38:2	0.0752741	0.0921115	0.105071	0.102768	0.830168	2.98367	1.34394	0.611472	0.093806	1.44231	15.3755	0.0456185
DG 38:3	0.0495282	0.0997874	0.0670573	0.0682399	0.368829	0.837734	0.397389	0.387297	0.0711532	0.497812	6.99635	0.00957146
DG 38:4	0.0605466	0.199575	0.0935385	0.101952	0.0720615	0.15146	0.0624469	0.161215	0.113903	0.111796	0.9815	0.959243
DG 38:5	0.0921835	0.137577	0.0474099	0.0429558	0.144853	0.56456	0.190005	0.294766	0.0800315	0.298546	3.73036	0.0644549
DG 38:7	0	0.0157062	0	0.00516557	0.0208151	0.0977357	0.0422878	0.064009	0.00521794	0.0562119	10.7728	0.023064
DG 40:4	0.0103638	0.0217289	0.0149918	0.0167745	0.0463774	0.13598	0.0782034	0.0982553	0.0159647	0.0897041	5.61888	0.00798532
DG 40:5	0.0154912	0.0413911	0.023406	0.0246044	0.0264145	0.0986463	0.0338302	0.0481737	0.0262232	0.0517662	1.97406	0.187038
DG 40:6	0.0304026	0.0566743	0.0158844	0.0146409	0.0454075	0.33995	0.0739881	0.132597	0.0294006	0.147986	5.03343	0.128184
PC 28:0	0.162999	0.136539	0.236987	0.235274	0.278988	0.425234	0.464652	0.358722	0.19295	0.381899	1.97927	0.00766554
PC 30:0	2.18501	2.47565	1.95137	1.77176	5.50274	5.18144	8.42483	4.81467	2.09595	5.98092	2.85356	0.00360852
PC 30:1	0.375157	0.414839	0.485367	0.458218	0.68975	1.17244	0.990099	0.971967	0.433395	0.956064	2.20599	0.00222892
PC 32:0	3.29068	4.46732	0	1.72794	12.9906	7.4573	17.6631	0	2.37149	9.52776	4.01763	0.117803
PC 32:1	5.10235	6.31833	4.94798	4.46104	13.1987	15.6663	20.4461	13.8965	5.20742	15.8019	3.0345	0.000741338
PC 32:2	0.51099	0.625242	0.574996	0.51267	1.50818	2.43957	1.78044	2.10456	0.555975	1.95819	3.52208	0.000459657
PC 34:1	12.1065	17.4418	0	8.41872	48.0687	0.127401	75.6337	45.256	9.49177	42.2715	4.45349	0.0872296
PC 34:2	3.79409	5.28676	3.84561	3.34565	19.4719	27.7456	27.9909	24.764	4.06803	24.9931	6.14379	4.80923e-05
PC 34:3	0.198105	0.264329	0.156576	0.140824	1.47286	2.11101	1.56451	1.82506	0.189959	1.74336	9.17758	4.07781e-05
PC 34:4	0.0206979	0.0264863	0.0171862	0.0149357	0.0745394	0.0642497	0.0593862	0.0528696	0.0198265	0.0627612	3.16552	0.000173191
PC 36:1	0	2.46217	0	1.30479	0.0254796	1.75415	0.0412541	0.0197688	0.941741	0.460163	0.48863	0.535635
PC 36:2	5.91648	8.28707	0.00524105	5.28775	33.4246	46.8682	57.9599	44.4531	4.87414	45.6764	9.37118	0.000258786
PC 36:3	1.11108	1.66962	0	0.713464	11.7303	14.0191	15.5366	13.6276	0.873542	13.7284	15.7158	5.57136e-06
PC 36:4	0.435958	0.783418	0	0.239383	2.05895	1.443	2.12784	1.38794	0.36469	1.75443	4.81076	0.00165207
PC 36:6	0.0188872	0.0407378	0	0.0144349	0.0607392	0.0190747	0.0348272	0.0267291	0.018515	0.0353425	1.90886	0.222751
PC 38:1	0.0144888	0.0208912	0	0.0174144	0.0653718	0	0	0	0.0131986	0.016343	1.23824	0.85915
PC 38:2	0.37257	0.584952	0.467137	0.427397	1.99719	3.45869	3.77801	3.27009	0.463014	3.126	6.75141	0.000506189
PC 38:3	0.200309	0.278809	0.146477	0.148377	1.48163	2.39376	2.11778	2.18215	0.193493	2.04383	10.5628	8.7302e-05
PC 38:5	0.508402	0.966962	0.327376	0.324143	3.92746	1.79473	4.12541	1.97688	0.531721	2.95612	5.55954	0.00900359
PC 38:6	0.311768	0.629719	0	0.186986	1.44642	0.527597	1.26802	0.597183	0.282118	0.959804	3.40213	0.0446304
PC 40:1	0.00447601	0.00805802	0.00873508	0.00796231	0.0318623	0.0249369	0.0515025	0.0247522	0.00730786	0.0332635	4.55174	0.00655751
PC 40:2	0.0218726	0.0260837	0.0328723	0.0323171	0.12408	0.199677	0.232731	0.187819	0.0282864	0.186077	6.57831	0.000460989
PC 40:3	0.00631298	0.013236	0.0125329	0.0120719	0.0895645	0.15873	0.13375	0.154856	0.0110385	0.134225	12.1598	0.000246897
PC 40:4	0.0193779	0.0304396	0.0207289	0.0203789	0.100597	0.104383	0.120634	0.108516	0.0227313	0.108533	4.77459	2.67897e-06
PC 40:7	0.201809	0.319336	0	0.155137	0.911087	0.523088	1.06826	0.584827	0.16907	0.771817	4.56506	0.00619966
PE 30:0	0.021901	0.0191042	0.0252695	0.0254603	0.0643751	0.0653098	0.102489	0.0565844	0.0229337	0.0721896	3.14774	0.00320188
PE 30:1	0.0128016	0.0128251	0.0189438	0.0185605	0.0166383	0.0304512	0.0286996	0.0273292	0.0157828	0.0257795	1.6334	0.0306747
PE 32:0	0.0616336	0.0857455	0.0609384	0.0612502	0.306899	0.204747	0.307089	0.197004	0.0673919	0.253935	3.76803	0.000995598
PE 32:1	0.362359	0.384055	0.559985	0.506746	0.691455	1.11936	0.958165	0.8985	0.453286	0.916869	2.02272	0.00363967
PE 32:2	0.0827882	0.0771164	0.160195	0.151583	0.0784499	0.230764	0.119772	0.171904	0.117921	0.150222	1.27393	0.446262
PE 34:0	0.0285707	0.0614294	0.0240292	0.0137482	0.12575	0.0435993	0.0899685	0.0526078	0.0319444	0.0779814	2.44116	0.0755923
PE 34:1	1.80714	2.56721	2.21487	1.93886	5.35539	6.7718	6.5677	5.85978	2.13202	6.13867	2.87928	3.49842e-05
PE 34:2	1.19234	1.46844	1.66463	1.38364	2.37603	5.44218	3.52677	4.34926	1.42726	3.92356	2.74901	0.00887688
PE 34:3	0.0442263	0.0480405	0.0552857	0.0497933	0.132531	0.303614	0.150479	0.232145	0.0493364	0.204692	4.1489	0.00770975
PE 34:4	0.00336129	0.00510728	0.00419152	0.00333816	0	0.00290619	0	0.00278246	0.00399956	0.00142216	0.35558	0.0313833
PE 36:1	1.36933	1.19119	1.89448	1.49821	2.14554	0	1.34053	0.0189076	1.4883	0.876246	0.588757	0.306356
PE 36:2	3.82853	6.05861	4.47849	3.67061	11.1175	22.4799	17.094	18.9336	4.50906	17.4063	3.86029	0.00184483
PE 36:3	0.466689	0.615103	0.449242	0.378077	1.99302	4.23624	2.5686	3.46378	0.477278	3.06541	6.4227	0.00198666
PE 36:4	0.270139	0.354275	0.231237	0.195208	0.263367	0.29567	0.241844	0.249543	0.262715	0.262606	0.999585	0.997692
PE 36:5	0.121097	0.168409	0.0912413	0.0793168	0.0661676	0.0378098	0.0485218	0.0333869	0.115016	0.0464715	0.404044	0.0176538
PE 38:1	0.0197232	0.0339855	0.0397231	0.029974	0.0813088	0.0556347	0.102195	0.0673698	0.0308515	0.076627	2.48374	0.00559058
PE 38:2	0.183508	0.365571	0.319693	0.252051	1.14904	2.26964	1.68691	1.95847	0.280206	1.76601	6.30256	0.000834811
PE 38:3	0.230084	0.426157	0.282778	0.270999	0.671118	1.2987	0.71525	1.05476	0.302505	0.934957	3.09072	0.00640462
PE 38:4	1.24823	1.93054	1.05868	0.881298	1.19649	0.856524	1.26406	0.757865	1.27969	1.01873	0.796081	0.356231
PE 38:5	1.25755	1.98189	0.940273	0.793168	2.03369	1.31725	1.9883	1.23186	1.24322	1.64278	1.32139	0.284441
PE 38:6	0.39962	0.700335	0.30228	0.252933	0.355896	0.191522	0.278372	0.173805	0.413792	0.249899	0.603924	0.182441
PE 38:7	0.0326729	0.0564078	0.0325422	0.0284395	0.0367886	0.0270345	0.0208317	0.0208734	0.0375156	0.0263821	0.703229	0.183212
PE 40:1	0.0166083	0.0327819	0.0500494	0.0445055	0.0658544	0.0433883	0.085818	0.0513843	0.0359863	0.0616112	1.71207	0.0745916
PE 40:2	0.0505698	0.0935411	0.122584	0.104874	0.331005	0.494743	0.490328	0.447948	0.0928923	0.441006	4.7475	0.000148341
PE 40:3	0.0145211	0.0233584	0.0276701	0.023247	0.11363	0.208332	0.121138	0.171169	0.0221991	0.153567	6.91771	0.00109905
PE 40:4	0.0538416	0.0734222	0.0759183	0.0709445	0.133464	0.121047	0.120393	0.115115	0.0685316	0.122505	1.78757	0.000143087
PE 40:5	0.380058	0.639749	0.444366	0.381161	0.59316	0.510204	0.625281	0.466178	0.461334	0.548706	1.18939	0.267324
PE 40:6	0.765705	1.23226	0.780078	0.660973	0.966003	0.822511	1.04813	0.747448	0.859754	0.896024	1.04219	0.809602
PE 40:7	0.446196	0.872851	0.421382	0.356926	1.31173	0.896722	1.1426	0.849017	0.524339	1.05002	2.00256	0.0167031
PI 30:1	0.00103491	0	0.00219859	0.00158185	0.00282338	0.00818715	0.0105938	0.00482159	0.00120384	0.00660647	5.48784	0.0235164
PI 32:0	0	0	0.132529	0.0889558	0.0330912	0	0.160036	0.0392463	0.0553712	0.0580934	1.04916	0.956857
PI 32:1	0.131636	0.0927954	0.202831	0.159674	0.337557	0.575958	0.859928	0.469349	0.146734	0.560698	3.82119	0.0107071
PI 32:2	0.00779361	0.00697798	0.0152539	0.0116499	0.033839	0.100064	0.0956299	0.0772661	0.0104188	0.0766998	7.36165	0.00481944
PI 34:1	1.60298	1.64062	2.30382	1.91683	4.19952	5.46167	9.28211	4.98038	1.86606	5.98092	3.2051	0.0113326
PI 34:2	0.552021	0.562711	0.793273	0.66996	2.23266	4.07143	4.43834	3.36233	0.644491	3.52619	5.47127	0.0010578
PI 34:3	0.00724803	0.00618707	0.00923467	0.00640184	0.139541	0.524888	0.25179	0.353446	0.0072679	0.317416	43.6737	0.00905691
PI 36:1	1.42782	1.82621	2.00456	1.72329	5.9006	6.25609	12.8456	6.5181	1.74547	7.88009	4.51459	0.0102594
PI 36:2	1.45967	1.65547	1.95231	1.68234	7.14982	10.0154	12.7176	9.22632	1.68745	9.77728	5.79412	0.000423817
PI 36:3	0.170914	0.195242	0.17623	0.152974	1.95358	3.24863	2.12955	2.30658	0.17384	2.40958	13.8609	0.000244714
PI 36:4	0.128451	0.164805	0.102603	0.0870948	0.540888	0.400049	0.471574	0.350003	0.120738	0.440629	3.64945	0.000390842
PI 36:5	0.00755302	0.0105631	0.00483353	0.00547134	0.0330244	0.0149219	0.0274444	0.0131029	0.00710526	0.0221234	3.11367	0.0239521
PI 38:1	0.0441978	0.0396859	0.0945277	0.0774176	0.12114	0.170234	0.401158	0.210002	0.0639573	0.225633	3.52788	0.0417899
PI 38:2	0.237263	0.248692	0.355785	0.311532	1.43528	0	2.47523	2.32953	0.288318	1.56001	5.41073	0.0668908
PI 38:3	0.897034	1.49215	0.969028	0	3.60149	2.62444	3.77686	0	0.839553	2.5007	2.9786	0.122546
PI 38:4	1.90023	3.3926	1.66255	1.4888	7.52193	3.29119	8.19386	3.56889	2.11104	5.64397	2.67354	0.0406265
PI 38:5	0.647563	1.12839	0.617518	0.524802	4.25268	2.02862	3.6915	2.18035	0.729569	3.03829	4.1645	0.0066381
PI 38:6	0.0282019	0.0530435	0.0237023	0.0214759	0.366794	0.212792	0.300868	0.199674	0.0316059	0.270032	8.54372	0.000995199
PI 40:1	0.0020686	0.00170074	0.00752619	0.00647628	0.00860805	0.0121199	0.0379701	0.0167326	0.00444295	0.0188577	4.2444	0.0766859
PI 40:2	0.0127483	0.0108307	0.0229791	0.0197266	0.0953927	0.156048	0.168661	0.153772	0.0165712	0.143468	8.6577	0.000262105
PI 40:3	0	0	0.038256	0.0329025	0.124617	0.161722	0.155565	0.144592	0.0177896	0.146624	8.2421	6.52201e-05
PI 40:4	0.0897034	0.131398	0.101178	0.0878392	0.430584	0.212792	0.422496	0.22492	0.10253	0.322698	3.14736	0.0111327
PI 40:5	0.220278	0.346684	0.224681	0.198755	0.939577	0.348979	0.751104	0.414266	0.247599	0.613482	2.47772	0.0439
PI 40:6	0.13482	0.231617	0.132054	0.119848	0.831931	0.246839	0.569729	0.296068	0.154585	0.486142	3.14482	0.0529027
PI 40:7	0.0222243	0.0353826	0.0219151	0.0209921	0.175423	0.0550136	0.108376	0.0655327	0.0251285	0.101086	4.02277	0.0329732
PS 30:0	0	0.00145859	0.00434124	0.00370782	0.0093105	0.00927725	0.0167739	0.00957977	0.00237691	0.0112354	4.72687	0.0056107
PS 32:0	0.0138628	0.0205387	0.018484	0.014982	0.16582	0.0833501	0.171415	0.0910467	0.0169669	0.127908	7.53868	0.00334667
PS 32:1	0.0462963	0.0416722	0.107002	0.0920784	0.116276	0.152625	0.174838	0.127187	0.0717623	0.142731	1.98895	0.0147897
PS 34:0	0	0.0283726	0	0	0.693427	0	0.376112	0.16647	0.00709314	0.309002	43.5635	0.0901953
PS 34:1	0.847918	1.01077	1.27652	1.09651	4.31277	3.78129	4.73444	3.57411	1.05793	4.10065	3.87612	3.3907e-05
PS 34:2	0.13725	0.16082	0.200864	0.173614	0.845642	1.44612	1.01538	1.15917	0.168137	1.11658	6.6409	0.00030864
PS 34:3	0	0	0.00247794	0.00190483	0.0173779	0.0370879	0.0132781	0.0270151	0.00109569	0.0236898	21.6208	0.00555327
PS 36:1	3.32002	5.02671	3.43322	2.90135	10.857	7.5082	11.5823	7.49517	3.67033	9.36065	2.55036	0.00292769
PS 36:2	1.30749	1.81762	1.27652	1.11759	8.28729	10.0733	10.2139	9.08018	1.3798	9.41365	6.82246	2.80306e-06
PS 36:3	0.060586	0.0726607	0.0553421	0.0481551	0.680742	1.02259	0.763038	0.885478	0.059186	0.837962	14.1581	4.57206e-05
PS 36:4	0.0292624	0.0358502	0.0368698	0.0301491	0.116442	0.114948	0.12896	0.101242	0.0330329	0.115398	3.49343	9.21412e-06
PS 36:5	0.00353228	0.00410536	0.005492	0.00410921	0.0191959	0.0315705	0.0229224	0.0261193	0.00430971	0.024952	5.78972	0.000237638
PS 38:1	0.108703	0.170235	0.119204	0.11668	0.689198	0.408272	0.556357	0.482988	0.128706	0.534204	4.15059	0.000583695
PS 38:2	0.332384	0.520903	0.351042	0.317706	3.06545	3.30433	2.92598	3.11044	0.380508	3.10155	8.15107	9.50263e-08
PS 38:3	0.390042	0.611783	0.300357	0.264989	1.08242	1.06456	0.841144	0.978856	0.391793	0.991746	2.5313	0.000752552
PS 38:4	0.301859	0.500953	0.230899	0.19962	0.938663	0.476954	0.859168	0.486208	0.308333	0.690248	2.23865	0.0335233
PS 38:5	0.0938588	0.158847	0.0778426	0.0673512	0.490472	0.408272	0.564516	0.39283	0.099475	0.464023	4.66472	0.000183987
PS 38:6	0.0212583	0.0327297	0.0201588	0.0193785	0.0487282	0.0352144	0.0550741	0.0327106	0.0233813	0.0429318	1.83616	0.0199109
PS 40:1	0.104929	0.148427	0.121081	0.105433	0.376104	0.14361	0.273699	0.166735	0.119968	0.240037	2.00085	0.0695777
PS 40:2	0.261159	0.37239	0.275953	0.238982	1.73357	1.48428	1.41192	1.46506	0.287121	1.52371	5.30685	3.82309e-06
PS 40:3	0.0350438	0.0476149	0.0315572	0.0281079	0.351199	0.331134	0.209326	0.303569	0.0355809	0.298807	8.39795	0.000164528
PS 40:4	0.0757336	0.094677	0.0587986	0.058936	0.386985	0.20342	0.255698	0.203126	0.0720363	0.262307	3.64132	0.00506012
PS 40:5	0.742776	0.908809	0.547212	0.497645	1.019	0.480769	0.793079	0.486208	0.674111	0.694764	1.03064	0.90213
PS 40:6	0.869963	1.31001	0.553783	0.498348	1.25155	0.518926	0.979332	0.540947	0.808027	0.822689	1.01814	0.956466
PS 40:7	0.118795	0.144719	0.0825044	0.075912	0.344697	0.208253	0.290744	0.199199	0.105483	0.260723	2.47172	0.00670793
PG 28:0	0.00115101	0.00160607	0.00419515	0.0031368	0.00494092	0.00635544	0.00433623	0.00533322	0.00252226	0.00524145	2.07808	0.016026
PG 30:0	0.0181093	0.0278845	0.00063	0.000599	0.00192092	0.00120003	0.00169839	0.00145501	0.0118057	0.00156859	0.132867	0.180934
PG 30:1	0.00155361	0.00334618	0.00477535	0.00373546	0.0129063	0.0185364	0.0120061	0.0141748	0.00335265	0.0144059	4.29688	0.000447255
PG 32:0	0.524116	1.02519	1.03553	0.830303	2.07556	0.913471	2.13377	0.9524	0.853784	1.5188	1.7789	0.113454
PG 32:1	0.0505601	0.0869642	0.109192	0.0750733	0.329999	0.284735	0.385965	0.25747	0.0804473	0.314542	3.90991	0.000263129
PG 32:2	0.00358254	0.00834144	0.0074649	0.00573715	0.0717881	0.113734	0.0844122	0.0958618	0.00628151	0.091449	14.5584	7.7754e-05
PG 34:1	1.01802	2.04116	1.54282	1.31104	3.40387	1.39092	4.12187	1.51332	1.47826	2.6075	1.76389	0.166238
PG 34:2	0.0703326	0.106317	0.0955031	0.0703328	0.842612	0.648446	0.891003	0.607078	0.0856213	0.747285	8.72779	8.51347e-05
PG 34:3	0.00426916	0.00603479	0.00358892	0.00245872	0.112673	0.132705	0.133955	0.116096	0.0040879	0.123857	30.2985	6.60107e-07
PG 36:1	0.263958	0.269261	0.322279	0.30779	0.286201	0.120089	0.315063	0.139068	0.290822	0.215105	0.739646	0.194855
PG 36:2	0.120347	0.189129	0.139437	0.131811	1.0557	0.547568	1.20833	0.566195	0.145181	0.844448	5.81651	0.00620306
PG 36:3	0.0103969	0.0220946	0.0182499	0.0159487	0.347917	0.233199	0.405702	0.220518	0.0166725	0.301834	18.1037	0.000723321
PG 36:4	0.00674966	0.0100841	0.00713938	0.00635182	0.0778642	0.0480616	0.0752877	0.0466467	0.00758125	0.0619651	8.17346	0.000686541
PG 36:5	0.000682	0.00203751	0.00126335	0.00117809	0.00814932	0.00321412	0.00329714	0.00286941	0.00129024	0.0043825	3.39667	0.0534792
PG 38:1	0.00113854	0.00301823	0.00454778	0.0057246	0.00473188	0	0.00501656	0.00149734	0.00360729	0.00281144	0.779378	0.632617
PG 38:2	0.00199898	0.00300864	0.00582056	0.00546577	0.0189209	0.0103024	0.0223655	0.0132799	0.00407349	0.0162172	3.98115	0.00553289
PG 38:3	0	0	0.00492285	0.00477749	0.0122958	0.00764103	0.0131126	0.00730798	0.00242509	0.0100894	4.16041	0.00999578
PG 38:4	0.00292225	0.00496692	0.00568853	0.00544123	0.0255166	0.00677072	0.0153991	0.00763606	0.00475473	0.0138306	2.90881	0.0845638
PG 38:5	0.00291196	0.0069072	0.00755156	0.00757488	0.0306914	0.00886505	0.018758	0.0130113	0.0062364	0.0178314	2.85925	0.0547897
PG 38:6	0.0012851	0.00271912	0.00493367	0.00468286	0.0132127	0.00324743	0.00586605	0.00392464	0.00340519	0.0065627	1.92727	0.243655
SM 14:0	0.276929	0.40257	0.350067	0.285927	3.52819	3.21678	5.1336	3.09094	0.328873	3.74238	11.3794	0.000361551
SM 16:0	7.96377	11.7271	9.18187	7.16395	56.1389	45.6863	83.5874	47.1664	9.00917	58.1448	6.45396	0.00143993
SM 16:1	0.414518	0.793079	0.525086	0.405593	3.33236	2.38622	4.84717	2.16829	0.534569	3.18351	5.95529	0.00509346
SM 18:0	0.606612	1.17159	0.822365	0.683104	3.63478	2.64433	7.0718	3.27273	0.820919	4.15591	5.06251	0.0157817
SM 18:1	0.179288	0.432588	0.234269	0.196004	0.936319	0.753266	1.7996	0.820436	0.260537	1.07741	4.13532	0.0172576
SM 20:0	0.0623462	0.164023	0.124728	0.119349	0.443734	0.22914	0.881715	0.340796	0.117612	0.473846	4.02891	0.0486203
SM 20:1	0.0179625	0.0508291	0.0342517	0.0326997	0.244839	0.212811	0.432266	0.24568	0.0339358	0.283899	8.36577	0.00257687
SM 22:0	0.299262	0	0.392602	0.348344	1.32597	0.742731	2.5321	0.879038	0.260052	1.36996	5.26802	0.0372757
SM 22:1	0.210966	0.475847	0.294048	0.262956	2.20413	2.12284	3.77103	2.26296	0.310954	2.59024	8.32996	0.00124309
SM 22:2	0.00569541	0.0185652	0.0137007	0.0139726	0.239023	0.234408	0.389763	0.22855	0.0129835	0.272936	21.0218	0.000558762
SM 24:0	0	0	0.471769	0.417237	2.73335	1.50653	5.43498	2.5154	0.222251	3.04757	13.7122	0.0158721
SM 24:1	0	0	1.98725	1.67865	15.0044	13.3797	28.2149	14.9211	0.916474	17.88	19.5096	0.00288489
SM 24:2	0.363967	0.904831	0.44915	0.376483	4.44315	3.81374	7.06276	3.81818	0.523608	4.78446	9.13748	0.00161322
SM 24:3	0.0163785	0.053713	0.0279507	0.0249372	0.421634	0.37716	0.631217	0.37145	0.0307449	0.450365	14.6485	0.000501238
dhSM 14:0	0.00411148	0.00623648	0.0109379	0.00959645	0.104682	0.116414	0.23422	0.115402	0.00772059	0.142679	18.4804	0.0045654
dhSM 16:0	0.202474	0.27354	0.35024	0.339398	2.42384	2.25337	5.70429	2.52793	0.291413	3.22736	11.0749	0.0121509
dhSM 18:0	0	0	0.0116811	0.0149429	0.0483862	0.0367151	0.157352	0.0495868	0.00665601	0.0730101	10.969	0.0589903
dhSM 20:0	0	0	0.00743198	0.00750056	0.0135505	0.00668984	0.0432266	0.00856499	0.00373313	0.018008	4.82382	0.155823
dhSM 22:0	0.00623462	0.0147441	0.00951617	0.00904336	0.0204711	0.00553097	0.0699946	0.0149662	0.00988455	0.0277407	2.80647	0.265029
TG 36:0	0.00489418	0	0.0034513	0	0.00715265	0	0.0080398	0	0.00208637	0.00379811	1.82044	0.523201
TG 38:0	0.0037037	0.0354103	0	0.00319172	0.00876935	0	0	0.0019859	0.0105764	0.00268881	0.254227	0.393113
TG 38:1	0	0.007278	0	0.00145822	0	0	0.00422552	0	0.00218406	0.00105638	0.483679	0.598476
TG 40:0	0.00686025	0.0262668	0.00635317	0.0049843	0.0122334	0.0201242	0.0160956	0.00433829	0.0111161	0.0131979	1.18727	0.743771
TG 40:1	0	0.00701556	0	0.0022466	0.00813247	0.0192597	0.00799166	0.00221175	0.00231554	0.00939889	4.05905	0.121514
TG 42:0	0.0354497	0.0600146	0.0343686	0.0245577	0.0470571	0.109312	0.077028	0.026946	0.0385977	0.0650857	1.68626	0.223148
TG 42:1	0.0159158	0.0357428	0.0228162	0.015029	0.040267	0.122614	0.0486239	0.017289	0.0223759	0.0571985	2.55625	0.185429
TG 42:2	0	0.00608459	0.00444771	0.00281212	0.021164	0.0574899	0.0153575	0.00444687	0.0033361	0.0246146	7.37824	0.115424
TG 44:0	0.19709	0.285942	0.181952	0.134796	0.205761	0.537305	0.336998	0.182236	0.199945	0.315575	1.57831	0.233496
TG 44:1	0.141799	0.244381	0.155959	0.114654	0.261121	0.8155	0.300891	0.139403	0.164198	0.379229	2.30958	0.207003
TG 44:2	0.0272487	0.0570222	0.0401449	0.0256422	0.128846	0.373048	0.119634	0.0393287	0.0375145	0.165214	4.40401	0.128653
TG 44:3	0	0.00433901	0	0.00178179	0.0235156	0.0601504	0.0164888	0.0057085	0.0015302	0.0264658	17.2957	0.0800954
TG 46:0	0.780423	1.11218	0.740803	0.58489	0.676073	1.50376	0.950814	0.588762	0.804575	0.929852	1.15571	0.611913
TG 46:1	0.920635	1.42472	0.89965	0.660035	1.5971	4.54598	1.50205	0.996846	0.976261	2.16049	2.21303	0.199691
TG 46:2	0.241534	0.430576	0.27726	0.196771	0.876935	2.54482	0.746209	0.323975	0.286535	1.12299	3.91919	0.13938
TG 46:3	0.0219067	0.0442213	0.02917	0.0184376	0.178326	0.466165	0.144187	0.0563062	0.0284339	0.211246	7.42938	0.0856434
TG 48:0	1.44577	1.96752	1.42023	1.11052	0.962669	1.9867	1.31309	0.952845	1.48601	1.30382	0.8774	0.566753
TG 48:1	3.49206	5.73547	3.79788	2.88184	6.71174	14.5749	5.03089	3.61357	3.97681	7.48277	1.8816	0.214146
TG 48:2	1.54233	2.61005	1.63179	1.21626	5.68293	14.0544	4.09211	2.27405	1.75011	6.52587	3.72884	0.118339
TG 48:3	0.209259	0.374052	0.228162	0.167333	1.44033	3.37189	1.07117	0.482068	0.244702	1.59136	6.50329	0.0753578
TG 48:4	0.00673531	0.0142315	0.0112394	0.00450484	0.116108	0.278774	0.106636	0.0688447	0.00917777	0.142591	15.5365	0.0286443
TG 50:1	6.5963	10.662	7.10969	5.38672	12.0684	22.5182	8.36091	6.29524	7.43867	12.3107	1.65496	0.244891
TG 50:2	5.37037	10.1908	6.59936	5.1052	27.1899	51.07	16.3685	8.33301	6.81644	25.7403	3.77621	0.0896401
TG 50:3	1.27778	2.39394	1.39929	1.07682	11.0719	22.1515	6.78809	3.13072	1.53696	10.7856	7.01748	0.0665008
TG 50:4	0.109259	0.234406	0.0918422	0.0704193	1.16108	2.36553	0.861751	0.582532	0.126482	1.24272	9.82532	0.0298898
TG 50:5	0.0229533	0.0733143	0.015307	0.0115429	0.0451497	0.145749	0.040199	0	0.0307794	0.0577744	1.87705	0.459811
TG 52:2	9.39153	17.7883	11.8413	8.83146	57.3192	92.539	32.2555	14.0181	11.9631	49.033	4.09867	0.0736064
TG 52:3	3.73016	8.52839	4.96757	3.93542	55.3596	89.6472	30.5705	11.0588	5.29039	46.659	8.81959	0.0508445
TG 52:4	0.489418	1.15042	0.43033	0.343187	8.5244	15.3268	5.22346	2.9516	0.603339	8.00656	13.2704	0.0337066
TG 52:5	0.0312169	0	0.0252711	0.0197546	1.16108	1.45749	0.743802	0.749971	0.0190606	1.02809	53.9376	0.00113179
TG 52:6	0.0210053	0	0.00980517	0.00929627	0.149422	0.466744	0.129744	0.131615	0.0100267	0.219381	21.8797	0.0445624
TG 52:7	0.00870899	0.0522011	0.00559194	0.0046933	0.0114716	0.0360466	0.0180128	0.0209493	0.0177988	0.0216201	1.21469	0.772289
TG 54:3	4.02116	9.29312	5.74736	4.30727	68.0972	112.782	37.3104	10.7472	5.84223	57.2342	9.79664	0.0576998
TG 54:4	0.865079	2.07807	0.818782	0.655387	24.1035	43.956	13.841	5.95771	1.10433	21.9645	19.8895	0.0442977
TG 54:5	0.117725	0.27763	0.0862104	0	4.66392	7.28745	3.08112	1.68997	0.120391	4.18061	34.7252	0.0148983
TG 54:6	0.193371	0.657159	0.126491	0.09474	1.09883	3.20587	0.823945	0.669206	0.26794	1.44946	5.40965	0.099348
TG 54:7	0.0679894	0.457175	0.0511197	0.0534536	0.0808348	0.358589	0.064511	0.141739	0.157434	0.161418	1.02531	0.97476
TG 54:8	0.0114227	0.0507049	0.00832272	0.00699111	0.0272102	0.101793	0.0232454	0.0408084	0.0193604	0.0482642	2.49294	0.218566
TG 56:4	0.269167	0.574786	0.279779	0.218265	6.75948	0	0	0	0.335499	1.68987	5.03688	0.453916
TG 56:5	0.31746	0.821253	0.275816	0.214589	3.27748	0	2.00995	1.86909	0.407279	1.78913	4.39288	0.0919044
TG 56:6	0.507937	1.59263	0.361015	0.28741	2.27317	7.46096	1.63685	1.90024	0.687248	3.3178	4.82766	0.113477
TG 56:7	0.0941799	0.375715	0.0670044	0.0581792	0.651578	2.41758	0.43569	0.547486	0.14877	1.01308	6.80975	0.119532
TG 56:8	0.0767196	0.369065	0.0625278	0.0509746	0.269939	1.04685	0.208698	0.321639	0.139822	0.461781	3.30264	0.177525
TG 58:4	0.0167501	0.0211132	0.0160291	0.00482639	0.0729963	0.121457	0.0300891	0	0.0146797	0.0561357	3.82404	0.17087
TG 58:5	0.0793651	0.179545	0.07538	0.0572495	0.832843	0	0.519939	0.558389	0.0978849	0.477793	4.88117	0.074246
TG 58:7	0.178571	0.686594	0.147294	0.116203	1.0729	4.59803	0.791944	0.996846	0.282166	1.86493	6.60934	0.137188
TG 58:8	0.112698	0.530323	0.113792	0.0929627	0.396335	1.71197	0.298484	0.407305	0.212444	0.703524	3.31157	0.21395
TG 58:9	0.0190829	0.0974199	0.0112235	0.00983856	0.131785	0.486987	0.101821	0	0.0343912	0.180148	5.23821	0.226501
TG 60:6	0.0277778	0.0704881	0.0251267	0.0192123	0.42475	1.09312	0.247934	0.317745	0.0356512	0.520887	14.6106	0.0468846
TG 60:7	0.0402116	0.124684	0.0332134	0.0271916	0.21017	0.86177	0.149964	0.279584	0.0563252	0.375372	6.66437	0.102778
TG 60:8	0.00933862	0.0339141	0.00670044	0.00570946	0.0414462	0	0.035144	0	0.0139157	0.0191476	1.37597	0.701203
CL 64:0	0.0288329	0.0997598	0.0677639	0.13272	0.960758	2.44417	4.83878	2.19619	0.0822692	2.60998	31.7248	0.0206668
CL 64:1	0	0.0335781	0.0271463	0.0597591	0.777834	1.69458	2.22671	1.25632	0.0301209	1.48886	49.4295	0.00327195
CL 64:3	0.199091	0.448938	0	0.761317	0.847629	0	1.22025	0	0.352336	0.516969	1.46726	0.653903
CL 64:4	0.251177	0.827104	0.740203	1.05423	1.5828	5.53651	2.35471	3.53848	0.718179	3.25313	4.52969	0.0277114
CL 66:1	0.619906	2.09407	0.854226	1.68062	10.7361	12.4399	28.3188	11.5653	1.31221	15.765	12.0141	0.0139658
CL 66:2	0	0.256071	0	0.0251757	2.63187	3.96233	6.04757	3.0119	0.0703118	3.91341	55.658	0.00242589
CL 66:4	1.46881	4.94277	4.15694	6.36136	8.83425	23.3439	12.4478	15.0595	4.23247	14.9214	3.52545	0.0166531
CL 66:5	0.404193	1.3763	0.724112	1.00478	5.03061	16.5865	5.90234	9.84279	0.877346	9.34056	10.6464	0.0184787
CL 66:6	0.0194766	0.0513898	0.063237	0.0979003	0.129848	0.441148	0.131018	0.247739	0.0580009	0.237438	4.09369	0.0540402
CL 68:2	1.46881	7.01384	1.75128	3.57405	0	0	58.401	0	3.45199	14.6003	4.22951	0.475676
CL 68:4	0.158429	0.594192	8.2066	12.2057	19.0182	0.159722	27.9039	0.104826	5.29123	11.7966	2.22947	0.423382
CL 68:5	1.94157	6.22644	3.16464	4.7654	19.9998	46.2271	25.3106	28.741	4.02451	30.0696	7.47162	0.00399154
CL 68:6	0.426201	1.29691	0.546848	0.754661	7.72997	20.2724	9.08016	11.5653	0.756155	12.1619	16.0839	0.00681465
CL 68:7	0.134857	0.415996	0.34724	0.392463	0.682764	1.40883	0.78807	0.949868	0.322639	0.957383	2.96735	0.0103554
CL 68:8	0.0163677	0.0424717	0.0337897	0.0704199	0.240883	0.666286	0.242358	0.386809	0.0407622	0.384084	9.42254	0.0143494
CL 70:5	0	9.46207	4.58604	0	25.7666	34.0176	0	29.7252	3.51203	22.3774	6.37164	0.0558274
CL 70:6	1.28858	3.97078	1.44413	0	18.8341	35.4766	25.1031	22.2939	1.67587	25.427	15.1724	0.000657215
CL 70:7	0.523286	1.52187	0	0	6.87108	13.131	8.5544	7.77581	0.511289	9.08306	17.765	0.000997842
CL 70:8	0	0.550455	0.258597	0.39156	0	2.13154	1.10986	0	0.300153	0.810349	2.69979	0.368943
CL 72:6	0.0498024	0.157481	0.97621	1.55999	0.0157053	15.665	16.7008	0	0.685872	8.09539	11.8031	0.165051
CL 72:7	0.649596	1.89241	0	0.989045	7.60727	10.213	0	0.00920301	0.882764	4.45736	5.04932	0.226768
Cer 14:0	0.131553	0.161192	0.187932	0.067038	0.84585	0.982058	0.838636	0	0.136929	0.666636	4.86849	0.0576597
Cer 16:0	2.81341	4.28066	4.71375	3.00664	10.6849	8.91798	11.5938	0	3.70362	7.79917	2.10583	0.179998
Cer 18:0	0.281531	0.427824	0.378844	0.375449	0.448888	0.320209	0.698477	0	0.365912	0.366893	1.00268	0.994941
Cer 18:1	0.011981	0.017386	0.01747	0.020799	0.147122	0.05165	0.076882	0	0.016909	0.0689135	4.07555	0.140588
Cer 18:3	0.004569	0.008931	0.008286	0.004931	0.067542	0.047572	0.282379	0	0.00667925	0.0993732	14.8779	0.189392
Cer 20:0	0.022966	0.039917	0.044515	0.028142	0.073773	0.051202	0.095741	0	0.033885	0.055179	1.62842	0.352276
Cer 22:0	0.258214	0.317425	0.44102	0.20327	0.526359	0.352571	0.63009	0	0.304982	0.377255	1.23697	0.641047
Cer 22:3	0.012404	0.152808	0.161078	0.09356	0.350603	0.29587	0.464116	0	0.104962	0.277647	2.6452	0.150308
Cer 24:0	0.357248	0.620873	0.841719	0.358129	1.47579	0.928528	1.48599	0	0.544492	0.972577	1.78621	0.289361
Cer 24:1	0.875089	1.21679	1.46282	0.663525	4.50521	3.17967	4.64134	0	1.05456	3.08155	2.92213	0.113156
Cer 26:0	0.009316	0.015791	0.024731	0.015839	0.326909	0.027125	0.057807	0	0.0164192	0.10296	6.2707	0.29618
Cer 26:1	0.037641	0.051359	0.089627	0.043054	0.571475	0.189637	0.265438	0	0.0554202	0.256638	4.63075	0.14305
dhCer 14:0	0.001672	0.001331	0.001348	0.003938	0.007224	0.006405	0.007102	0	0.00207225	0.00518275	2.50103	0.143082
dhCer 16:0	0.291603	0.346225	0.537789	0.397941	0.859949	0.53103	1.40853	0	0.393389	0.699877	1.77909	0.346289
dhCer 18:0	0.036004	0.038795	0.053737	0.054706	0.070808	0.027956	0.07923	0	0.0458105	0.0444985	0.97136	0.947834
dhCer 20:0	0.03807	0.049896	0.082677	0.064862	0.203718	0.054792	0.134054	0	0.0588762	0.098141	1.6669	0.42324
dhCer 22:0	0.014563	0.019445	0.032439	0.017624	0.043044	0.021628	0.034107	0	0.0210178	0.0246948	1.17495	0.728982
dhCer 24:0	0.008798	0.012789	0.027109	0.015391	0.096332	0.029114	0.053972	0	0.0160218	0.0448545	2.7996	0.214504
dhCer 24:1	0.019198	0.028439	0.046157	0.021	0.091033	0.095718	0.163631	0	0.0286985	0.0875955	3.05227	0.135257
SG 18:0	0.0013791	0.00232731	0.00640661	0.0046037	0.0170788	0.00958231	0.0113098	0.0108981	0.00367918	0.0122172	3.32064	0.0054119
SG 18:1	0.00725268	0.0171233	0.0487212	0.0587244	0.0321774	0.166066	0.0217486	0.110715	0.0329554	0.0826768	2.50875	0.219996
FA 16:0	0	0.668683	1.02148	0.674166	2.77379	0.938841	5.2862	1.53858	0.591082	2.63435	4.45683	0.0837088
FA 16:1	0.160767	0.772423	0.482881	0.464104	0.897057	0.403638	0.634856	0.711687	0.470044	0.661809	1.40797	0.279599
FA 18:0	0	0.662434	0.410389	0.503455	2.78855	0.836654	3.22548	1.67713	0.394069	2.13195	5.41009	0.0208925
FA 18:1	0.269352	0.38301	0.236311	0.326053	0.718349	0.66222	0.85741	0.763369	0.303681	0.750337	2.4708	0.000142664
FA 18:2	0.0562629	0.13258	0.0614895	0.0718628	0.250204	0.214456	0.169814	0.278299	0.0805488	0.228193	2.83298	0.0023738
FA 20:0	0.0817788	0.0795327	0.0656969	0.0692441	0.0762053	0.049525	0.429188	0.136588	0.0740631	0.172877	2.33418	0.301604
FA 20:1	0.0910331	0.137971	0.103564	0.159717	0.23201	0.263131	0.25567	0.280628	0.123071	0.25786	2.09521	0.000359903
FA 20:2	0.0047517	0.00540951	0.00452623	0.00589553	0.0176972	0.0335712	0.018613	0.0332261	0.00514574	0.0257769	5.00936	0.00342474
FA 20:3	0.00208503	0.00345482	0.000966	0.00194552	0.00556134	0.00400871	0.0055916	0.00515934	0.00211284	0.00508025	2.40446	0.00334122
FA 20:4	0.00337705	0.0134114	0.00130853	0.00233915	0.0284762	0.00478865	0.0097909	0.0113926	0.00510904	0.0136121	2.66431	0.197104
FA 22:0	0.0504349	0.0308189	0.0299349	0.0653696	0.0429732	0.00701386	0.130461	0.0365331	0.0441396	0.0542452	1.22895	0.729735
FA 22:1	0.0365738	0.0884912	0.0372645	0.0428226	0.0619677	0.0671878	0.114172	0.082544	0.051288	0.0814678	1.58844	0.128686
FA 22:2	0.00185548	0.00184208	0.000926	0.00145391	0.00286725	0.00481421	0.00379803	0.00512175	0.00151937	0.00415031	2.7316	0.00325783
FA 22:4	0.00144588	0.00247475	0.000885	0.00106941	0.00826237	0.00533926	0.0053246	0.00530848	0.00146876	0.00605868	4.12503	0.00134877
FA 22:6	0.00195531	0.011553	0.00111051	0.0019665	0.0136938	0.00323529	0.00595462	0.00566782	0.00414633	0.00713789	1.7215	0.407436
FA 24:0	0.395247	0.197737	0.172666	0.57996	0.319264	0.0920124	0.906731	0.25114	0.336403	0.392287	1.16612	0.791172
FA 24:1	0.0427392	0.067699	0.0604742	0.0642241	0.123371	0.0974451	0.225141	0.116567	0.0587841	0.140631	2.39233	0.0311637
FA 24:2	0.00270982	0.0026199	0.00265638	0.00216495	0.00623714	0.00673815	0.0100255	0.0072869	0.00253776	0.00757193	2.9837	0.00106311
CE 14:0	2.82282	5.24345	3.65891	1.77697	2.22865	2.98403	0.642542	0.665756	3.37554	1.63024	0.482958	0.111694
CE 16:0	7.16412	9.95682	5.72378	3.67566	7.73021	12.2711	8.30333	3.5308	6.63009	7.95887	1.20042	0.571792
CE 16:1	15.9635	32.5925	21.9266	9.63947	17.992	44.4098	10.1444	5.55562	20.0305	19.5255	0.974786	0.961208
CE 18:0	1.66449	5.38671	2.61639	0.705921	1.99358	2.30619	2.70641	1.26264	2.59338	2.06721	0.797109	0.6356
CE 18:1	72.6363	106.676	69.225	37.9359	53.7599	365.884	31.4684	46.3377	71.6182	124.362	1.73646	0.543179
CE 18:2	6.62875	12.3207	7.66757	3.85092	24.592	48.695	11.5989	7.71359	7.61698	23.1499	3.03924	0.150063
CE 18:3	0.768974	1.40398	0.733128	0.351013	14.8275	3.97351	1.68644	1.63914	0.814275	5.53166	6.79336	0.185332
CE 20:0	0.126088	0.14938	0.0953448	0.0114857	0.49496	0	0.256742	0	0.0955746	0.187925	1.96627	0.479985
CE 20:1	13.4327	45.5578	27.2401	6.62105	5.69595	161.278	12.096	11.2031	23.2129	47.5682	2.04921	0.554218
CE 20:2	4.49704	6.17466	3.37642	2.36118	46.11	35.3331	3.0378	6.51982	4.10233	22.7502	5.54568	0.130858
CE 20:3	6.75529	14.3264	9.34906	4.32316	22.3769	32.2166	2.76164	7.94316	8.68847	16.3246	1.87888	0.321077
CE 20:4	4.34022	11.2462	5.40155	2.41814	8.27268	28.7978	4.14246	12.4428	5.85153	13.4139	2.29238	0.234698
CE 20:5	4.51428	12.5356	4.19286	2.19106	2.34219	6.1937	1.06748	3.47037	5.85844	3.26843	0.557902	0.34576
CE 22:0	0.195405	0.08608	0.118763	0.0135417	0.576372	0	0.157929	0.0224434	0.103448	0.189186	1.82881	0.559773
CE 22:1	4.12535	13.61	7.19676	1.34997	4.11061	44.0202	3.79265	3.34362	6.57053	13.8168	2.10284	0.512328
CE 22:2	2.01491	6.08154	2.95941	1.02724	1.50536	30.6973	2.63276	3.42061	3.02077	9.56401	3.16608	0.394768
CE 22:3	3.03696	6.93396	2.77781	1.72829	2.16536	9.27152	1.57413	2.69976	3.61926	3.92769	1.08522	0.889481
CE 22:4	2.19012	9.02561	2.99304	1.52382	3.074	16.1667	2.24613	6.33616	3.93315	6.95576	1.7685	0.436926
CE 22:5	16.3529	58.8097	12.3085	8.95789	13.0193	22.4017	3.40602	18.7789	24.1072	14.4015	0.597393	0.462855
CE 22:6	28.6175	88.8234	26.3657	15.2868	28.2989	44.0202	6.37018	22.4521	39.7734	25.2853	0.635736	0.459584
CE 24:1	14.1141	23.5669	25.3568	4.42215	9.22201	116.478	4.23451	8.67779	16.865	34.6532	2.05474	0.544798
CE 24:2	2.57912	6.81099	3.89481	0.953022	3.54501	35.6579	2.89052	3.42375	3.55949	11.3793	3.1969	0.376465
CE 26:2	6.0276	7.44971	10.3579	2.16742	3.16624	43.2411	1.37186	5.64745	6.50067	13.3567	2.05466	0.5243
CE 26:3	4.30061	8.95397	4.49005	1.77182	2.42241	12.2113	1.21478	3.34228	4.87911	4.79768	0.98331	0.978654
CH 27:0	0.532892	0.729989	0.708741	0.597947	2.97405	2.0806	5.48553	2.51449	0.642392	3.26367	5.08049	0.0139676
O-PC 30:0	0.391974	0.511833	0.563603	0.48904	2.77959	3.29185	7.26073	3.66135	0.489113	4.24838	8.68589	0.0103021
O-PC 30:1	0.099907	0.153699	0.134444	0.120719	1.55966	0.834235	1.72833	0.955493	0.127192	1.26943	9.98039	0.00206165
O-PC 32:0	1.38574	1.7626	1.44409	1.22835	9.99206	8.30263	21.3756	9.84812	1.4552	12.3796	8.50718	0.011213
O-PC 32:1	0.927473	1.34591	1.352	1.1712	10.7063	8.70286	18.5856	10.0077	1.19914	12.0006	10.0076	0.002909
O-PC 32:2	0.120543	0.191005	0.163308	0.145376	2.52222	1.45653	2.80528	1.70094	0.155058	2.12124	13.6803	0.000890068
O-PC 32:3	0.00120982	0.00182839	0.00463645	0.00205965	0.0354481	0.0198027	0.0359541	0.0234713	0.00243358	0.028669	11.7806	0.000778399
O-PC 34:1	1.82276	2.62484	2.38431	2.16216	17.0842	18.5742	40.4639	21.1239	2.24852	24.3115	10.8123	0.00674499
O-PC 34:2	0.494056	0.787761	0.683547	0.590192	8.53905	7.93159	14.3209	8.89148	0.638889	9.92076	15.5281	0.000767499
O-PC 34:3	0.052623	0.075448	0.0633966	0.054452	1.52877	1.204	1.84992	1.28909	0.0614799	1.46795	23.8769	6.83446e-05
O-PC 36:1	0.0734353	0.1135	0.15363	0.150133	0.670491	0.573857	1.57424	0.919491	0.122674	0.934521	7.61789	0.011496
O-PC 36:2	0.255193	0.39733	0.421765	0.38541	4.49504	6.16101	10.9108	6.90371	0.364924	7.11763	19.5044	0.00255269
O-PC 36:3	0.234242	0.349288	0.316796	0.290276	3.56236	3.80173	5.96727	4.27942	0.29765	4.4027	14.7915	0.000277985
O-PC 36:4	0.364712	0.728095	0.407075	0.37753	4.33372	1.85753	5.69677	2.57788	0.469353	3.61647	7.70523	0.0111906
O-PC 36:5	0.183697	0.471543	0.155712	0.141267	4.56058	0.775613	3.04846	1.39205	0.238055	2.44418	10.2673	0.0420582
O-PC 36:6	0.0221182	0.0994775	0	0.0121813	0.555918	0.0466965	0.243792	0.10362	0.0334442	0.237507	7.10158	0.129382
O-PC 38:1	0.00950829	0.0134151	0.0157991	0.0159246	0.0725782	0.041847	0.15112	0.0930782	0.0136618	0.0896559	6.56254	0.0165682
O-PC 38:2	0.0133739	0.0296631	0.0317301	0.0291231	0.318962	0.484791	0.81932	0.570442	0.0259726	0.548379	21.1138	0.0024426
O-PC 38:3	0.0187387	0.0386521	0.0358986	0.0340043	0.35122	0.44164	0.616635	0.505921	0.0318234	0.478854	15.0472	0.000205907
O-PC 38:4	0.105927	0.210975	0.132457	0.116806	1.46383	1.26886	2.81729	1.64486	0.141541	1.79871	12.708	0.00316008
O-PC 38:5	0.381625	0.801325	0.39118	0.365753	6.53718	2.66504	9.37989	3.7849	0.484971	5.59175	11.5301	0.0146487
O-PC 38:6	0.289776	0.675978	0	0.261986	5.5077	1.37987	4.89838	2.23635	0.306935	3.50558	11.4212	0.0196143
O-PC 38:7	0.0369241	0.119019	0.0355248	0.0303994	1.54422	0.232577	0.998784	0.49422	0.0554669	0.817449	14.7376	0.0394512
O-PC 40:2	0.00257365	0	0.00603188	0.00604795	0.0533635	0.0457167	0.0977039	0.0674546	0.00366337	0.0660597	18.0325	0.00166934
O-PC 40:4	0.00589902	0.0162653	0.00964657	0.00914382	0.114272	0.104167	0.165017	0.0939019	0.0102387	0.119339	11.6557	0.000477022
O-PC 40:6	0.0781496	0.196974	0.0949466	0.0914382	1.38465	0.771104	2.5013	1.10376	0.115377	1.4402	12.4826	0.0125041
O-PC 40:7	0.0729606	0.204435	0.0850721	0.0821916	1.92512	0.789141	2.77054	1.19848	0.111165	1.67082	15.0301	0.0117381
P-PC 30:0	0.0988374	0.153699	0.134444	0.120719	1.55966	0.834235	1.72833	0.955493	0.126925	1.26943	10.0014	0.00205975
P-PC 32:0	0.927473	1.34591	1.352	1.1712	10.7063	8.70286	18.5856	10.0077	1.19914	12.0006	10.0076	0.002909
P-PC 34:0	1.82276	2.62484	2.38431	2.16216	17.0842	18.5742	40.4639	21.1239	2.24852	24.3115	10.8123	0.00674499
P-PC 36:0	0.0734353	0.1135	0.15363	0.150133	0.670491	0.573857	1.57424	0.919491	0.122674	0.934521	7.61789	0.011496
P-PC 38:0	0.00950829	0.0134151	0.0157991	0.0159246	0.0725782	0.041847	0.15112	0.0930782	0.0136618	0.0896559	6.56254	0.0165682
O-PE 30:0	0.010684	0.0126836	0.011991	0.0120539	0.0994523	0.14097	0.164159	0.130652	0.0118531	0.133808	11.2889	0.000100159
O-PE 30:1	0.00981782	0.0167983	0.0109104	0.0105888	0.183046	0.174526	0.162067	0.163233	0.0120288	0.170718	14.1924	8.51102e-08
O-PE 30:2	0.00131666	0.00165499	0.00187251	0.00246929	0.0114566	0.0188617	0.0125992	0.0172104	0.00182836	0.015032	8.22156	0.000326756
O-PE 32:0	0.126686	0.137602	0.115619	0.100909	0.694845	0.769944	1.19208	0.750052	0.120204	0.851731	7.08571	0.000702579
O-PE 32:1	0.267345	0.475447	0.38795	0.326521	2.74209	3.49412	3.89114	3.15126	0.364316	3.31965	9.11203	2.15315e-05
O-PE 32:2	0.209591	0.333737	0.369841	0.308454	1.66085	2.41806	2.16824	2.08087	0.305406	2.08201	6.81718	3.32051e-05
O-PE 32:3	0.00221092	0.00235144	0.00310605	0.00239287	0.0153666	0.0253398	0.0174089	0.0207225	0.00251532	0.0197094	7.83576	0.000223717
O-PE 34:0	0.0283223	0.0346944	0.024654	0.0213068	0.111386	0	0	0	0.0272444	0.0278465	1.0221	0.983536
O-PE 34:1	1.07124	1.81758	1.50444	1.225	10.6091	15.1824	19.3882	14.35	1.40457	14.8824	10.5957	0.000301149
O-PE 34:2	1.3507	2.46452	1.78304	1.48058	11.592	14.564	16.5992	13.9593	1.76971	14.1786	8.01185	2.34601e-05
O-PE 34:3	0.179782	0.268017	0.240292	0.193445	1.82354	3.40136	2.44714	2.86478	0.220384	2.63421	11.9528	0.00035613
O-PE 34:4	0.00883094	0.0128647	0.00993575	0.00908691	0.0473253	0.0745971	0.0422647	0.0587263	0.0101796	0.0557284	5.47453	0.000745281
O-PE 36:1	0.118302	0.199215	0.23472	0.193886	1.40325	1.07297	2.64957	1.72668	0.186531	1.71312	9.18411	0.00416903
O-PE 36:2	0.474747	0.838606	0.751975	0.607942	7.998	16.5728	17.4523	14.7137	0.668318	14.1842	21.2237	0.000737731
O-PE 36:3	0.489515	0.823052	0.717048	0.559406	6.09939	10.8519	9.08459	9.34832	0.647255	8.84605	13.667	0.00017526
O-PE 36:4	1.20165	2.23861	1.33728	1.10603	5.9655	4.329	7.01754	4.32322	1.47089	5.40882	3.67724	0.00145471
O-PE 36:5	2.24495	4.23076	1.94323	1.57752	9.04993	3.77242	7.19748	4.11487	2.49912	6.03367	2.41432	0.0448348
O-PE 38:1	0.0102927	0.0216177	0.0210251	0.0162348	0.241774	0.303828	0.472335	0.3594	0.0172926	0.344334	19.9123	0.000549852
O-PE 38:2	0.0319224	0.0668549	0.0648876	0.0528779	1.22699	2.34694	2.52812	2.21109	0.0541357	2.07828	38.3903	0.000439972
O-PE 38:3	0.0513047	0.0926075	0.0898483	0.0687412	1.19988	2.05937	1.83086	1.83867	0.0756254	1.73219	22.9049	0.000109748
O-PE 38:4	0.299016	0.628453	0.496603	0.519966	4.57581	5.81323	7.55735	5.49517	0.48601	5.86039	12.0582	0.000138835
O-PE 38:5	2.38468	4.21022	2.59097	2.14155	16.1001	12.2758	21.2776	12.5269	2.83186	15.5451	5.48936	0.00104754
O-PE 38:6	2.63619	4.68259	2.61187	2.14155	15.7611	8.99814	15.2047	9.50587	3.01805	12.3675	4.09783	0.00260012
O-PE 38:7	1.25755	2.59802	1.24673	1.02231	5.55876	2.3222	4.63338	2.73456	1.53115	3.81223	2.48978	0.0362785
O-PE 40:2	0.00744915	0.0188045	0.0126451	0.0118948	0.427075	0.652443	0.65677	0.619835	0.0126984	0.589031	46.3863	4.27916e-05
O-PE 40:3	0.00573276	0.0115727	0.012096	0.0110307	0.352507	0.664811	0.566802	0.596396	0.010108	0.545129	53.9303	0.00021285
O-PE 40:4	0.0315723	0.0739488	0.0392896	0.0449462	0.833814	0.769944	1.01664	0.755261	0.0474392	0.843916	17.7894	1.21526e-05
O-PE 40:5	0.216111	0.416915	0.30437	0.248526	3.33864	3.80334	5.44309	3.64609	0.296481	4.05779	13.6865	0.00021234
O-PE 40:6	0.612937	1.21172	0.738288	0.643348	6.64339	5.53494	10.4813	5.83374	0.801574	7.12335	8.8867	0.00153245
O-PE 40:7	0.718198	1.48898	0.807938	0.687412	6.5756	4.97835	8.99685	5.33891	0.925633	6.47243	6.99244	0.000983343
O-PE 40:8	0.384716	0.85026	0.414417	0.344588	4.27075	3.0334	4.43995	3.1773	0.498495	3.73035	7.48322	0.000149814
P-PE 30:0	0.00981782	0.0167983	0.0109104	0.0105888	0.183046	0.174526	0.162067	0.163233	0.0120288	0.170718	14.1924	8.51102e-08
P-PE 32:0	0.267345	0.475447	0.38795	0.326521	2.74209	3.49412	3.89114	3.15126	0.364316	3.31965	9.11203	2.15315e-05
P-PE 34:0	1.07124	1.81758	1.50444	1.225	10.6091	15.1824	19.3882	14.35	1.40457	14.8824	10.5957	0.000301149
P-PE 36:0	0.118302	0.199215	0.23472	0.193886	1.40325	1.07297	2.64957	1.72668	0.186531	1.71312	9.18411	0.00416903
P-PE 38:0	0.0102927	0.0216177	0.0210251	0.0162348	0.241774	0.303828	0.472335	0.3594	0.0172926	0.344334	19.9123	0.000549852
O-DG 32:0	0.165821	0.0602267	0.233206	0.261813	0.107551	0.376373	0.298911	0.183155	0.180267	0.241498	1.33967	0.443539
O-DG 32:1	0.0179734	0	0.026836	0.0293622	0.0742785	0.195004	0.509771	0.0485988	0.0185429	0.206913	11.1586	0.126135
O-DG 34:1	0.181094	0.099197	0.224236	0.235169	0.576979	1.78474	0.945393	0.455027	0.184924	0.940534	5.08605	0.0462277
O-DG 34:2	0.00844664	0	0.0111395	0.0114404	0.121726	0.342985	0.209701	0.110656	0.00775662	0.196267	25.3032	0.0127223
O-DG 36:2	0.0165921	0.0158474	0.0254079	0.0242446	0.580631	1.56013	0.879354	0.253747	0.020523	0.818465	39.8804	0.0285261
O-DG 36:4	0.0132002	0.0189537	0.0163158	0.016557	0.0928766	0.491714	0.184213	0.17457	0.0162567	0.235843	14.5074	0.0463303
O-DG 38:4	0	0	0	0.00682399	0.189892	0.385479	0.215494	0.21082	0.001706	0.250421	146.789	0.00154485
O-DG 38:5	0.0534267	0.0726264	0.0781623	0.0750367	0.284838	1.52371	0.455318	0.497	0.069813	0.690215	9.88663	0.0698377
O-DG 38:6	0.0331348	0.063179	0.0559523	0.0560057	0.208151	0.968251	0.370742	0.324338	0.0520679	0.46787	8.98577	0.0504488
O-DG 40:5	0	0	0.011404	0.0112555	0	0.135677	0.0455318	0.0448349	0.00566488	0.0565108	9.97564	0.126233
O-DG 40:6	0	0	0	0.00500245	0.10371	0.549384	0.151773	0.117334	0.00125061	0.23055	184.35	0.0753453
O-DG 40:7	0	0.0128004	0	0.00842804	0.176502	0.822558	0.25141	0.181248	0.00530711	0.357929	67.4434	0.0643238
O-TG 50:2	0.28836	0.241056	0.329246	0.254873	1.63139	2.96125	1.15783	0.440793	0.278384	1.54782	5.56001	0.0540691
O-TG 52:3	0.106349	0.0854502	0.101373	0.0821171	1.29826	2.32504	0.813608	0.286593	0.0938224	1.18088	12.5863	0.0461509
O-TG 52:4	0.00780132	0.00641826	0.010143	0.0068731	0.223888	0.356275	0.112894	0.0688447	0.00780891	0.190476	24.3921	0.029327
O-TG 52:5	0.0209102	0.0242718	0.0180508	0.0127049	0.0443718	0.155581	0.0409211	0.0393287	0.0189844	0.0700507	3.6899	0.124791
O-TG 52:6	0.00865079	0.0119531	0.00649827	0.00556227	0	0	0.0116023	0.0141739	0.0081661	0.00644406	0.789124	0.683048
O-TG 54:5	0.12619	0.113213	0.0963188	0.0717362	0.217029	0.694043	0.197625	0.182236	0.101865	0.322733	3.16825	0.126491
O-TG 54:6	0.0375661	0.0452188	0.0309029	0.0234731	0.0321724	0.100636	0.0373104	0.0390951	0.0342902	0.0523035	1.52532	0.32565
O-TG 54:7	0	0.0046715	0	0.00185925	0.00994513	0.0207634	0.010808	0.00450917	0.00163269	0.0115064	7.04754	0.0323159
O-TG 56:6	0.146561	0.142805	0.117835	0.0945121	0.452185	1.71197	0.377919	0.260114	0.125428	0.700548	5.58524	0.141365
O-TG 56:7	0.057672	0.0626746	0.0467876	0.0394317	0.115618	0.449971	0.115542	0.0794362	0.0516414	0.190142	3.68196	0.163259
LPC 14:0	0.021537	0.0108728	0.019427	0.0116237	0.0387769	0.0400817	0.0291808	0.0307995	0.0158651	0.0347097	2.1878	0.0027695
LPC 16:0	0.459146	0.366872	0.452859	0.291393	1.49525	2.66433	2.14734	1.61829	0.392567	1.98131	5.04705	0.00108825
LPC 16:1	0.195667	0.130297	0.185575	0.112045	0.437324	0.590421	0.556585	0.328787	0.155896	0.478279	3.06794	0.00220103
LPC 18:0	0.406515	0.454542	0.715731	0.325385	2.53496	4.80313	4.59561	3.20819	0.475543	3.78547	7.96031	0.000980235
LPC 18:1	0.467983	0.322743	0.414994	0.276159	1.77612	3.65804	2.69033	1.98338	0.37047	2.52697	6.82098	0.00233281
LPC 18:2	0.0676181	0.0571839	0.0861151	0.0577309	0.432044	0.761493	0.608205	0.337949	0.067162	0.534923	7.96467	0.00254691
LPC 18:3	0.00307884	0.0015958	0.00293805	0.00201203	0.0105985	0.0120936	0.00747407	0.00780253	0.00240618	0.00949218	3.94491	0.000924117
LPC 20:0	0.0200755	0.0157922	0.0231011	0.0147887	0.0494189	0.0621366	0.068924	0.0419498	0.0184394	0.0556073	3.01568	0.00113173
LPC 20:1	0.0604594	0.0536525	0.0738791	0.037892	0.261414	0.364881	0.402534	0.272765	0.0564707	0.325398	5.76225	0.00027113
LPC 20:2	0.00857638	0.00661271	0.00894426	0.00564716	0.0643245	0.0966027	0.0904511	0.0589352	0.00744513	0.0775784	10.42	0.000297462
LPC 20:3	0.0202875	0.0123695	0.0190673	0.0152886	0.244075	0.326609	0.351427	0.257438	0.0167532	0.294887	17.6018	4.10004e-05
LPC 20:4	0.109958	0.0581382	0.144059	0.104504	1.0141	0.734147	0.955971	0.540828	0.104165	0.811261	7.78825	0.000666226
LPC 20:5	0.0231327	0.0186872	0.0389702	0.0294723	0.156558	0.157571	0.185324	0.044266	0.0275656	0.13593	4.93114	0.0139482
LPC 22:0	0.00772152	0.00465731	0.00712869	0.0045802	0.00901368	0.00969093	0.0157488	0.00728207	0.00602193	0.0104339	1.73264	0.0713011
LPC 22:1	0.0125121	0.0127377	0.0147578	0.00830501	0.0396815	0.0616052	0.0736593	0.0454919	0.0120782	0.0551095	4.56273	0.00153768
LPC 22:2	0.000446	0.00250638	0.000288	0.00290029	0.0217344	0.0355338	0.0344761	0.0140688	0.00153517	0.0264533	17.2315	0.00310697
LPC 22:4	0.0149394	0.00824461	0.0146297	0.00856982	0.132567	0.246915	0.1989	0.0889701	0.0115959	0.166838	14.3877	0.00441064
LPC 22:5	0.0984653	0.0585528	0.117013	0.100349	0.608678	0.791202	1.06262	0.646571	0.093595	0.777269	8.3046	0.000584225
LPC 22:6	0.0644577	0.0382339	0.0837851	0.0680276	0.412759	0.46886	0.743077	0.542773	0.0636261	0.541867	8.51644	0.000595376
LPC 24:0	0.0189586	0.0104019	0.0137233	0.0118215	0.0197941	0.0180271	0.0314794	0.0164363	0.0137263	0.0214342	1.56154	0.0953024
LPC 24:1	0.051707	0.0359643	0.0402316	0.0290967	0.135431	0.225875	0.196115	0.114906	0.0392499	0.168082	4.28236	0.00270625
LPC 26:0	0.0161676	0.00751543	0.0146469	0.0097828	0.00604392	0.0070954	0.0143774	0.0063174	0.0120282	0.00845854	0.703228	0.255319
LPE 16:0	0.0963573	0.0738599	0.0952957	0.0787769	0.0829031	0.183588	0.105465	0.107463	0.0860725	0.119855	1.39249	0.187193
LPE 16:1	0.0497049	0.0345808	0.0387452	0.0136961	0.0704481	0.105288	0.090033	0.0829599	0.0341817	0.0871824	2.55055	0.00230571
LPE 18:0	0.27845	0.190411	0.227123	0.177089	0.235333	0.401911	0.355508	0.297711	0.218268	0.322616	1.47807	0.0498385
LPE 18:1	0.250014	0.14813	0.171729	0.131033	0.262359	0.645042	0.490502	0.413928	0.175226	0.452958	2.58498	0.0161912
LPE 18:2	0.0113349	0.0128206	0.01083	0.0142717	0.0435846	0.0254902	0.0771482	0.016754	0.0123143	0.0407443	3.3087	0.077791
LPE 20:1	0.0354967	0.014514	0.0234854	0.0137051	0.0557583	0.124648	0.0553167	0.0445101	0.0218003	0.0700583	3.21364	0.0446388
LPE 20:4	0.263323	0.135617	0.1962	0.112453	0.270411	0.678968	0.356142	0.229985	0.176898	0.383877	2.17004	0.101936
LPE 20:5	0.0426446	0.0578308	0.0575889	0.0347053	0.0477057	0.0751293	0.0511357	0.0357585	0.0481924	0.0524323	1.08798	0.687695
LPS 16:0	0.0195259	0.0207513	0.0174767	0.0139914	0.0260356	0.0541696	0.0407002	0.0267941	0.0179363	0.0369249	2.05867	0.0319142
LPS 18:0	0.471887	0.313659	0.441319	0.326288	0.39148	0.569014	0.48913	0.331246	0.388288	0.445217	1.14662	0.421821
LPS 18:1	0.105045	0.0645984	0.0736787	0.0613469	0.254214	0.528535	0.322791	0.307485	0.0761673	0.353256	4.6379	0.00394352
LPS 18:2	0.00701882	0.0056736	0.00770085	0.0027944	0.0211664	0.0312384	0.0292104	0.0267623	0.00579692	0.0270944	4.67393	0.000123154
LPS 20:1	0.0306928	0.0163897	0.0278662	0.0194875	0.0795865	0.00163347	0.0033147	0.0761996	0.023609	0.0401836	1.70204	0.480613
LPS 20:4	0.00747353	0.00655645	0.00920368	0.00685646	0.0526514	0.0792345	0.0577603	0.0594083	0.00752253	0.0622636	8.27695	8.58671e-05
LPS 22:0	0.0654604	0.0324066	0.05582	0.0346596	0.0308839	0.0323527	0.0399047	0.0315188	0.0470866	0.033665	0.714959	0.159122
LPS 22:6	0.0322841	0.0207466	0.0282178	0.0219992	0.0471085	0.105603	0.0684711	0.061359	0.0258119	0.0706353	2.73654	0.0126423
LPS 24:0	0.0840734	0.0464557	0.0694843	0.0558019	0.0350653	0.0362974	0.0666803	0.0348037	0.0639538	0.0432117	0.67567	0.117182
LPS 24:1	0.150988	0.0874532	0.125571	0.0929138	0.148196	0.183905	0.176663	0.0913507	0.114232	0.150029	1.31337	0.213797
LPA 16:0	0.0138632	0.0165731	0.0140076	0.0128752	0.0272939	0.059163	0.0403677	0.0330302	0.0143298	0.0399637	2.78886	0.0104311
LPA 18:0	0.0205958	0.00645323	0.00965027	0.00545649	0.0371138	0.0632576	0.035472	0.0490443	0.010539	0.0462219	4.38582	0.00276149
LPA 18:1	0.0184017	0.0146931	0.0122967	0.00902683	0.0669913	0.131665	0.0593422	0.0608352	0.0136046	0.0797085	5.85895	0.00923153
LPA 18:2	0.00136885	0.00181428	0.00195571	0.00132595	0.0147659	0.0270889	0.00964657	0.015271	0.0016162	0.0166931	10.3286	0.00649286
LPA 20:4	0.00377713	0.00251264	0.00277904	0.00318731	0.0325843	0.0621095	0.0461047	0.0467669	0.00306403	0.0468914	15.3038	0.000348332
LPA 22:5	0.0173615	0.0103375	0.0179575	0.0121198	0.0223013	0.0593005	0.0503126	0.0468249	0.0144441	0.0446848	3.09365	0.00987976
LPA 22:6	0.01904	0.01269	0.0300672	0.0139401	0.0336351	0.0679127	0.0654966	0.0573135	0.0189343	0.0560895	2.96232	0.00544503
LPI 16:0	0.0929711	0.0672211	0.0661015	0.0624491	0.0769441	0.237858	0.107767	0.0664115	0.0721857	0.122245	1.69348	0.258818
LPI 16:1	0.00384446	0.00118628	0.00193829	0.00269782	0.152114	0	0.00216301	0.00437083	0.00241671	0.0396619	16.4115	0.358947
LPI 18:0	0.727814	0.44609	1.16653	0.40617	1.74992	3.27266	2.63036	2.12228	0.686651	2.4438	3.55902	0.00331602
LPI 18:1	0.268254	0.255776	0.22502	0.130961	0.936682	1.891	1.15926	0.849576	0.220003	1.20913	5.49598	0.00602774
LPI 18:2	0.0214618	0.0152781	0.0187297	0.0114116	0.104374	0.248696	0.100047	0.0637373	0.0167203	0.129213	7.72794	0.0333141
LPI 20:4	0.050067	0.044583	0.0656787	0.0382197	0.117746	0.228191	0.145207	0.148425	0.0496371	0.159892	3.22122	0.00410104
LPG 16:0	0.0317408	0.110181	0.0470623	0.0515845	0.102986	0.149353	0.105866	0.090539	0.0601421	0.112186	1.86535	0.0515466
LPG 16:1	0.0302439	0.0367517	0.0137294	0.0166614	0.129438	0.221173	0.153281	0.107371	0.0243466	0.152816	6.27669	0.00224392
LPG 18:0	0.00958908	0.0166219	0.0115768	0.00941321	0.00673447	0.0134621	0.0109076	0.00863417	0.0118002	0.0099346	0.841898	0.433146
LPG 18:1	0.0245439	0.0835227	0.0404007	0.0306037	0.206845	0.401281	0.227599	0.165667	0.0447677	0.250348	5.59215	0.00861359
LPG 18:2	0.0650204	0.0574734	0.0291059	0.0485217	0.269776	0.442579	0.30233	0.193897	0.0500303	0.302145	6.03924	0.0030235
LPG 18:3	0.00659523	0.00370285	0.00193991	0.00293295	0.0296529	0.0612001	0.0367315	0.0209228	0.00379274	0.0371268	9.78892	0.00868363
LPG 20:5	0.00593573	0.0057534	0.00377754	0.00670235	0.0743188	0.0841424	0.0884376	0.0396972	0.00554226	0.071649	12.9278	0.000988939
LPG 22:6	0.00504038	0.00195621	0.00295858	0.000795	0.00843472	0.0157112	0.0112466	0.00762895	0.00268754	0.0107554	4.00194	0.0074106
O-LPC 16:0	0.00707935	0.00441399	0.00748612	0.0051145	0.0372367	0.061484	0.0477485	0.0334529	0.00602349	0.0449805	7.46752	0.000837941
O-LPC 18:0	0.0241491	0.0292708	0.0459622	0.020785	0.196529	0.341123	0.259955	0.222474	0.0300418	0.25502	8.48886	0.000414039
O-LPC 20:0	0.159133	0.0429794	0.133053	0.132046	0.302154	0.538214	0.684242	0.480038	0.116803	0.501162	4.29066	0.00357582
O-LPE 16:0	0.0310416	0.0249682	0.0446271	0.0224954	0.125681	0.136961	0.124833	0.0997044	0.0307831	0.121795	3.95656	6.52718e-05
O-LPE 16:1	0.775631	0.445145	0.692484	0.562584	1.91167	3.97739	3.04476	2.17803	0.618961	2.77796	4.48811	0.00382856
O-LPE 18:0	0.0245788	0.00958857	0.0135742	0.0116298	0.0139523	0.0319724	0.0115785	0.013234	0.0148428	0.0176843	1.19144	0.643924
O-LPE 18:1	0.169534	0.0357804	0.115393	0.103036	0.201787	0.535616	0.451304	0.378819	0.105936	0.391882	3.69923	0.00944624
O-LPA 18:0	0.162592	0.0359293	0.116331	0.12795	0.263957	0.540146	0.550656	0.469318	0.1107	0.456019	4.1194	0.00295399
P-LPA 18:0	0.133704	0.0269678	0.12622	0.0690258	0.130968	0.288811	0.37671	0.347493	0.0889792	0.285996	3.21418	0.0171327
P-LPC 18:0	0.0331695	0.0222697	0.03227	0.0233797	0.0611115	0.0859262	0.0996397	0.0676096	0.0277722	0.0785718	2.82915	0.00150807
P-LPC 20:0	0.017714	0.014156	0.019692	0.0135869	0.0515389	0.0767989	0.0780367	0.0530605	0.0162872	0.0648588	3.98219	0.000602017
P-LPC 20:1	0.00266396	0.00222991	0.00423058	0.00227266	0.00817367	0.014365	0.0114451	0.00891065	0.00284928	0.0107236	3.76362	0.00178451
PIP 34:2	0.000565	0.000847	0.000673	0.000829	0.000193	0.000336	0.000655	0.00074	0.0007285	0.000481	0.660261	0.14064
PIP 36:1	0.00768633	0.0103741	0.00830416	0.00824685	0.00483685	0.00792974	0.00621813	0.00728517	0.00865285	0.00656747	0.758995	0.0592108
PIP 36:2	0.0037791	0.00485234	0.00397008	0.00486515	0.002316	0.00379428	0.004893	0.00597728	0.00436667	0.00424514	0.97217	0.888821
PIP 36:3	0.000378	0.000427	0.000372	0.000389	0.000295	0.000532	0.000905	0.00107746	0.0003915	0.000702366	1.79404	0.130648
PIP 38:2	0.00146273	0.00195658	0.00218679	0.00207823	0.000968	0.0021251	0.00201513	0.00224941	0.00192108	0.00183941	0.957488	0.815509
PIP 38:3	0.0020018	0.00340138	0.00363258	0.00188523	0.000622	0.00115081	0.00117608	0.000913	0.00273025	0.000965471	0.35362	0.00991716
PIP 38:4	0.0031613	0.00308015	0.00359767	0.00237376	0.00170295	0.00252462	0.00116734	0.00129099	0.00305322	0.00167147	0.547446	0.0132377
PIP 40:5	0.00102883	0.00097	0.00107229	0.000754	0.000267	0.000419	0.00022	0.000246	0.000956279	0.000288	0.301167	0.000204002
PIP 40:6	0.000179	0.000162	0.000189	0.00015	5.72e-05	0.000125	0.000101	8.19e-05	0.00017	9.1275e-05	0.536912	0.00337495
PIP2 34:1	0.43004	0.477376	0.452568	0.455619	0.0936482	0.103903	0.152282	0.16138	0.453901	0.127803	0.281567	2.96931e-06
PIP2 34:2	0.0651399	0.0786731	0.0662776	0.0818212	0.0148644	0.0164561	0.0422398	0.0424825	0.0729779	0.0290107	0.397527	0.00247414
PIP2 36:1	0.51889	0.682734	0.701463	0.6127	0.292913	0.443876	0.299403	0.324901	0.628947	0.340273	0.541021	0.00180541
PIP2 36:2	0.306688	0.361395	0.315367	0.347519	0.116234	0.152102	0.241572	0.253446	0.332742	0.190838	0.573532	0.00764029
PIP2 36:3	0.0298371	0.0314151	0.0312053	0.028577	0.0156004	0.0209663	0.0482664	0.0529172	0.0302586	0.0344376	1.13811	0.674201
PIP2 38:2	0.113889	0.140219	0.17844	0.149795	0.0461667	0.109638	0.0920997	0.0910241	0.145586	0.0847321	0.582007	0.0185339
PIP2 38:3	0.286017	0.299391	0.349558	0.225105	0.0714798	0.113675	0.0709224	0.0685468	0.290018	0.081156	0.279831	0.000288098
PIP2 38:4	0.250159	0.277887	0.330647	0.186298	0.0926675	0.115432	0.0532121	0.0622474	0.261248	0.0808897	0.309629	0.00163006
PIP2 40:5	0.0947189	0.0808856	0.101485	0.0645612	0.0132926	0.0229838	0.0124902	0.00893579	0.0854128	0.0144256	0.168893	0.000182527
PIP2 40:6	0.0258913	0.0224068	0.0293632	0.0171598	0.00722054	0.0101722	0.0045978	0.00500525	0.0237053	0.00674894	0.284702	0.00110429
MiaPaCa2_classes
	MiaPaca2-Parental_1	MiaPaca2-Parental_2	MiaPaca2-Parental_3	MiaPaca2-Parental_4	MiaPaca2-CSC_1	MiaPaca2-CSC_2	MiaPaca2-CSC_3	MiaPaca2-CSC_4	MIAPaCa2_Parental_average	MIAPaCa2_CSC_average	Fold change	p-value
PA	118.232	2.0063	3.1364	2.7967	5.74825	6.1151	2.52533	4.00808	31.5428	4.59919	0.145808	0.387299
DG	3.94631	4.27421	3.69905	3.36293	15.4208	50.4762	20.9811	15.3046	3.82063	25.5456	6.68625	0.0417129
PC	36.8904	53.5788	13.2372	29.979	160.732	135.68	243.614	162.647	33.4214	175.668	5.25617	0.00124829
PE	14.7718	21.5795	16.831	14.1259	33.7723	50.3776	42.8343	42.6604	16.8271	42.4111	2.52041	0.000515911
PI	9.73346	13.2738	11.9714	9.41679	42.4624	40.1981	64.3435	37.5053	11.0988	46.1273	4.15605	0.00134647
PS	9.22272	13.2427	9.18751	7.97324	37.8993	33.3283	39.2293	31.5917	9.90654	35.5122	3.58472	2.12577e-05
PG	2.10408	3.82007	3.32553	2.79916	8.73747	4.49906	9.85722	4.58514	3.01221	6.91972	2.29722	0.034892
SM	10.4177	16.1947	14.9091	12.0092	94.6308	77.306	151.79	82.102	13.3827	101.457	7.58124	0.00219041
dhSM	0.21282	0.294521	0.389807	0.380481	2.61093	2.41872	6.20908	2.71645	0.319407	3.4888	10.9227	0.0130848
TG	43.1683	83.8477	50.2942	38.2467	307.554	530.657	178.88	83.4987	53.8892	275.147	5.10579	0.0633162
CL	9.64898	43.2749	27.949	35.8812	138.298	245.818	236.682	148.27	29.1885	192.267	6.58708	0.00142989
Cer	4.81592	7.31095	8.3718	4.88038	20.0244	15.3441	21.1307	0	6.34476	18.8331	2.96828	0.00100507
dhCer	0.409908	0.49692	0.781256	0.575462	1.37211	0.766643	1.88063	0	0.565886	1.00484	1.7757	0.328424
SG	0.00863178	0.0194506	0.0551278	0.0633281	0.0492562	0.175649	0.0330583	0.121613	0.0366346	0.0948941	2.59029	0.153612
FA	1.20237	3.26215	2.69453	3.03781	8.36654	3.69462	12.2942	5.94623	2.54921	7.5754	2.97166	0.0380619
CE	224.869	493.722	260.026	115.064	279.522	1118.51	119.804	186.429	273.42	426.066	1.55828	0.558298
CH 27:0	0.532892	0.729989	0.708741	0.597947	2.97405	2.0806	5.48553	2.51449	0.642392	3.26367	5.08049	0.0139676
O-PC	7.44514	11.9209	9.0866	8.36317	92.1985	71.7589	161.084	85.4711	9.20394	102.628	11.1504	0.00339992
P-PC	2.93201	4.25136	4.04018	3.62014	30.0933	28.727	62.5032	33.0997	3.71092	38.6058	10.4033	0.00482672
O-PE	16.4434	30.2808	18.8989	15.6926	127.213	130.42	174.592	126.413	20.3289	139.659	6.86999	6.4412e-05
P-PE	1.477	2.53066	2.15904	1.77223	15.1793	20.2279	26.5633	19.7505	1.98473	20.4302	10.2937	0.000226589
O-DG	0.489689	0.342831	0.68266	0.741139	2.51714	9.136	4.51761	2.60133	0.56408	4.69302	8.31978	0.0376791
O-TG	0.800061	0.737732	0.757155	0.593143	4.02486	8.77553	2.87606	1.41512	0.722023	4.27289	5.91795	0.0674414
LPC	2.14941	1.68817	2.49186	1.52737	9.90066	16.1363	15.0598	10.2142	1.96421	12.8278	6.53076	0.000553115
LPE	1.02733	0.667764	0.820997	0.575729	1.0685	2.24006	1.58125	1.22907	0.772954	1.52972	1.97906	0.0345373
LPS	0.974449	0.61469	0.856338	0.63614	1.08639	1.62198	1.29463	1.04693	0.770404	1.26248	1.63873	0.0206595
LPA	0.0944083	0.0650738	0.088714	0.0579316	0.234686	0.470498	0.306742	0.309086	0.0765319	0.330253	4.31523	0.00242242
LPI	1.16441	0.830134	1.544	0.651909	3.13777	5.87841	4.1448	3.2548	1.04761	4.10395	3.91743	0.00364397
LPG	0.178709	0.315963	0.150551	0.167215	0.828187	1.3889	0.936399	0.634357	0.20311	0.946961	4.66232	0.00400686
O-LPC	0.190362	0.0766642	0.186501	0.157945	0.53592	0.940821	0.991945	0.735964	0.152868	0.801163	5.24087	0.000942672
O-LPE	1.00079	0.515482	0.866078	0.699746	2.25309	4.68194	3.63247	2.66978	0.770523	3.30932	4.29491	0.00366778
O-LPA 18:0	0.162592	0.0359293	0.116331	0.12795	0.263957	0.540146	0.550656	0.469318	0.1107	0.456019	4.1194	0.00295399
P-LPA 18:0	0.133704	0.0269678	0.12622	0.0690258	0.130968	0.288811	0.37671	0.347493	0.0889792	0.285996	3.21418	0.0171327
P-LPC	0.0535475	0.0386556	0.0561927	0.0392392	0.120824	0.17709	0.189122	0.129581	0.0469087	0.154154	3.28626	0.000891513
PIP	0.0202421	0.0260705	0.0239976	0.0215712	0.011258	0.0189366	0.0173507	0.0198612	0.0229703	0.0168516	0.733625	0.0391204
PIP2	2.12127	2.45238	2.55637	2.16916	0.764087	1.1092	1.01709	1.07089	2.3248	0.990316	0.42598	5.3676e-05

## Sheet: PC1J_species_classes
PC1J_species
	PC1J-Parental_1	PC1J-Parental_2	PC1J-Parental_3	PC1J-Parental_4	PC1J-CSC_1	PC1J-CSC_2	PC1J-CSC_3	PC1J-CSC_4	PC1J_Parental_average	PC1J_CSC_average	CSC/P	p-value
PA 32:0	0.00342294	0.380122	3.15786	0.190362	0.656814	1.36983	0.271186	0.514039	0.932942	0.702966	0.753495	0.77863
PA 32:1	0.00374894	0	0	0.236887	0.756363	1.58057	0.524562	0.36862	0.0601589	0.807528	13.4233	0.0352379
PA 34:0	0.058353	0.207365	1.91487	0.0697865	0	0	0	0.481379	0.562594	0.120345	0.21391	0.380938
PA 34:1	0.0440093	1.85806	3.10747	1.15536	8.56938	16.2272	6.43493	5.34331	1.54122	9.14369	5.93275	0.0241086
PA 34:2	0	0	0	0.19627	0.983206	2.0165	0.855123	0.652021	0.0490676	1.12671	22.9625	0.0128908
PA 36:1	0.0847586	9.53141	11.2205	3.00082	19.1913	14.9627	17.7535	8.89424	5.95937	15.2004	2.55068	0.0380499
PA 36:2	0.0248734	1.25951	3.14106	0.798668	6.78366	9.06192	5.73398	4.53166	1.30603	6.52781	4.99822	0.00423397
PA 38:2	0.0105622	1.0042	0.796184	0.324507	2.03202	1.12747	2.88423	1.57594	0.533864	1.90491	3.56817	0.0202028
PA 38:3	0.00518331	0.258426	0	0.285361	1.45717	0.946985	2.02832	1.63113	0.137243	1.5159	11.0454	0.00114197
PA 38:4	0.00573751	0	0	0.181016	0.499577	0	0.332136	0.252078	0.0466883	0.270948	5.80333	0.0949597
DG 32:0	0.13175	0.101327	0.0627957	0.103387	0.0582382	0.118491	0.0830364	0.0829218	0.0998149	0.0856719	0.858307	0.480746
DG 32:1	0.104955	0.278571	0.0941019	0.232929	0.0569012	0.0964024	0.0875819	0.0836967	0.177639	0.0811456	0.456799	0.0852611
DG 34:0	0.160873	0.0867566	0.0667278	0.0813571	0.0903811	0.229994	0.155283	0.169838	0.0989286	0.161374	1.63122	0.129747
DG 34:1	1.22335	1.21603	0.721304	1.45985	0.775396	1.78085	1.47567	1.3518	1.15513	1.34593	1.16517	0.493206
DG 34:2	0.203831	0.492076	0.184352	0.420881	0.196066	0.426883	0.35263	0.334533	0.325285	0.327528	1.0069	0.981135
DG 36:1	1.50087	1.34425	0.986864	1.63134	1.0646	2.75378	2.42368	2.27108	1.36583	2.12828	1.55823	0.10114
DG 36:3	0.158444	0.217501	0.109804	0.22012	0.161841	0.459773	0.386183	0.260235	0.176467	0.317008	1.79641	0.0958148
DG 38:2	0.584261	0.60189	0.364475	0.70741	0.524561	1.33049	1.47322	1.20387	0.564509	1.13303	2.00712	0.0429533
DG 38:3	0.667444	0.515255	0.32526	0.621862	0.561158	1.22064	1.58049	1.05904	0.532455	1.10533	2.07591	0.0436299
DG 38:4	0.68923	0.33104	0.204614	0.345479	0.071568	0.137118	0.539941	0.146637	0.392591	0.223816	0.5701	0.300158
DG 38:5	0.0641697	0.0389861	0.028143	0.0391543	0.0250895	0.0295801	0.0529214	0.0371117	0.0426133	0.0361757	0.848929	0.534655
DG 38:7	0.0229743	0.0168355	0.0214885	0.0196106	0.0414769	0.0866652	0.0868912	0.132154	0.0202272	0.0867968	4.29109	0.0115404
DG 40:3	0.0295102	0.0327579	0.0183301	0.0440897	0.0605888	0.156241	0.099764	0.135775	0.031172	0.113092	3.62801	0.00922204
DG 40:4	0.0588222	0.0327635	0.0249135	0.0417865	0.0662817	0.183502	0.199528	0.151615	0.0395715	0.150232	3.79647	0.0111178
DG 40:5	0.0590203	0.0309251	0.0364475	0.0394833	0.0186046	0.0459773	0.0682972	0.0340801	0.0414691	0.0417398	1.00653	0.982917
DG 40:6	0.0707055	0.0429206	0.0385236	0.0493542	0.0242266	0.0314982	0.0822427	0.0696976	0.050376	0.0519163	1.03058	0.925934
PC 28:0	0.037904	0.0361709	0.0124138	0.024171	0.159954	0.539599	0.129588	0.247962	0.0276649	0.269276	9.73347	0.0418905
PC 30:0	0.514609	0.784284	0.291806	0.646197	2.07099	5.79297	2.2318	3.46968	0.559224	3.39136	6.0644	0.0170035
PC 30:1	0.234064	0.370886	0.11736	0.297591	0.614561	1.72025	0.607946	0.918708	0.254975	0.965365	3.78611	0.0376473
PC 32:0	0.98764	2.05946	0.749401	1.89309	4.28485	11.115	4.72736	6.67153	1.4224	6.69969	4.71014	0.0161866
PC 32:1	3.20932	5.76834	2.16857	5.10708	7.53447	18.6724	8.55904	12.4871	4.06333	11.8132	2.90728	0.0267426
PC 32:2	0.392874	1.07747	0.277454	0.88427	0.917632	2.41128	1.05591	1.48064	0.658018	1.46636	2.22846	0.082245
PC 34:0	0.036244	0.0157656	0.00982419	0.0120866	0.0323744	0.0901762	0.0394365	0.0303283	0.0184801	0.0480788	2.60166	0.103048
PC 34:1	8.10551	12.7512	6.3777	11.9016	21.2962	49.5438	26.7148	33.8018	9.78402	32.8392	3.35641	0.0106895
PC 34:2	3.1261	6.63999	2.47141	6.00791	8.7545	19.5534	10.7182	12.6647	4.56135	12.9227	2.83309	0.0173233
PC 34:3	0.132526	0.29319	0.0998198	0.259046	0.378839	0.918935	0.457559	0.560144	0.196145	0.578869	2.95123	0.0245144
PC 34:4	0.0113986	0.0119498	0.00681241	0.015218	0.0217877	0.0702697	0.0275176	0.0461401	0.0113447	0.0414288	3.65182	0.0346955
PC 36:1	4.78562	6.24285	4.01785	5.83682	16.7507	35.1358	19.7559	23.0097	5.22078	23.663	4.53247	0.00394011
PC 36:2	6.58376	12.0914	6.05876	11.7315	24.8319	50.5728	29.9944	33.534	9.11636	34.7333	3.80999	0.00450254
PC 36:3	0.74148	1.41464	0.62507	1.33774	2.65187	5.52831	2.97574	3.54104	1.02973	3.67424	3.56815	0.00785691
PC 36:4	0.145253	0.250678	0.126609	0.228436	0.335904	0.802781	0.318372	0.587795	0.187744	0.511213	2.72293	0.0347339
PC 36:5	0.0450975	0.0725935	0.0387479	0.0640529	0.0850283	0.160262	0.0831926	0.189985	0.0551229	0.129617	2.35142	0.0380123
PC 36:6	0.00672296	0.00845462	0.00564902	0.00789324	0.0145237	0.0336598	0.0149587	0.0401931	0.00717996	0.0258338	3.59805	0.0296314
PC 38:1	0.0608677	0.0386309	0.0374723	0.0460021	0.104391	0	0	0	0.0457433	0.0260978	0.570528	0.488792
PC 38:2	0	0.691196	0	0.770902	3.25801	8.32187	0.0131188	5.72632	0.365525	4.32983	11.8455	0.068038
PC 38:3	0.528443	1.16543	0.542152	1.23571	3.72946	8.86588	4.71158	6.43096	0.867934	5.93447	6.83746	0.00438702
PC 38:4	0.329239	0.570255	0.322102	0.578177	1.57429	3.64633	1.79984	2.71153	0.449943	2.433	5.40734	0.00606123
PC 38:5	0.224934	0.351096	0.226428	0.346339	0.54637	1.19976	0.543952	1.03466	0.287199	0.831186	2.89411	0.0196098
PC 38:6	0.101538	0.153192	0.102849	0.149079	0.196154	0.44991	0.207982	0.448651	0.126665	0.325674	2.57115	0.0340126
PC 40:0	0.00221016	0	0.000932	0.00193398	0.00368983	0.0131247	0.00831926	0.00957935	0.00126903	0.00867828	6.83849	0.0103322
PC 40:1	0.0124643	0.0113964	0.00734642	0.014366	0.0378455	0.120337	0.0591147	0.0753578	0.0113933	0.0731638	6.42167	0.0125612
PC 40:2	0.0323706	0.0423361	0.0255131	0.0513618	0.181001	0.59841	0.255977	0.404053	0.0378954	0.35986	9.49615	0.0129558
PC 40:3	0.0228188	0.0513095	0.0226428	0.0595182	0.216359	0.641049	0.323171	0.491464	0.0390723	0.418011	10.6984	0.00685109
PC 40:4	0.0249615	0.0491504	0.0240779	0.0525022	0.273606	0.801311	0.404764	0.576199	0.037673	0.51397	13.6429	0.00590315
PC 40:5	0.0835548	0.112145	0.082758	0.132641	0.23488	0.64693	0.325571	0.528926	0.102775	0.434077	4.22358	0.0128224
PC 40:6	0.138336	0.194972	0.143033	0.205763	0.247508	0.627816	0.33357	0.596714	0.170526	0.451402	2.64712	0.0267656
PC 40:7	0.19782	0.167119	0.167429	0.172319	0.223936	0.524896	0.262377	0.566388	0.176172	0.394399	2.23872	0.0485167
PE 30:0	0.00273041	0.00386034	0.00227379	0.00310053	0.030646	0.174807	0.0264052	0.245785	0.00299127	0.119411	39.9198	0.0763253
PE 30:1	0.0033857	0.00321899	0.00185844	0.00251779	0.0217574	0.118447	0.0208003	0.134548	0.00274523	0.0738881	26.9151	0.0587661
PE 32:0	0.020205	0.021012	0.0146438	0.0197064	0.11542	0.0777591	0.13078	0.205632	0.0188918	0.132398	7.00822	0.00553578
PE 32:1	0.172016	0.174082	0.100643	0.154359	0.559854	2.5558	0.68255	3.46798	0.150275	1.81655	12.0881	0.058723
PE 32:2	0.0378844	0.026998	0.0162946	0.0223309	0.109848	0.545519	0.128289	0.674783	0.025877	0.36461	14.0901	0.0572843
PE 34:0	0	0.0110557	0.0132593	0.0117882	0.100031	0.337559	0.201776	0.482572	0.00902582	0.280484	31.0758	0.0171478
PE 34:1	1.43346	1.50871	1.03838	1.48576	4.93521	18.7767	7.01233	0.113143	1.36658	7.70935	5.64134	0.160656
PE 34:2	0.70308	0.60104	0.434523	0.556049	3.3432	0.0273362	4.69564	16.7264	0.573673	6.19816	10.8043	0.173686
PE 34:3	0.0190105	0.0174693	0.0128866	0.0149911	0.0681907	0.310433	0.110603	0.429407	0.0160893	0.229659	14.274	0.0457364
PE 36:1	3.51529	4.78247	3.34394	4.80412	14.1949	48.2217	21.7963	70.3397	4.11145	38.6381	9.39769	0.0361479
PE 36:2	2.73041	2.58985	2.13001	2.59786	23.2167	0.0801702	36.7431	103.467	2.51203	40.8767	16.2724	0.134619
PE 36:3	0.277478	0.231498	0.202884	0.226868	1.72467	0.0488255	2.62807	0.0575239	0.234682	1.11477	4.75013	0.218381
PE 36:4	0.0709906	0.0836814	0.0692255	0.0778469	0.130677	0.479213	0.179356	0.695231	0.0754361	0.371119	4.91965	0.0675
PE 36:5	0.0261095	0.0320066	0.0256134	0.0292704	0.022288	0.0774577	0.0277753	0.140273	0.02825	0.0669485	2.36986	0.208289
PE 36:6	0.0035548	0.00281122	0.00247037	0.00405693	0	0.0112721	0	0.0118598	0.00322333	0.00578297	1.7941	0.475066
PE 38:1	0.0460756	0.0273728	0.0282797	0.0274911	0.245434	1.03076	0.479528	1.37819	0.0323048	0.783479	24.2527	0.0268116
PE 38:2	0.192494	0.227833	0.218326	0.275356	3.95347	13.5928	6.70094	20.2435	0.228502	11.1227	48.6764	0.0245977
PE 38:3	0.45393	0.424515	0.526113	0.520462	5.37301	20.4645	9.0799	27.3185	0.481255	15.559	32.33	0.0247745
PE 38:4	1.45394	1.63698	1.52296	1.62811	2.41454	9.07189	4.18498	12.8004	1.5605	7.11796	4.56134	0.0567096
PE 38:5	0.593864	0.641354	0.644329	0.645017	0.863661	3.13447	1.45727	5.0711	0.631141	2.63163	4.16963	0.0785563
PE 38:6	0.121844	0.136211	0.138451	0.134341	0.209614	0.750465	0.396078	1.39864	0.132712	0.6887	5.18943	0.0779773
PE 38:7	0.00716121	0.00897658	0.00736694	0.0100296	0.00913662	0.0340573	0.0148218	0.0850636	0.00838359	0.0357698	4.26665	0.16426
PE 40:1	0.0559733	0.0281585	0.0299799	0.0328736	0.0680581	0.0304406	0.104375	0.060526	0.0367464	0.06585	1.79201	0.128614
PE 40:2	0.048806	0.0361569	0.0347129	0.0415557	0.317074	1.39846	0.533086	1.81987	0.0403079	1.01712	25.2338	0.0333019
PE 40:3	0.0395909	0.047401	0.0384902	0.0547152	0.546587	0.165487	0.901763	2.91997	0.0450493	1.13345	25.1602	0.12676
PE 40:4	0.048806	0.0473397	0.0475412	0.0538256	0.460354	0.192964	0.808348	0.0813049	0.0493781	0.385743	7.81202	0.0828182
PE 40:5	0.226282	0.291358	0.301929	0.323398	0.443107	0.0491445	0.789665	2.50692	0.285742	0.94721	3.31491	0.267982
PE 40:6	0.464169	0.629138	0.617704	0.667259	0.549241	2.16399	1.12471	3.95055	0.594567	1.94712	3.27486	0.120596
PE 40:7	0.146418	0.176525	0.200221	0.188612	0.367487	0.0157628	0.711197	3.08355	0.177944	1.0445	5.86982	0.258582
PI 30:0	0.0065264	0.00143175	0.00135182	0	0.00298091	0	0	0.00801711	0.00232749	0.0027495	1.18132	0.864849
PI 30:1	0.00357263	0.00274997	0.00185209	0.00219341	0.0026838	0.00596344	0.00287283	0.0131064	0.00259202	0.00615661	2.37521	0.198183
PI 32:0	0.0771604	0.0188833	0.033514	0.0146744	0.0736531	0.0866779	0.0216395	0.0778722	0.036058	0.0649607	1.80156	0.208077
PI 32:1	0.329781	0.369274	0.212927	0.289455	0.410305	0.797436	0.34911	0.982977	0.300359	0.634957	2.11399	0.0760405
PI 32:2	0.017694	0.0251778	0.0114905	0.0177148	0.0308065	0.0576928	0.0354973	0.0638297	0.0180193	0.0469566	2.60591	0.0150917
PI 34:1	1.94064	2.18487	1.49175	1.86455	3.22863	6.22694	3.08602	5.65957	1.87045	4.55029	2.43272	0.0175573
PI 34:2	0.900557	0.903602	0.614843	0.750784	1.87664	3.6058	1.99872	2.76595	0.792446	2.56178	3.23275	0.00476622
PI 34:3	0.014671	0.0178762	0.00932343	0.0131853	0.030302	0.0606052	0.0377358	0.0540425	0.013764	0.0456714	3.31818	0.00455165
PI 36:1	2.3888	3.27311	2.31322	3.05588	5.95279	11.3028	5.96951	9.36169	2.75775	8.1467	2.95411	0.00704335
PI 36:2	2.72704	2.70521	2.39889	2.54708	8.44152	16.5728	10.1802	11.3191	2.59456	11.6284	4.48185	0.00210698
PI 36:3	0.420683	0.374869	0.297342	0.335061	1.01567	1.94158	1.35913	1.57872	0.356989	1.47378	4.12836	0.00126463
PI 36:4	0.207593	0.116377	0.117929	0.10331	0.104931	0.192078	0.164695	0.205106	0.136302	0.166702	1.22303	0.388636
PI 36:5	0.00959454	0.00891906	0.0071986	0.00686332	0.00701961	0.0189522	0.00836585	0.0214709	0.00814388	0.0139522	1.71321	0.169437
PI 38:1	0.0101471	0.00118056	0.00119189	0	0	0	0.00969708	0	0.00312989	0.00242427	0.774554	0.841554
PI 38:2	0.799086	1.65614	0	1.56982	3.26563	5.76234	3.77891	6.68084	1.00626	4.87193	4.84162	0.00501533
PI 38:3	1.86665	2.33034	1.65806	2.22133	7.12989	13.7991	0.634261	12.4681	2.01909	8.50783	4.21369	0.0736414
PI 38:4	2.05691	1.87714	1.9302	1.87076	3.18155	5.72074	5.32992	4.51063	1.93375	4.68571	2.42312	0.00274063
PI 38:5	0.54118	0.332906	0.388056	0.316446	0.639	1.19269	0.970046	1.03404	0.394647	0.958944	2.42988	0.00439586
PI 38:6	0.0543294	0.0386059	0.0438453	0.0338163	0.0813884	0.166421	0.111928	0.185957	0.0426492	0.136424	3.19874	0.00871518
PI 40:1	0.0019748	0.000511	0.000989	0.000743	0.00271558	0.00407742	0	0.00410363	0.00105445	0.00272416	2.58349	0.151568
PI 40:2	0.0175424	0.0293741	0.0264584	0.0325753	0.0558284	0.106787	0.065025	0.0957445	0.0264875	0.0808463	3.05224	0.00496114
PI 40:3	0.0361491	0.0455997	0.0345219	0.0434338	0.269725	0.496491	0.337384	0.42085	0.0399261	0.381113	9.54544	0.000456052
PI 40:4	0.0640537	0.0727358	0.065516	0.0698043	0.320173	0.583862	0.408272	0.455318	0.0680274	0.441906	6.496	0.000497334
PI 40:5	0.134238	0.14743	0.185713	0.137747	0	0	0.628931	0.689361	0.151282	0.329573	2.17853	0.386709
PI 40:6	0.137832	0.163096	0.192516	0.15388	0.396853	0.714226	0.607611	0.859573	0.161831	0.644566	3.98296	0.00264927
PI 40:7	0.0262134	0.0191483	0.0294822	0.01771	0	0	0.153502	0.222553	0.0231385	0.0940136	4.06309	0.2537
PS 32:0	0.000806	0.00521689	0.000546	0.00575756	0.00761421	0.0110426	0.0106301	0.0133017	0.00308161	0.0106472	3.45506	0.00595838
PS 32:1	0.0145599	0.0279567	0.010485	0.0272399	0.00879067	0.0153241	0.0107542	0.0166045	0.0200604	0.0128684	0.641482	0.185005
PS 34:1	0.981769	1.32019	0.765478	1.23434	0.792053	1.19503	1.62405	1.10423	1.07545	1.17884	1.09614	0.644365
PS 34:2	0.0624171	0.087303	0.0465319	0.082831	0.0603886	0.0952995	0.120081	0.081783	0.0697708	0.089388	1.28117	0.257291
PS 36:1	6.27422	9.79497	6.65903	9.74482	8.27061	12.2024	27.8549	9.00567	8.11826	14.3334	1.76557	0.232982
PS 36:2	0.812723	1.00789	0.740584	0.998844	1.27779	1.91103	3.06108	1.32062	0.89001	1.89263	2.12653	0.054571
PS 36:3	0.0334842	0.0351341	0.0276319	0.0350814	0.0459478	0.0690795	0.103348	0.0544159	0.0328329	0.0681979	2.07712	0.0325187
PS 36:4	0.0239102	0.0368392	0.0214977	0.0321255	0.0147456	0.0136862	0.0231075	0.0128394	0.0285932	0.0160946	0.562884	0.0266993
PS 36:5	0.00142714	0.00186672	0.000734	0.00107193	0	0	0	0	0.00127495	0	0	0.00191639
PS 38:1	0.180424	0.166089	0.168032	0.16891	0.133468	0.363046	0.598437	0.23612	0.170864	0.332768	1.94756	0.157558
PS 38:2	0.419365	0.571373	0.460531	0.56926	1.33905	2.13289	3.61228	1.43518	0.505132	2.12985	4.21642	0.0214617
PS 38:3	0.367351	0.562856	0.435638	0.564387	0.717661	1.10426	2.22445	0.773279	0.482558	1.20491	2.49693	0.0872246
PS 38:4	0	0.621768	0.520898	0.576569	0.336076	0.378677	0.799228	0.318222	0.429809	0.458051	1.06571	0.883369
PS 38:5	0.0542899	0.0562564	0.0551766	0.0507309	0.0437598	0.0490459	0.100396	0.041687	0.0541134	0.0587221	1.08517	0.753679
PS 38:6	0.00269264	0.0021377	0.00214218	0.00213165	0.00138364	0.00256213	0.00421962	0.0041232	0.00227604	0.00307215	1.34977	0.294414
PS 40:1	0.154417	0.16325	0.163053	0.163226	0.0656398	0.117486	0.152562	0.091966	0.160986	0.106913	0.664114	0.0274343
PS 40:2	0.0998023	0.16041	0.124468	0.163226	0.203483	0.352457	0.475403	0.25235	0.136977	0.320923	2.34291	0.02506
PS 40:3	0.0412863	0.116404	0.0647233	0.11369	0.168475	0.303547	0.421268	0.191569	0.0840258	0.271215	3.22776	0.0219171
PS 40:4	0.0396609	0.0522717	0.0415287	0.0507759	0.0704534	0.114964	0.197839	0.0715999	0.0460593	0.113714	2.46886	0.0654068
PS 40:5	0.11118	0.262619	0.216574	0.254989	0.0603886	0.0771472	0.190949	0.0655537	0.211341	0.0985095	0.466117	0.0520225
PS 40:6	0.233739	0.350632	0.34042	0.343505	0.0888325	0.123032	0.278549	0.144791	0.317074	0.158801	0.500833	0.0194631
PS 40:7	0.0166802	0.0151276	0.0153554	0.0130609	0.0135282	0.0178886	0.0308996	0.0208896	0.015056	0.0208015	1.38161	0.177827
PG 28:0	0.00111453	0.000947	0.00101962	0.00105767	0.00430072	0.00872433	0.00442238	0.00497966	0.0010347	0.00560677	5.41872	0.00480485
PG 30:0	0.0165722	0.00716005	0.011534	0.00611543	0.0398292	0.0977389	0.0307812	0.0737547	0.0103454	0.060526	5.85051	0.0184761
PG 30:1	0.00349043	0.00245426	0.00218323	0.00213823	0.00770889	0.00783022	0.00769531	0.0100813	0.00256654	0.00832892	3.2452	0.000129953
PG 32:0	0.227905	0.129398	0.239434	0.128381	0.25945	0.638635	0.181181	0.514974	0.181279	0.39856	2.19859	0.098925
PG 32:1	0.0794879	0.0543474	0.0503009	0.0494439	0.157908	0.360412	0.149523	0.228683	0.058395	0.224131	3.83819	0.015181
PG 32:2	0.00789572	0.00541798	0.0038903	0.00446335	0.0413847	0.0560888	0.0448081	0.0951392	0.00541684	0.0593552	10.9575	0.00476158
PG 34:0	0.063649	0.0204018	0.0460331	0.13185	0.247845	0.571995	0.239626	0.33997	0.0654836	0.349859	5.3427	0.0126888
PG 34:1	1.71588	1.12577	1.25638	1.11466	1.29725	2.81555	1.40756	1.71949	1.30317	1.80996	1.38889	0.224826
PG 34:2	0.0830077	0.0608173	0.0587	0.0568171	0.318717	0.683062	0.314631	0.493153	0.0648355	0.45239	6.97751	0.00446029
PG 34:3	0.00322645	0.00211782	0.0017301	0.0016568	0.0249088	0.0499246	0.0292714	0.0475696	0.00218279	0.0379186	17.3716	0.00133916
PG 36:0	0.00718618	0.00448581	0.00602447	0.00317915	0.00857924	0.0146613	0.012858	0	0.0052189	0.00902463	1.72922	0.30357
PG 36:1	0.413572	0.381294	0.34808	0.386009	0.605106	1.2384	0.779271	0.759368	0.382239	0.845535	2.21206	0.0149496
PG 36:2	0.390107	0.217821	0.289895	0.215992	0.638263	1.42166	0.691603	0.77246	0.278454	0.880996	3.16389	0.0180384
PG 36:3	0.0184787	0.013328	0.0149324	0.012014	0.101956	0.224355	0.112507	0.163657	0.0146883	0.150619	10.2543	0.00287024
PG 36:4	0.00428238	0.00394234	0.00392878	0.00368661	0.0189821	0.0403173	0.0203585	0.0342588	0.00396002	0.0284792	7.19167	0.00340807
PG 36:5	0.000774	0.00069	0.000962	0.000694	0.00255298	0.00541661	0.00304926	0.00460246	0.00078	0.00390533	5.00683	0.00344045
PG 36:6	0.0113219	0.0121635	0.011431	0.00824065	0.0187749	0.0237128	0.0183129	0.0235229	0.0107893	0.0210809	1.95388	0.000939202
PG 38:1	0.00624758	0	0.00478353	0	0.0138014	0.0285997	0.0223553	0.0105613	0.00275778	0.0188294	6.82776	0.0107433
PG 38:2	0.0124072	0.00819524	0.0125124	0.00919206	0.0576094	0.130504	0.076466	0.0536794	0.0105767	0.0795646	7.52263	0.0080619
PG 38:3	0.00915138	0.00789331	0.00947438	0.00729479	0.0625829	0.14161	0.0745178	0.0698269	0.00845346	0.0871345	10.3075	0.00513628
PG 38:4	0.00684411	0.00579718	0.00710843	0.0058792	0.0370253	0.0849662	0.039837	0.0519338	0.00640723	0.0534406	8.34066	0.00522982
PG 38:5	0.00648223	0.00573667	0.00705429	0.00498776	0.0184433	0.0413169	0.0226476	0.0312475	0.00606524	0.0284138	4.6847	0.00456903
PG 38:6	0.00608702	0.00535179	0.00699527	0.0053043	0.00918222	0.0187973	0.0126616	0.0172325	0.0059346	0.0144684	2.43798	0.00862594
PG 38:7	0.0789013	0.119909	0.0865052	0.0906471	0.176144	0.292106	0.196766	0.265779	0.0939907	0.232699	2.47576	0.00304428
PG 40:1	0.00146754	0	0	0	0.00184979	0.00337864	0.00300581	0.00190527	0.000366884	0.00253488	6.9092	0.00661932
PG 40:2	0.000496	0	0	0	0.00256548	0.00666402	0.00391584	0.00282799	0.000124	0.00399333	32.2043	0.00640144
PG 40:3	0.00530897	0.00487401	0.00506673	0.00438056	0.0022878	0.00621975	0.003872	0.00271452	0.00490757	0.00377352	0.768918	0.255917
PG 40:4	0.00724484	0.00961862	0.00689982	0.00967192	0.00279343	0.00710828	0.00349698	0.00293273	0.0083588	0.00408286	0.48845	0.01479
PG 40:5	0.00139324	0.00135868	0.00183823	0.00135754	0.00484914	0.010718	0.00691603	0.00680812	0.00148692	0.00732281	4.92481	0.00321359
PG 40:6	0.00340244	0.00394234	0.00633342	0.00389045	0.0132626	0.0280999	0.0206994	0.0231738	0.00439216	0.0213089	4.85158	0.00174212
PG 40:7	0	0.00785017	0.00968034	0.00759007	0.0295093	0.0638635	0.0432009	0.0680812	0.00628015	0.0511637	8.1469	0.00290161
SM 14:0	0.553407	0.56864	0.438684	0.524997	1.36337	2.085	1.66108	1.80062	0.521432	1.72752	3.31302	0.000219404
SM 16:0	9.29906	11.2145	8.80887	10.8919	20.031	34.7052	25.839	0.284952	10.0536	20.2151	2.01073	0.214436
SM 16:1	0.746193	0.84109	0.660372	0.792247	0.55164	0.929508	0.666482	0.82164	0.759975	0.742318	0.976765	0.853847
SM 18:0	0.342478	0.290538	0.29793	0.291005	0.466692	1.05057	0.745435	0.874085	0.305488	0.784196	2.56703	0.00822499
SM 18:1	0.0846744	0.065582	0.0694975	0.0650471	0.0623054	0.138552	0.109713	0.117127	0.0712002	0.106924	1.50174	0.0765812
SM 20:0	0.105087	0.0690478	0.0863731	0.0740872	0.0576458	0.177562	0.101179	0.193173	0.0836488	0.13239	1.58269	0.190135
SM 20:1	0.0191677	0.013005	0.0174512	0.0140434	0.0112546	0.0416605	0.0213351	0.0359901	0.0159168	0.0275601	1.73151	0.150574
SM 22:0	0.622961	0.427328	0.5724	0.544002	0.426839	1.11111	0.729029	1.12757	0.541673	0.848636	1.56669	0.126532
SM 22:1	0.278972	0.163922	0.240455	0.197171	0.26743	0.727734	0.482943	0.627593	0.22013	0.526425	2.39143	0.0248307
SM 22:2	0.0116363	0.00714038	0.0102718	0.00592147	0.00984301	0.0314474	0.0204552	0.0342126	0.00874247	0.0239896	2.74402	0.0374761
SM 24:0	1.73885	1.22094	1.72424	1.96749	1.75345	0	0	0	1.66288	0.438363	0.263617	0.0391187
SM 24:1	1.87493	1.70705	2.00575	2.19739	4.75082	11.5012	8.13108	9.09049	1.94628	8.36838	4.29968	0.00377573
SM 24:2	0.378011	0.281494	0.385901	0.380088	0.479277	1.16357	1.00793	1.08387	0.356373	0.933659	2.61989	0.0103005
SM 24:3	0.022579	0.0186859	0.0213253	0.02022	0.0244694	0.0654145	0.0518257	0.0630939	0.0207025	0.0512009	2.47317	0.017801
dhSM 14:0	0.0854304	0.0820741	0.0555979	0.0713854	0.256943	0.599943	0.293252	0.74666	0.0736219	0.4742	6.44101	0.0152241
dhSM 16:0	2.65363	3.16539	2.1465	3.11197	5.44299	12.9808	6.68533	15.2746	2.76938	10.0959	3.64557	0.0224198
dhSM 18:0	0.0506534	0.0350454	0.0371826	0.0350394	0.0972187	0.271723	0.116891	0.327955	0.0394802	0.203447	5.15314	0.0283482
dhSM 20:0	0.0183713	0.0108754	0.0153657	0.0127092	0.0166751	0.0477533	0.0192767	0.0603797	0.0143304	0.0360212	2.51362	0.0929819
dhSM 22:0	0.0687979	0.0289407	0.0503196	0.0412158	0.0606175	0.165455	0.0892061	0.226424	0.0473185	0.135426	2.862	0.0619258
TG 36:0	0.00210732	0.0231555	0.181762	0.0162001	0.018905	0	0	0	0.0558062	0.00472626	0.0846905	0.274452
TG 42:0	0.00363241	0.0345588	0.0289024	0.00611394	0.0109177	0.0101699	0.00580937	0.00716686	0.0183019	0.00851596	0.465306	0.2643
TG 44:0	0.0274369	0.0657431	0.0206446	0.0128972	0.0217408	0.0225476	0.0238902	0.018616	0.0316804	0.0216986	0.684922	0.429649
TG 44:1	0.0245055	0.0360499	0.0260582	0.0279648	0.0401259	0.0588419	0.0532365	0.0284587	0.0286446	0.0451657	1.57676	0.0636961
TG 44:2	0.00316461	0.01466	0	0.0113352	0.019114	0	0.0291482	0	0.00728995	0.0120655	1.65509	0.573692
TG 46:0	0.188825	0.206538	0.0744999	0.0978297	0.105395	0.201473	0.163035	0.117424	0.141923	0.146832	1.03459	0.905087
TG 46:1	0.195991	0.1988	0.12463	0.178893	0.189854	0.35036	0.315964	0.175992	0.174579	0.258043	1.47809	0.127912
TG 46:2	0.0452657	0.122119	0.0394491	0.107864	0.142686	0.251587	0.225956	0.119285	0.0786746	0.184879	2.34992	0.0323357
TG 46:3	0.00306763	0.0192452	0	0.016819	0.0242449	0	0.0422922	0	0.00978296	0.0166343	1.70033	0.568627
TG 48:0	0.563344	0.386313	0.329864	0.286254	0.274123	0.61824	0.326069	0.434373	0.391444	0.413201	1.05558	0.830662
TG 48:1	1.12471	0.995455	0.736472	1.01007	0.997712	2.15366	1.99225	1.06016	0.966675	1.55094	1.60441	0.112413
TG 48:2	0.401643	0.872696	0.371602	0.798995	0.874357	1.70925	1.53995	0.863972	0.611234	1.24688	2.03994	0.0479786
TG 48:3	0.0431897	0.205374	0.0507138	0.186537	0.225915	0.432768	0.397094	0.254418	0.121454	0.327549	2.6969	0.0218724
TG 50:1	3.15288	2.56706	3.33558	2.77833	3.2622	6.9696	5.0758	3.73861	2.95846	4.76155	1.60947	0.0776736
TG 50:2	2.15229	3.91608	2.40599	3.78453	5.30806	10.8599	10.7929	4.83585	3.06472	7.94918	2.59377	0.0299417
TG 50:3	0.351568	1.4254	0.429048	1.32432	1.692	3.40396	3.06699	1.91888	0.882584	2.52046	2.85577	0.0181395
TG 50:4	0.0346352	0.140213	0.0378892	0.135263	0.198975	0.39931	0.374496	0.240576	0.0870001	0.303339	3.48665	0.00923886
TG 50:5	0.00542352	0	0	0.0126887	0.0216216	0	0.0371267	0	0.00452805	0.0146871	3.24358	0.327752
TG 52:2	5.36662	8.22801	6.88559	8.50659	18.4524	36.2524	32.2655	16.1541	7.2467	25.7811	3.55763	0.0103234
TG 52:3	1.88514	5.85881	2.85891	5.77862	12.0851	24.126	24.268	11.1554	4.09537	17.9086	4.3729	0.0105859
TG 52:4	0.228593	0.867582	0.421513	0.840269	1.65003	3.17936	3.13195	1.73807	0.589489	2.42485	4.11348	0.00657401
TG 52:5	0.0477799	0.104142	0.0233612	0.101919	0.209846	0.403674	0.419693	0.247736	0.0693004	0.320237	4.621	0.00460093
TG 52:6	0.00774076	0.0182103	0	0.0175527	0.0373847	0.0616058	0.0726392	0.0380434	0.0108759	0.0524183	4.81966	0.00544514
TG 54:3	3.8748	10.7297	5.85336	10.8029	43.2653	83.6023	72.9435	33.2426	7.8152	58.2634	7.45514	0.00579367
TG 54:4	0.77764	2.88232	1.28542	2.85127	9.16618	17.8883	17.8512	8.20733	1.94916	13.2783	6.8123	0.00583442
TG 54:5	0.237856	0.525363	0.407954	0.503304	1.4935	2.86572	3.00565	1.5036	0.418619	2.21712	5.29626	0.00524983
TG 54:6	0.0566474	0.122759	0.0498162	0.124568	0.368175	0.814622	0.719935	0.346066	0.0884476	0.5622	6.3563	0.00807235
TG 54:7	0.0589425	0.047544	0.0592409	0.0452973	0.129499	0.360034	0.228571	0.246304	0.0527562	0.241102	4.57012	0.00732853
TG 56:4	0.906422	3.83906	1.63748	3.71143	16.0214	32.1475	29.5395	15.3694	2.5236	23.2694	9.22074	0.00353091
TG 56:5	0.451718	1.1345	0.578945	1.09154	5.05709	10.0373	10.2018	4.68263	0.814177	7.4947	9.20525	0.00470511
TG 56:7	0.218035	0.208283	0.254018	0.160114	0.628592	1.29467	1.12026	0.830558	0.210112	0.968519	4.60953	0.00228711
TG 56:8	0.0581079	0.114032	0.0834758	0.110412	0.399369	0.713521	0.765133	0.544159	0.0915071	0.605546	6.61747	0.000890679
TG 58:5	0.175263	0.674885	0.30159	0.651149	3.54942	7.2225	6.87651	3.92845	0.450722	5.39422	11.968	0.00222402
TG 58:6	0.19717	0.369441	0.291268	0.374332	2.51437	4.79318	4.8749	2.4869	0.308053	3.66734	11.9049	0.00251192
TG 58:7	0.153355	0.111705	0.166054	0.105379	0.519888	1.23648	1.35593	1.1981	0.134123	1.0776	8.03441	0.00250581
TG 58:8	0.205516	0.276935	0.320439	0.314565	1.86214	3.81854	3.26069	2.56328	0.279364	2.87616	10.2954	0.000879717
TG 58:9	0.0195084	0.0399996	0.030217	0.0390061	0.221189	0.397856	0.439064	0.326973	0.0321828	0.34627	10.7595	0.000604027
CL 64:4	0.867493	0.129323	0.122471	0.185797	0.83978	2.72314	3.90992	7.93877	0.326271	3.8529	11.8089	0.0584873
CL 66:1	0.167906	0.0294172	0.0853559	0.0567533	0.201278	0.600965	0.483582	0	0.084858	0.321456	3.78817	0.1404
CL 66:4	0	0.795739	0.971045	1.32978	4.5219	13.0157	0.10904	0.238492	0.774142	4.47128	5.77578	0.269599
CL 66:5	1.27955	0.1454	0.147712	0.21655	0.961832	2.89237	5.29732	8.45363	0.447303	4.40129	9.8396	0.0524584
CL 66:6	0.0449528	0	0	0	0	0.0862962	0.123732	0.210592	0.0112382	0.105155	9.35693	0.0823747
CL 68:2	0	0.400233	0.693805	0.739227	1.74449	0.0995407	0	0.073907	0.458316	0.479484	1.04619	0.964421
CL 68:4	10.887	2.25328	3.03276	3.70027	0.0686318	0.256929	0.234235	0.337149	4.96834	0.224236	0.0451331	0.0549832
CL 68:5	0.024552	0.786026	1.01326	1.28849	4.09725	0.123199	0.120948	29.2306	0.778082	8.39301	10.7868	0.319307
CL 68:6	1.14943	0.122786	0.140061	0.219935	0.807133	2.29236	4.41443	6.62672	0.408052	3.53516	8.66349	0.0519424
CL 68:7	0.225114	0.0594047	0.0641734	0.0858991	0	11.8464	0	0	0.108648	2.96161	27.2587	0.37263
CL 70:5	0	1.66239	0	2.71738	0	0.170773	0.142883	0.1993	1.09494	0.128239	0.117119	0.198762
CL 70:6	2.77598	0.490049	0.619217	0.803652	0	0.0723093	0	0	1.17222	0.0180773	0.0154214	0.0759108
CL 70:7	0	0.233995	0.265982	0.341944	0.773543	1.03695	0	0	0.21048	0.452622	2.15043	0.415318
CL 70:8	0.173932	0.0694893	0.0622032	0.0908548	0.146904	0.196928	0	0	0.0991199	0.0859579	0.867212	0.824447
Cer 14:0	0.035996	0.020499	0.026073	0.017906	0.13992	0.350089	0.273449	0.414881	0.0251185	0.294585	11.7278	0.00389708
Cer 16:0	1.08936	0.566476	0.700936	0.505838	1.98688	4.62914	4.00294	6.16014	0.715651	4.19477	5.86147	0.00728215
Cer 18:1	0.007597	0.00494	0.005691	0.00484	0.05747	0.037196	0.018451	0.020354	0.005767	0.0333678	5.78598	0.0229452
Cer 20:0	0.003828	0.002833	0.003166	0.00249	0.04047	0.015835	0.008169	0.017451	0.00307925	0.0204812	6.65138	0.0467252
Cer 22:0	0.032623	0.022914	0.028637	0.023569	0.090506	0.100294	0.065519	0.119783	0.0269358	0.0940255	3.49073	0.00112347
Cer 22:3	0.010506	0.007308	0.009959	0.00717	0.020036	0.053756	0.030488	0.072108	0.00873575	0.044097	5.04788	0.023562
Cer 24:0	0.166357	0.06015	0.110196	0.074388	0.290011	0.761403	0.493733	0.832948	0.102773	0.594524	5.78484	0.00831842
Cer 24:1	0.16937	0.12397	0.156358	0.135267	0.841357	2.0013	1.18634	1.79248	0.146241	1.45537	9.95183	0.00275628
Cer 26:0	0.008997	0.00657	0.008793	0.008213	0.144855	0.064319	0.046042	0.06405	0.00814325	0.0798165	9.80155	0.0176309
Cer 26:1	0.011703	0.008394	0.009062	0.010765	0.131553	0.195513	0.100133	0.193764	0.009981	0.155241	15.5536	0.000852432
dhCer 16:0	0.092446	0.120329	0.093328	0.096428	0.22697	0.57499	0.325719	0.903326	0.100633	0.507751	5.04559	0.0357326
dhCer 18:0	0.001347	0.012905	0.012071	0.009332	0.00534	0.028475	0.003219	0.033324	0.00891375	0.0175895	1.9733	0.330518
dhCer 20:0	0.010188	0.001647	0.001721	0.001814	0.075447	0.006366	0.007559	0.007559	0.0038425	0.0242327	6.30651	0.280754
dhCer 22:0	0.006516	0.054686	0.046767	0.050714	0.020632	0.183319	0.011442	0.213363	0.0396708	0.107189	2.70197	0.259144
dhCer 24:0	0.037942	0.021678	0.02284	0.021591	0.05102	0.195037	0.067218	0.212746	0.0260127	0.131505	5.05542	0.0467889
dhCer 24:1	0.021219	0.031795	0.024019	0.033884	0.055489	0.235144	0.079197	0.335685	0.0277292	0.176379	6.36075	0.0666469
SG 18:0	0.0746617	0.0508628	0.0539385	0.0432933	0	0.114988	0.116332	0.113056	0.0556891	0.0860941	1.54598	0.342122
SG 18:1	0.249876	0.0428272	0.178664	0.0919356	0	0.107142	0.245536	0.190031	0.140826	0.135677	0.963441	0.944121
FA 16:0	1.25296	1.97539	0	2.49302	2.9889	1.84824	1.33077	0	1.43035	1.54197	1.07804	0.896452
FA 16:1	0.0372076	0.107055	0.0549669	0.110366	0.547655	0.306438	0.273812	0	0.077399	0.281976	3.64315	0.121794
FA 18:0	0.933676	1.42711	0	0.959211	1.66153	0.97611	1.11369	0	0.829998	0.937833	1.12992	0.821392
FA 18:1	0.380867	0.386749	0.576704	0.474777	2.45265	1.40029	1.70029	0	0.454775	1.38831	3.05274	0.119845
FA 18:2	0.00553709	0.0124243	0.0303122	0.008686	0.375885	0.143855	0.0897068	0	0.0142399	0.152362	10.6996	0.136558
FA 20:0	0.00699689	0.0147944	0.00856559	0.00597136	0.0119402	0.0081654	0.00525955	0	0.00908206	0.0063413	0.698222	0.424785
FA 20:1	0.0412091	0.0145637	0.0298167	0.0123211	0.25818	0.170977	0.221496	0	0.0244776	0.162663	6.64539	0.0530449
FA 20:2	0.0178664	0.0336508	0.0191019	0.0416635	0.356038	0.283373	0.462466	0	0.0280707	0.275469	9.81342	0.0467223
FA 20:3	0.0020221	0.00156445	0.00138684	0.00318532	0.0577824	0.0429595	0.116887	0	0.00203968	0.0544073	26.6745	0.0733711
FA 20:4	0.00215566	0.00193537	0.00242055	0.00247043	0.00973708	0.0553727	0.00836836	0	0.0022455	0.0183695	8.1806	0.245276
FA 22:0	0.0190433	0.0224348	0.0728366	0.0182305	0.0613024	0.0169898	0.0181678	0	0.0331363	0.024115	0.727751	0.645272
FA 22:1	0.00499109	0.0060652	0.124799	0.00506675	0.0651005	0.0235158	0.0216124	0	0.0352306	0.0275572	0.782194	0.822858
FA 22:2	0.00313638	0.0054266	0.00493609	0.00398024	0.0416496	0.0387246	0.0416894	0	0.00436983	0.0305159	6.98332	0.0428366
FA 22:4	0.0048644	0.00254595	0.00392452	0.00351096	0.0596262	0.125316	0.0650476	0	0.00371146	0.0624974	16.839	0.0614739
FA 22:6	0.00418783	0.00255945	0.0060003	0.00348447	0.0468845	0.130507	0.0413506	0	0.00405801	0.0546856	13.476	0.11375
FA 24:0	0.109758	0.0556533	0.532352	0.0916158	0.305599	0.103576	0.186631	0	0.197345	0.148952	0.754779	0.721559
FA 24:1	0.0756638	0.0482985	0.0518793	0.048945	0.198173	0.13691	0.155054	0	0.0561966	0.122534	2.18046	0.176511
FA 24:2	0.00100919	0.00147702	0.000983	0.00109628	0.0070951	0.00812438	0.00813063	0	0.00114137	0.00583753	5.11449	0.0539742
CE 14:0	0.963623	0.972605	0.770758	0.362943	0	0.25205	0	0.30452	0.767482	0.139143	0.181298	0.00866218
CE 16:0	3.11658	9.17511	4.95667	3.26237	0	0	0	3.49493	5.12768	0.873733	0.170395	0.0428213
CE 16:1	6.07777	12.2368	7.69006	4.91535	1.62103	6.84488	6.75793	5.51745	7.73	5.18532	0.670805	0.254728
CE 18:0	3.07429	3.29629	1.84352	1.15867	1.39919	6.96765	4.24825	3.9177	2.34319	4.1332	1.76392	0.201214
CE 18:1	30.7023	56.673	31.9321	17.8167	18.3324	97.3555	93.4611	65.1117	34.281	68.5652	2.00009	0.136463
CE 18:2	6.57004	22.4547	12.8557	8.88097	4.28401	18.3268	23.9752	14.701	12.6903	15.3218	1.20735	0.644979
CE 18:3	0.445806	3.76542	1.55781	1.22151	0.180024	1.30056	1.54727	1.13201	1.74764	1.03996	0.595069	0.394681
CE 20:1	4.13528	1.59706	1.42241	0.325462	5.12853	26.6864	27.2066	9.51749	1.87005	17.1348	9.16272	0.0387865
CE 20:2	8.27572	6.84934	5.33634	1.88024	15.1125	68.4706	79.7194	38.1514	5.58541	50.3635	9.01697	0.0228112
CE 20:3	5.28646	3.05402	2.96541	1.70411	10.9386	71.2529	54.0347	26.9603	3.2525	40.7966	12.5432	0.0320986
CE 20:4	3.97984	17.0037	9.17985	5.73417	0	13.9627	29.9559	12.2149	8.97439	14.0334	1.56371	0.484568
CE 20:5	1.84798	8.82151	4.12635	3.04131	1.53435	4.82682	7.12376	4.50792	4.45929	4.49821	1.00873	0.984398
CE 22:1	1.17997	0.596407	0.471277	0.138022	1.80609	7.74718	9.94862	2.32129	0.59642	5.4558	9.14758	0.0532114
CE 22:2	2.36688	1.6546	1.27803	0.625266	4.54469	20.2671	28.9016	8.45107	1.48119	15.5411	10.4923	0.0453011
CE 22:3	0.439394	0.334462	0.187586	0	1.65177	7.71341	11.8025	3.15781	0.24036	6.08137	25.3011	0.0443357
CE 22:4	1.05375	0	0.17637	0	0.662733	4.89026	10.036	4.54621	0.30753	5.0338	16.3685	0.0507062
CE 22:5	4.2544	1.84462	2.557	0.770901	8.12756	33.1298	71.417	20.5455	2.35673	33.305	14.1318	0.0647888
CE 22:6	11.3712	20.4293	12.9762	6.39447	14.7568	65.9548	73.3694	60.0249	12.7928	53.5265	4.18411	0.023642
CE 24:1	2.2271	1.44249	0.852255	0.392616	2.46148	7.93412	26.1868	4.01346	1.22861	10.149	8.2605	0.154872
CE 24:2	1.03899	1.42145	0.544674	0.330128	3.84204	10.6654	18.5548	3.82823	0.83381	9.22263	11.0608	0.0540908
CE 26:2	0.605826	0.835538	0.180527	0.302341	1.50444	4.91141	15.8642	2.58534	0.481058	6.21634	12.9222	0.132582
CE 26:3	0.320228	0.263111	0.158102	0.0920244	2.30662	6.93174	10.9508	1.92793	0.208366	5.52927	26.5363	0.0470896
CH 27:0	358.066	272.585	235.868	217.517	456.488	918.325	685.386	1290.03	271.009	837.558	3.09052	0.0201341
O-PC 30:0	0.231385	0.197012	0.102835	0.162644	0.379103	0.959846	0.347306	0.437055	0.173469	0.530827	3.06007	0.0508507
O-PC 30:1	0.0430295	0.0600014	0.0271259	0.0469383	0.098678	0.248311	0.108833	0.130225	0.0442738	0.146512	3.30922	0.0272363
O-PC 32:0	0.962074	1.33719	0.534037	1.19995	1.53718	3.38342	1.20036	1.64119	1.00831	1.94054	1.92454	0.123619
O-PC 32:1	1.59534	1.64028	0.834157	1.43127	1.72414	3.79001	1.43244	1.97121	1.37526	2.22945	1.62111	0.180183
O-PC 32:2	0.164811	0.266546	0.118283	0.230594	0.284587	0.604079	0.258479	0.381754	0.195058	0.382225	1.95954	0.0705841
O-PC 32:3	0.00686036	0.00586579	0.00277611	0.0057034	0.00596178	0.0152472	0.00652198	0.00909789	0.00530141	0.00920721	1.73675	0.140508
O-PC 34:1	5.88611	5.24177	3.46903	5.08173	7.15621	17.2801	7.12217	9.36547	4.91966	10.231	2.07961	0.074335
O-PC 34:2	1.26653	1.66703	0.922428	1.56139	2.22268	5.03883	2.26469	3.06831	1.35434	3.14863	2.32484	0.0386606
O-PC 34:3	0.0949896	0.141742	0.0723819	0.117104	0.191109	0.415304	0.180855	0.309507	0.106554	0.274194	2.57328	0.0264693
O-PC 36:1	2.42751	1.57788	1.50501	1.65536	2.4408	7.33316	2.81686	3.54996	1.79144	4.03519	2.25249	0.0973847
O-PC 36:2	2.14336	1.88989	1.39468	1.91559	3.15746	8.58198	3.84917	5.46765	1.83588	5.26406	2.86733	0.0305256
O-PC 36:3	0.641383	0.633826	0.439146	0.636843	1.19443	3.22369	1.36041	2.02473	0.5878	1.95082	3.31884	0.0258829
O-PC 36:4	0.298771	0.254065	0.188016	0.245774	0.250312	0.631669	0.280085	0.417432	0.246657	0.394874	1.60091	0.150097
O-PC 36:5	0.0803758	0.078443	0.0609067	0.0759007	0.0548873	0.142496	0.0552973	0.0981145	0.0739066	0.0876989	1.18662	0.542292
O-PC 36:6	0.00303771	0.00727605	0.00447991	0.00660317	0.00664971	0.0161087	0.00528424	0.00881086	0.00534921	0.00921337	1.72238	0.187729
O-PC 38:1	0.145732	0.103409	0.0948909	0.119273	0.15268	0.499526	0.204062	0.255098	0.115826	0.277841	2.39878	0.081857
O-PC 38:2	0.171306	0.107866	0.105042	0.120718	0.231616	0.699918	0.29449	0.418324	0.126233	0.411087	3.25657	0.0348898
O-PC 38:3	0.261018	0.166703	0.163301	0.178547	0.347943	1.02955	0.467342	0.662719	0.192392	0.626888	3.25838	0.0280504
O-PC 38:4	0.33084	0.235345	0.214056	0.245774	0.400914	1.1704	0.513756	0.789375	0.256504	0.718612	2.80157	0.0371098
O-PC 38:5	0.353572	0.262088	0.232152	0.26746	0.233693	0.682493	0.278485	0.478085	0.278818	0.418189	1.49986	0.237114
O-PC 38:6	0.176989	0.149765	0.12711	0.150356	0.093347	0.265736	0.107233	0.206932	0.151055	0.168312	1.11424	0.698178
O-PC 38:7	0.0137986	0.0154151	0.0118033	0.0152826	0	0.0175323	0	0.0225104	0.0140749	0.0100107	0.711242	0.518583
O-PC 40:0	0.00796811	0.00598747	0.00602787	0.00501332	0.0116765	0.0416756	0.0184856	0.00954386	0.00624919	0.0203454	3.25568	0.104973
O-PC 40:1	0.0677917	0.0499762	0.0485488	0.0614396	0.0914611	0.328177	0.13124	0.0753697	0.0569391	0.156562	2.74964	0.139921
O-PC 40:2	0.0608908	0.0436814	0.0413989	0.0500945	0.109057	0.368836	0.146445	0.208716	0.0490164	0.208264	4.24885	0.0324448
O-PC 40:3	0.0227454	0.0164817	0.0153859	0.018874	0.0360598	0.118836	0.0560824	0.0764909	0.0183718	0.0718673	3.91184	0.0237038
O-PC 40:4	0.0266312	0.0153389	0.0158545	0.0174237	0.0296981	0.0913058	0.041089	0.0529542	0.0188121	0.0537618	2.85783	0.0428144
O-PC 40:5	0.118128	0.0554487	0.0767954	0.0641903	0.0425841	0.133739	0.0600182	0.0743886	0.0786406	0.0776826	0.987818	0.969661
O-PC 40:6	0.179019	0.105192	0.121372	0.115658	0.0629229	0.197487	0.092028	0.124873	0.13031	0.119328	0.91572	0.75327
O-PC 40:7	0.0738808	0.0568666	0.0547278	0.0626526	0.0400077	0.125704	0.0526027	0.112386	0.0620319	0.0826749	1.33278	0.379334
P-PC 30:0	0.0430295	0.0600014	0.0271259	0.0469383	0.098678	0.248311	0.108833	0.130225	0.0442738	0.146512	3.30922	0.0272363
P-PC 32:0	1.59534	1.64028	0.834157	1.43127	1.72414	3.79001	1.43244	1.97121	1.37526	2.22945	1.62111	0.180183
P-PC 34:0	5.88598	5.24149	3.46889	5.0815	7.15588	17.2797	7.12191	9.36519	4.91947	10.2307	2.07963	0.0743369
P-PC 36:0	2.42751	1.57788	1.50501	1.65536	2.4408	7.33316	2.81686	3.54996	1.79144	4.03519	2.25249	0.0973847
P-PC 38:0	0.145732	0.103409	0.0948909	0.119273	0.15268	0.499526	0.204062	0.255098	0.115826	0.277841	2.39878	0.081857
P-PC 40:0	0.0677917	0.0499762	0.0485488	0.0614396	0.0914623	0.328177	0.13124	0.163227	0.0569391	0.178527	3.1354	0.0587128
O-PE 30:1	0.00155736	0	0.000757	0.00142526	0.0465661	0.136169	0.0868756	0.158267	0.000934905	0.106969	114.417	0.00549592
O-PE 30:2	0.00314351	0.00173209	0.00130281	0	0.0321284	0.111485	0.0538119	0.113732	0.0015446	0.0777892	50.3619	0.0100732
O-PE 32:0	0.0368605	0.0118742	0.0132274	0.00944839	0.0969529	0.328216	0.105484	0.379105	0.0178526	0.227439	12.7398	0.0297301
O-PE 32:1	0.121025	0.0357326	0.0427494	0.0313078	0.645955	0.105246	1.16581	0.12551	0.0577038	0.510631	8.84919	0.123123
O-PE 32:2	0.574409	0.268819	0.26934	0.233007	2.36412	0.136711	3.40777	0.201699	0.336394	1.52757	4.54103	0.194968
O-PE 32:3	0.00672704	0.00357876	0.00358481	0.00363523	0.0263874	0.12125	0.0393462	0.148698	0.00438146	0.0839203	19.1535	0.038548
O-PE 34:0	0.0313314	0.0120391	0.0226687	0.0134119	0.116057	0.417729	0.16142	0.467441	0.0198628	0.290662	14.6335	0.0226204
O-PE 34:1	0.764855	0.117643	0.382923	0.114902	0.0380886	0.0821895	0.0652408	0.205011	0.345081	0.0976326	0.282927	0.167845
O-PE 34:2	3.71677	1.97904	2.33876	1.81761	21.6114	78.6632	30.7147	101.217	2.46304	58.0517	23.5691	0.0268244
O-PE 34:3	0.623557	0.299054	0.343624	0.284653	3.24768	11.1756	4.92108	18.6608	0.387722	9.5013	24.5054	0.040385
O-PE 34:4	0.0387035	0.0200102	0.0208954	0.0192971	0.0930127	0.322791	0.154695	0.533692	0.0247266	0.276048	11.164	0.0438071
O-PE 36:1	0.423896	0.0632192	0.300012	0.0600533	0.0145668	0.0379754	0.00644561	0.0644111	0.211795	0.0308497	0.145658	0.0946193
O-PE 36:2	2.10719	1.30836	1.76844	1.30516	15.2832	59.1331	23.3163	70.6682	1.62229	42.1002	25.9511	0.0238823
O-PE 36:3	1.47442	0.808106	1.07832	0.780693	15.6414	61.0318	22.0832	86.863	1.03538	46.4049	44.819	0.0355903
O-PE 36:4	1.66179	0.802609	1.0927	0.756672	4.65661	17.9027	8.30643	29.3715	1.07844	15.0593	13.9639	0.0448498
O-PE 36:5	1.9106	1.49527	1.49048	1.38923	1.63578	6.48294	2.90333	11.41	1.5714	5.608	3.5688	0.115198
O-PE 38:1	0.028229	0.00272667	0.0120772	0.00308674	0.0876397	0.390604	0.0869877	0.419592	0.0115299	0.246206	21.3537	0.0436388
O-PE 38:2	0.135462	0.0493659	0.0886618	0.0528469	0.913411	4.06879	1.52453	4.67441	0.0815842	2.79528	34.2625	0.0263861
O-PE 38:3	0.405465	0.10225	0.25017	0.147731	3.24768	10.6874	5.35826	0.167469	0.226404	4.86519	21.489	0.0811291
O-PE 38:4	1.76623	0.786117	1.34191	0.812721	6.97297	31.7366	13.0033	46.376	1.17674	24.5222	20.839	0.0409177
O-PE 38:5	2.85362	1.80312	2.53046	1.85365	6.53119	27.3965	12.4428	47.1121	2.26021	23.3707	10.34	0.0585065
O-PE 38:6	2.69696	1.92406	2.34355	1.92971	3.73722	15.7055	7.30876	28.1201	2.22357	13.7179	6.16931	0.0781927
O-PE 38:7	1.17646	1.17643	1.20293	1.13301	1.38504	5.80481	2.72397	12.6614	1.17221	5.6438	4.81469	0.1258
O-PE 40:2	0.0240414	0.00961233	0.0180331	0.0117304	0.260292	1.21792	0.521254	1.74094	0.0158543	0.935103	58.981	0.0339841
O-PE 40:3	0.0426967	0.0188343	0.0295746	0.0228853	0.614911	3.28216	1.1546	3.93828	0.0284977	2.24749	78.8655	0.0331071
O-PE 40:4	0.106895	0.0391771	0.0646992	0.0488434	0.661477	0.0225493	1.30033	4.23273	0.0649038	1.55427	23.9473	0.16049
O-PE 40:5	0.605126	0.181412	0.463438	0.201779	0.913411	4.88255	1.79356	6.44111	0.362939	3.50766	9.6646	0.0519807
O-PE 40:6	1.97511	1.15444	1.86429	1.22909	1.62384	7.92058	3.51986	0	1.55573	3.26607	2.09938	0.359254
O-PE 40:7	1.7478	1.37433	1.85471	1.44528	2.06562	9.95497	4.7081	13.4711	1.60553	7.54995	4.70247	0.0599026
O-PE 40:8	0.32817	0.302552	0.34236	0.303614	0.923395	4.28135	2.02713	10.1157	0.319174	4.3369	13.5879	0.0975976
P-PE 30:0	0.00155736	0.00347431	0.000757	0.00142526	0.0465661	0	0.0868756	0.158267	0.00180348	0.0729273	40.4369	0.0781857
P-PE 32:0	0.121025	0.0357462	0.0427379	0.0313078	0.624463	0.105246	1.16581	0.125536	0.0577043	0.505265	8.7561	0.125682
P-PE 34:0	0.764855	0.117643	0.382923	0.114902	0.0381154	0.0821895	0	0.205011	0.345081	0.0813291	0.235681	0.149764
P-PE 36:0	0.423896	0.0632192	0.300012	0.0600533	0.0145206	0.0379754	0	0.0644111	0.211795	0.0292268	0.137995	0.0927601
P-PE 38:0	0.028229	0.00272667	0.0120772	0.00308674	0.0876397	0.390604	0.0869877	0.419592	0.0115299	0.246206	21.3537	0.0436388
O-DG 32:0	0.120021	0.109435	0.0615917	0.210578	0.0195405	0.0545218	0	0	0.125406	0.0185156	0.147645	0.019176
O-DG 32:1	0.0352537	0.0560853	0.0267589	0.103315	0	0.0215236	0	0	0.0553532	0.00538091	0.0972105	0.0318824
O-DG 34:1	0.455526	0.469657	0.320646	0.796247	0.104506	0.308821	0.122649	0.161119	0.510519	0.174274	0.341366	0.0232252
O-DG 34:2	0.036244	0.0506135	0.0279123	0.0924568	0	0.0358053	0	0	0.0518067	0.00895133	0.172783	0.0443565
O-DG 36:2	0.157453	0.145001	0.106574	0.226371	0.0662817	0.192454	0.0761639	0.118576	0.15885	0.113369	0.713686	0.277004
O-DG 36:3	0.0128339	0.0181479	0.017624	0.0112527	0.0306197	0.0968372	0.0436244	0.0547624	0.0149646	0.0564609	3.77295	0.0282691
O-DG 38:6	0.231724	0.12357	0.129873	0.18623	0.0214752	0.0367219	0.0224033	0.032842	0.167849	0.0283606	0.168965	0.00165676
O-DG 40:5	0.203996	0.0674847	0.110957	0.105618	0	0.0285222	0	0	0.122014	0.00713055	0.0584404	0.00847903
O-TG 50:2	0.615505	1.58831	0.65524	1.52564	0.294918	0.967363	0.355125	0.577572	1.09617	0.548745	0.500601	0.124708
O-TG 50:3	0.0563344	0.20072	0.0592409	0.207927	0.0420609	0.153469	0.0626312	0.123629	0.131056	0.0954475	0.728298	0.50028
O-TG 52:4	0.0282715	0.0442993	0.0258239	0.0380624	0.0422354	0.13674	0.0626312	0.0811465	0.0341143	0.0806883	2.36524	0.0659771
O-TG 54:4	0	0.370023	0	0.352313	0.0935799	0.258933	0.1159	0.210026	0.180584	0.16961	0.93923	0.924725
O-TG 54:5	0.447545	0.400276	0.404364	0.380624	0.095943	0.290209	0.132365	0.242485	0.408202	0.19025	0.466069	0.00382956
O-TG 54:6	0.472583	0.345588	0.382373	0.399497	0.0202029	0.0657997	0.0312167	0.0696905	0.40001	0.0467275	0.116816	2.01631e-05
O-TG 56:6	0.593597	0.692339	0.72256	0.641712	0.0935799	0.270571	0.122357	0.258714	0.662552	0.186305	0.281194	0.000115329
O-TG 56:7	0.769903	0.977419	1.09057	1.02548	0.0756201	0.212384	0.0816788	0.258237	0.965844	0.15698	0.162531	6.84426e-05
LPC 16:0	0.274342	0.292916	0.32811	0.295807	3.0409	0.989047	1.02057	1.8617	0.297794	1.72805	5.80285	0.0250731
LPC 16:1	0.145414	0.195553	0.179631	0.221721	0.668729	0.225932	0.355067	0.519865	0.18558	0.442398	2.38387	0.039264
LPC 18:0	1.21092	1.5081	1.23126	1.15888	14.4495	3.63602	7.34826	11.198	1.27729	9.15793	7.16982	0.0152248
LPC 18:1	0.332612	0.462342	0.637454	0.51013	7.71574	1.44415	2.51529	4.88392	0.485634	4.13977	8.52446	0.0394422
LPC 18:2	0.0203192	0.0298209	0.042956	0.0363874	0.163703	0.0807969	0.0693634	0.163984	0.0323709	0.119462	3.69041	0.0158715
LPC 18:3	0.00677865	0.00465753	0.00631642	0.00554491	0.0200823	0.0172164	0.00763143	0.0113166	0.00582438	0.0140617	2.41428	0.0277939
LPC 20:0	0.0228644	0.040807	0.0276073	0.0309274	0.149362	0.0372051	0.12359	0.145427	0.0305515	0.113896	3.72799	0.0198144
LPC 20:1	0.0416228	0.0762414	0.0570139	0.0486568	1.3697	0.146626	0.552069	0.860911	0.0558837	0.732326	13.1045	0.0395063
LPC 20:2	0.0173181	0.026851	0.0229158	0.021964	0.594729	0.042422	0.208464	0.446886	0.0222622	0.323125	14.5145	0.0498415
LPC 20:3	0.0178493	0.0185283	0.0341786	0.0198221	0.264872	0.117689	0.0527204	0.169818	0.0225946	0.151275	6.69518	0.0287518
LPC 20:4	0.0613365	0.0702522	0.102138	0.079342	0.13393	0.235366	0.0596054	0.133171	0.0782672	0.140518	1.79537	0.144829
LPC 20:5	0.0167451	0.0137842	0.0261143	0.0174693	0.0345966	0.0913413	0.0306231	0.0747649	0.0185283	0.0578315	3.12126	0.041492
LPC 22:0	0.00514046	0.0128403	0.00860064	0.0129508	0.0346915	0.00852027	0.033908	0.0303987	0.00988303	0.0268796	2.71978	0.039195
LPC 22:1	0.00897855	0.0261964	0.0126165	0.0112071	0.270668	0.029691	0.120359	0.143993	0.0147496	0.141178	9.57163	0.0443079
LPC 22:2	0.00501312	0.00803737	0.00512526	0.00498926	0.0734161	0.0101009	0.0379161	0.0590505	0.00579125	0.0451209	7.79122	0.0290494
LPC 22:4	0.0105295	0.0106914	0.0150056	0.0116492	0.0461649	0.014268	0.0153316	0.0360578	0.0119689	0.0279556	2.33568	0.0907971
LPC 22:5	0.0924413	0.0758159	0.143922	0.106787	0.457954	0.178173	0.0867391	0.227462	0.104741	0.237582	2.26827	0.149368
LPC 22:6	0.0494314	0.0507169	0.09575	0.0638992	0.384094	0.129777	0.0654096	0.154817	0.0649494	0.183524	2.82566	0.142579
LPC 24:0	0.0116573	0.0407809	0.0147775	0.0396695	0.165251	0.0266484	0.154468	0.0740266	0.0267213	0.105098	3.93314	0.0609311
LPC 24:1	0.0192516	0.052037	0.0241382	0.0306443	0.424008	0.0619198	0.354479	0.318533	0.0315178	0.289735	9.19275	0.0173849
LPC 26:0	0.0395697	0.043982	0.0502521	0.0712874	0.287432	0.0762135	0.268662	0.229606	0.0512728	0.215478	4.20259	0.0147156
LPE 16:0	0.0215005	0.0293969	0.0178492	0.027506	0.302514	0.0284639	0.209428	0.19946	0.0240631	0.184967	7.68672	0.0305518
LPE 16:1	0.0366847	0.0426298	0.0365001	0.065912	0.360373	0.0831798	0.27983	0.350039	0.0454316	0.268355	5.90679	0.0136575
LPE 18:0	0.248312	0.669637	0.219191	0.273514	2.86882	0.344099	2.68101	2.25156	0.352664	2.03637	5.77425	0.0287385
LPE 18:1	0.0795176	0.133679	0.0932764	0.109542	3.36359	0.263016	1.82961	2.00287	0.104004	1.86477	17.9298	0.0322427
LPE 18:2	0.0315989	0.0306592	0.041484	0.0569107	0.308417	0.119353	0.212173	0.266357	0.0401632	0.226575	5.64136	0.00402714
LPE 20:4	0.140772	0.232894	0.232484	0.243728	0.555813	0.521703	0.416328	0.608448	0.21247	0.525573	2.47364	0.0005623
LPE 20:5	0.0734247	0.088002	0.0796017	0.103317	0.288426	0.186579	0.253345	0.307522	0.0860863	0.258968	3.00824	0.00073758
LPS 16:0	0.00517078	0.00698262	0.00309442	0.00577669	0.0169443	0.00975304	0.0111572	0.0134095	0.00525613	0.012816	2.4383	0.00521275
LPS 18:0	0.349951	0.58942	0.414792	0.460695	1.08308	0.564016	2.28333	1.94847	0.453715	1.46972	3.23931	0.0429693
LPS 18:1	0.493125	0.522035	0.6979	0.484567	1.16473	0.918669	1.11477	1.48433	0.549407	1.17062	2.13071	0.00279285
LPS 18:2	0.0182892	0.0193972	0.0224047	0.0206925	0.0697482	0.0321445	0.0598943	0.0724838	0.0201959	0.0585677	2.89998	0.0060395
LPS 20:4	0.0109593	0.0172647	0.025047	0.0217281	0.0882861	0.10652	0.0682571	0.0935164	0.0187498	0.089145	4.75446	0.000169162
LPS 22:0	0.0227111	0.0327551	0.0253864	0.0366747	0.0415226	0.0348787	0.0553492	0.0478392	0.0293818	0.0448974	1.52807	0.029033
LPS 22:6	0.0248782	0.0160424	0.0276098	0.023773	0.0397043	0.0185477	0.0276272	0.0344539	0.0230759	0.0300833	1.30367	0.22648
LPS 24:0	0.0558923	0.0701401	0.0706359	0.0887793	0.0925237	0.0309005	0.0955213	0.0906459	0.0713619	0.0773978	1.08458	0.733649
LPS 24:1	0.0222712	0.0262642	0.0151534	0.0292111	0.0512744	0.018934	0.0639552	0.0489906	0.023225	0.0457886	1.97152	0.0650959
LPA 16:0	0.0141301	0.00948472	0.0169504	0.0202656	0.0434411	0.0440036	0.0222376	0.0380582	0.0152077	0.0369351	2.42871	0.00796733
LPA 18:0	0.018649	0.00900122	0.0193616	0.0216299	0.0945677	0.101595	0.032582	0.093861	0.0171604	0.0806515	4.69986	0.00815839
LPA 18:1	0.0370704	0.0210975	0.0182801	0.0339181	0.197694	0.105733	0.101274	0.154519	0.0275915	0.139805	5.06697	0.00290448
LPA 18:2	0.00376497	0.0025449	0.00335538	0.00404677	0.021973	0.0226682	0.00761831	0.0144964	0.003428	0.016689	4.86843	0.00978792
LPA 20:4	0.0051512	0.00361477	0.00598186	0.00538843	0.0163697	0.0348225	0.00506279	0.0210218	0.00503407	0.0193192	3.83769	0.0601315
LPI 16:0	0.0175268	0.0664458	0.0272449	0.0451682	0.0876087	0	0.0880555	0.116171	0.0390964	0.0729588	1.86612	0.263039
LPI 16:1	0.0471073	0.0538464	0.0358219	0.049029	0.0573902	0	0.0593598	0.0766311	0.0464511	0.0483453	1.04078	0.915488
LPI 18:0	0.293145	0.874808	0.442575	0.548081	1.66699	0.463651	1.65175	2.44761	0.539652	1.5575	2.88612	0.054666
LPI 18:1	0.0764156	0.154934	0.13113	0.158376	0.666934	0.122948	0.530331	1.06666	0.130214	0.596719	4.5826	0.0543638
LPI 18:2	0.0137279	0.0211148	0.0271051	0.0273257	0.0623139	0.0199148	0.0669137	0.0901568	0.0223184	0.0598248	2.68052	0.0462832
LPI 20:4	0.0329363	0.0341717	0.0717392	0.0393301	0.114104	0.046764	0.0589906	0.0587256	0.0445443	0.069646	1.56352	0.205006
LPG 16:0	0.0256883	0.129352	0.0441526	0.0343337	0.0834346	0.0534092	0.107163	0.163033	0.0583816	0.10176	1.74301	0.241032
LPG 16:1	0.0250036	0.0419031	0.0266106	0.0249291	0.305024	0.0677101	0.122457	0.189333	0.0296116	0.171131	5.7792	0.0328108
LPG 18:0	0.00437136	0.0304975	0.0136616	0.00892315	0.0436828	0.0385549	0.0590247	0.0570971	0.0143634	0.0495899	3.45251	0.00354835
LPG 18:1	0.143434	0.159878	0.196612	0.167164	1.03749	0.54376	1.24927	0.922771	0.166772	0.938322	5.62637	0.00200993
LPG 18:2	0.122306	0.205193	0.183802	0.173447	0.638527	0.366172	0.464255	0.567321	0.171187	0.509069	2.97376	0.00160218
LPG 18:3	0.00729315	0.0109446	0.0105615	0.00760149	0.0290034	0.0298631	0.0186878	0.0277241	0.00910019	0.0263196	2.8922	0.00077632
LPG 20:1	0.00224152	0.0179245	0.0103143	0.00713656	0.0268857	0.019486	0.0528994	0.0394583	0.00940422	0.0346824	3.68796	0.0199938
LPG 20:2	0.00914199	0.0224741	0.0126192	0.0116882	0.0886176	0.0352169	0.136375	0.10491	0.0139809	0.0912798	6.52891	0.0110997
LPG 20:5	0.00411582	0.00771179	0.00744129	0.00468134	0.0222247	0.0277039	0.00562111	0.0168084	0.00598756	0.0180895	3.02118	0.0453376
LPG 22:6	0.0287173	0.0375423	0.0677239	0.0403387	0.231703	0.136469	0.352198	0.226386	0.0435806	0.236689	5.43108	0.00517544
O-LPC 16:0	0.00379318	0.00374418	0.00652006	0.00429586	0.0529942	0.0226937	0.0105768	0.0326639	0.00458832	0.0297322	6.47997	0.0313825
O-LPC 18:0	0.057358	0.0559932	0.0514529	0.0549797	0.332411	0.157223	0.117402	0.267179	0.054946	0.218554	3.97761	0.0162303
O-LPC 20:0	0.111859	0.0583703	0.19226	0.0938382	0.353218	0.348425	0.184108	0.27547	0.114082	0.290305	2.54471	0.0111199
O-LPE 16:0	0.0213865	0.0199152	0.019894	0.0184453	0.114274	0.0364571	0.0594677	0.0957681	0.0199103	0.0764917	3.84183	0.0180454
O-LPE 16:1	0.474881	0.512964	0.510413	0.52289	2.95312	1.10355	1.91493	2.18931	0.505287	2.04023	4.03776	0.00696336
O-LPE 18:1	0.100218	0.0574356	0.144989	0.0991165	0.479152	0.245581	0.234769	0.315525	0.10044	0.318757	3.17361	0.010196
O-LPA 18:0	0.125467	0.0494847	0.197533	0.115849	0.418519	0.38031	0.153874	0.341846	0.122083	0.323637	2.65095	0.0224909
P-LPA 18:0	0.0814276	0.03674	0.131762	0.0635046	0.240619	0.258878	0.116329	0.19701	0.0783585	0.203209	2.59332	0.0158666
P-LPC 18:0	0.0429246	0.0458305	0.0575697	0.0569702	0.128861	0.0700203	0.0608472	0.0993364	0.0508237	0.0897663	1.76623	0.0493827
P-LPC 20:0	0.0199503	0.0246673	0.0282959	0.0229696	0.203074	0.0515636	0.0748182	0.152674	0.0239708	0.120532	5.02831	0.0330202
P-LPC 20:1	0.00661415	0.00731686	0.0089395	0.0086226	0.0275009	0.0119585	0.0167619	0.0251384	0.00787328	0.0203399	2.58342	0.0144237
PIP 34:2	0.000446	0.000475	0.000525	0.000346	0.000122	0.000116	0.000277	0.000238	0.000448	0.00018825	0.420201	0.00340955
PIP 36:1	0.0078325	0.00788128	0.00895272	0.00897955	0.00390583	0.00407456	0.00752984	0.00553607	0.00841151	0.00526158	0.625521	0.0127697
PIP 36:2	0.00274141	0.00341799	0.00372966	0.00325756	0.00187196	0.00202404	0.00282122	0.00224565	0.00328666	0.00224072	0.681762	0.0118218
PIP 36:3	0.00051	0.000447	0.000577	0.000427	0.000267	0.000345	0.000375	0.000358	0.00049025	0.00033625	0.685875	0.00992423
PIP 38:2	0.00220087	0.0036743	0.00355468	0.00336722	0.00201296	0.00213476	0.00438711	0.00341822	0.00319927	0.00298826	0.934045	0.75939
PIP 38:3	0.00344803	0.00327521	0.00458171	0.00190984	0.00158033	0.00193057	0.00252338	0.00209288	0.0033037	0.00203179	0.615004	0.0713289
PIP 38:4	0.00261209	0.00225048	0.0033239	0.00184315	0.00106767	0.00119803	0.00111338	0.000661	0.00250741	0.00101002	0.402816	0.00430892
PIP 40:5	0.000487	0.000289	0.000734	0.000277	0.000133	0.000125	0.000256	0.000123	0.00044675	0.00015925	0.356463	0.042431
PIP 40:6	6.07e-05	3.56e-05	7.71e-05	4.49e-05	4.05e-05	4.5e-05	4.82e-05	3.46e-05	5.4575e-05	4.2075e-05	0.770957	0.240081
PIP2 34:1	0.607496	0.281049	0.267422	0.239203	0.0245106	0.0356283	0.0340855	0.042041	0.348793	0.0340664	0.0976694	0.0109913
PIP2 34:2	0.137018	0.0832694	0.0767724	0.0615063	0.00712293	0.0163139	0.0148673	0.0268011	0.0896415	0.0162763	0.181571	0.00490811
PIP2 36:1	2.16872	1.29183	1.1014	1.28625	0.204481	0.260017	0.381991	0.525608	1.46205	0.343024	0.234619	0.00421347
PIP2 36:2	0.623402	0.460804	0.451654	0.43831	0.119403	0.179547	0.153098	0.234481	0.493542	0.171633	0.347756	0.000653944
PIP2 36:3	0.111709	0.048789	0.0636676	0.0468487	0.0164991	0.0234131	0.0147674	0.0311217	0.0677536	0.0214503	0.316593	0.0248804
PIP2 38:2	0.268078	0.826046	0.65187	0.44816	0.0874617	0.0887895	0.289199	0.284782	0.548538	0.187558	0.341923	0.0360184
PIP2 38:3	0.471179	0.791461	1.15932	0.542882	0.119653	0.130128	0.293595	0.549583	0.741211	0.27324	0.368639	0.0446576
PIP2 38:4	0.345136	0.46887	0.716869	0.287451	0.0679298	0.0723098	0.152514	0.110774	0.454581	0.100882	0.221923	0.0108913
PIP2 40:5	0.0625584	0.0747194	0.157852	0.0459838	0.00843532	0.00924742	0.0257439	0.0138088	0.0852783	0.0143089	0.16779	0.0305732
PIP2 40:6	0.0315928	0.0392313	0.0652304	0.0179195	0.00236503	0.0029255	0.0107644	0.00380018	0.0384935	0.00496378	0.128951	0.0162281
PC1J_classes
	PC1J-Parental_1	PC1J-Parental_2	PC1J-Parental_3	PC1J-Parental_4	PC1J-CSC_1	PC1J-CSC_2	PC1J-CSC_3	PC1J-CSC_4	PC1J_Parental_average	PC1J_CSC_average	CSC/P	p-value
PA	0.240649	14.4991	23.3379	6.43903	40.9295	47.2931	36.818	24.2444	11.1292	37.3213	3.35346	0.00948375
DG	5.73022	5.37988	3.28814	6.05809	3.79698	9.08789	9.14735	7.52408	5.11408	7.38907	1.44485	0.15569
PC	30.8557	53.4876	25.16	50.0714	101.564	229.119	117.661	152.882	39.8937	150.307	3.76768	0.00919688
PE	12.915	14.4491	11.7653	14.6137	64.3942	123.938	101.67	279.91	13.4358	142.478	10.6044	0.0346197
PI	14.7906	16.7166	12.0682	15.4688	36.5207	69.4161	36.2489	59.7385	14.761	50.4811	3.41988	0.00546346
PS	9.9262	15.4186	10.8811	15.1966	13.7201	20.6499	41.8944	15.2568	12.8556	22.8803	1.77979	0.183258
PG	3.19339	2.22308	2.51072	2.27659	4.22542	9.12243	4.57782	5.89436	2.55094	5.95501	2.33443	0.0242229
SM	16.078	16.889	15.3395	17.9656	30.2561	53.7285	39.5675	16.1544	16.568	34.9266	2.10807	0.0596554
dhSM	2.87689	3.32233	2.30497	3.27232	5.87444	14.0657	7.20395	16.6361	2.94413	10.945	3.71759	0.0224689
TG	23.2505	47.3828	29.7018	46.9231	131.059	258.657	237.802	118.623	36.8146	186.536	5.0669	0.00632615
CL	17.5959	7.17753	7.21805	11.7765	14.1627	35.4139	14.8361	53.3092	10.942	29.4305	2.68968	0.104796
Cer	1.53633	0.824054	1.05887	0.790446	3.74306	8.20884	6.22526	9.68795	1.05243	6.96628	6.61926	0.0038792
dhCer	0.169658	0.24304	0.200746	0.213763	0.434898	1.22333	0.494354	1.706	0.206802	0.964646	4.6646	0.0478444
SG	0.324538	0.0936899	0.232603	0.135229	0	0.22213	0.361868	0.303087	0.196515	0.221771	1.12852	0.79847
FA	2.90316	4.1197	1.52099	4.2876	9.50572	5.81944	5.86043	0	3.20786	5.2964	1.65107	0.351412
CE	99.3334	174.722	104.019	59.3496	100.195	486.392	605.062	296.933	109.356	372.145	3.40307	0.0593593
CH 27:0	358.066	272.585	235.868	217.517	456.488	918.325	685.386	1290.03	271.009	837.558	3.09052	0.0201341
O-PC	17.8559	16.3884	11.0038	15.8662	22.5879	57.4352	23.7521	32.4483	15.2785	34.0559	2.229	0.0627321
P-PC	10.1654	8.67303	5.97863	8.39578	11.6636	29.4789	11.8153	15.4349	8.30321	17.0982	2.05923	0.0871471
O-PE	27.3891	16.1515	21.5766	16.0165	95.4881	363.541	154.965	500.059	20.2834	278.514	13.7311	0.0329207
P-PE	1.33956	0.222809	0.738508	0.210775	0.811304	0.616015	1.33968	0.972818	0.627914	0.934954	1.48898	0.357442
O-DG	1.25305	1.03999	0.801938	1.73207	0.242423	0.775207	0.264841	0.3673	1.20676	0.412443	0.341776	0.0144567
O-TG	2.98374	4.61897	3.34017	4.57126	0.75814	2.35547	0.963904	1.8215	3.87854	1.47475	0.380235	0.00521801
LPC	2.41014	3.06095	3.06588	2.79973	30.7495	7.59912	13.4805	21.7437	2.83417	18.3932	6.48979	0.0214694
LPE	0.631811	1.2269	0.720387	0.88043	8.04795	1.54639	5.88172	5.98625	0.864882	5.36558	6.20383	0.0168919
LPS	1.00325	1.3003	1.30202	1.1719	2.64781	1.73436	3.77986	3.83413	1.19437	2.99904	2.51099	0.0119764
LPA	0.0787657	0.0457431	0.0639294	0.0852488	0.374045	0.308823	0.168775	0.321957	0.0684217	0.2934	4.28811	0.00238196
LPI	0.480859	1.20532	0.735616	0.867311	2.65534	0.653278	2.4554	3.85596	0.822277	2.40499	2.9248	0.058216
LPG	0.372313	0.663421	0.573499	0.480244	2.50659	1.31834	2.56795	2.31484	0.522369	2.17693	4.16742	0.00143935
O-LPC	0.17301	0.118108	0.250233	0.153114	0.738623	0.528341	0.312086	0.575313	0.173616	0.538591	3.10219	0.00748654
O-LPE	0.596485	0.590314	0.675296	0.640452	3.54655	1.38558	2.20917	2.6006	0.625637	2.43548	3.89279	0.00687909
O-LPA 18:0	0.125467	0.0494847	0.197533	0.115849	0.418519	0.38031	0.153874	0.341846	0.122083	0.323637	2.65095	0.0224909
P-LPA 18:0	0.0814276	0.03674	0.131762	0.0635046	0.240619	0.258878	0.116329	0.19701	0.0783585	0.203209	2.59332	0.0158666
P-LPC	0.069489	0.0778146	0.0948051	0.0885624	0.359436	0.133542	0.152427	0.277149	0.0826678	0.230639	2.78995	0.0331746
PIP	0.0203386	0.0217459	0.0260558	0.0204522	0.0110013	0.011993	0.0193311	0.0147074	0.0221481	0.0142582	0.643766	0.0138615
PIP2	4.82689	4.36607	4.71206	3.41452	0.657862	0.81832	1.37063	1.8228	4.32988	1.1674	0.269615	0.000272589
