# Supplementary material for: Integrated lipidomics and proteomics reveal cardiolipin alterations, upregulation of HADHA and long chain fatty acids in pancreatic cancer stem cells
Source: Sci Rep. 2021 Jun 24;11:13297. doi: 10.1038/s41598-021-92752-5 (PMC8225828; doi:10.1038/s41598-021-92752-5)
Supplement: Supplementary file 6 — Supplementary Information 6. [file 41598_2021_92752_MOESM6_ESM.xlsx]

## Sheet: Foglio1
	Forward primer	Reverse primer
CyclinB1	5'-CATGGTGCACTTTCCTCCTT-3'	5'-AGGTAATGTTGTAGAGTTGGTGTCC-3'
FZD2	5'‐TCCTCAAGGTGCCATCCTATCTC ‐3'	5′‐TGGTGACAGTGAAGAAGGTGGAAG‐3'
NANOG	5'-AGTCCCAAAGGCAAACAACCCACTTC-3'	5'-TGCTGGAGGCTGAGGTATTTCTGTCTC-3'
OCT3/4	5'-GACAGGGGGAGGGGAGGAGCTAGG-3'	5'-CTTCCCTCCAACCAGTTGCCCCAAAC-3'
SOX2	5'-GGGAAATGGGAGGGGTGCAAAAGAGG-3'	5'-TTGCGTGAGTGTGGATGGGATTGGTG-3'
SDHA (housekeeping gene)	5'-GGACCTGGTTGTCTTTGGTC-3'	5'-CCAGCGTTTGGTTTAATTGG-3'
