# Supplementary material for: Integrated lipidomics and proteomics reveal cardiolipin alterations, upregulation of HADHA and long chain fatty acids in pancreatic cancer stem cells
Source: Sci Rep. 2021 Jun 24;11:13297. doi: 10.1038/s41598-021-92752-5 (PMC8225828; doi:10.1038/s41598-021-92752-5)
Supplement: Supplementary file 7 — Supplementary Information 7. [file 41598_2021_92752_MOESM7_ESM.xlsx]

## Sheet: Foglio1
Primary Antibody	Gene Name	Source	Supplier	Dilution	Secondary Antibody (IgG-HRP)	Supplier	Dilution
SRY-Box Transcription Factor 2	SOX2	Rabbit	Cell signalling technology (#3579)	1:600;	Mouse anti-rabbit	Santa Cruz Biotechnology (sc-2004)	1:1500;
Nanog Homeobox	NANOG	Mouse	Cell signalling technology (#4903)	1:200;	Goat anti-Mouse	Santa Cruz Biotechnology (sc-2005)	1:1000;
		Rabbit	Cell signalling technology (#2750)	1:200;	Mouse anti-rabbit	Santa Cruz Biotechnology (sc-2004)	1:1500;
Octamer-Binding Protein 4	OCT4
		Mouse	GeneTex (GT486)	1:500;	Goat anti-Mouse	Santa Cruz Biotechnology (sc-2005)	1:1000;
Octamer-Binding Protein 3/4	OCT 3/4	Mouse	Santa Cruz Biotechnology (sc-5279)	1:100;	Goat anti-Mouse	Santa Cruz Biotechnology (sc-2005)	1:1000;
Phospho-L-lactate dehydrogenase A chain	p-LDHA	Rabbit	Cell signalling technology (#8176)	1:1000;	Mouse anti-rabbit	Santa Cruz Biotechnology (sc-2004)	1:2000;
L-lactate dehydrogenase A chain	LDHA	Mouse	Santa Cruz Biotechnology (sc-515615)	1:250;	Goat anti-Mouse	Santa Cruz Biotechnology (sc-2005)	1:1000;
Trifunctional enzyme subunit alpha, mitochondrial	HADHA	Mouse	Santa Cruz Biotechnology (sc-374497)	1:200;	Goat anti-Mouse	Santa Cruz Biotechnology (sc-2005)	1:1000;
β-actin	β-actin	Mouse	Sigma (A2228)	1:1000;	Goat anti-Mouse	Santa Cruz Biotechnology (sc-2005)	1:1000;
